# Supplementary material for: Microbiota‐Derived Inosine Suppresses Systemic Autoimmunity via Restriction of B Cell Differentiation and Migration
Source: Adv Sci (Weinh). 2025 Apr 28;12(20):2409837. doi: 10.1002/advs.202409837 (PMC12120789; doi:10.1002/advs.202409837)
Supplement: Supplementary file 2 — Supporting Information [file ADVS-12-2409837-s002.xls]

ID	Name	Formula	Molecular Weight	RT [min]	m/z	mzCloud_Results	mzVault_Results	MassList_Results	pos_FMT_1	pos_FMT_2	pos_FMT_3	pos_FMT_4	pos_FMT_5	pos_FMT_6	pos_FMT_7	pos_FMT_8	pos_FMT_9	pos_FMT_10	pos_CTRL_1	pos_CTRL_2	pos_CTRL_3	pos_CTRL_4	pos_CTRL_5	pos_CTRL_6	pos_CTRL_7	pos_CTRL_8	pos_CTRL_9	pos_CTRL_10	FC	log2FC	Pvalue	ROC	VIP
Com_1000_pos	all-cis-4,7,10,13,16-Docosapentaenoic acid	C22 H34 O2	330.25583	10.298	331.26306	Full match	Partial match	Full match	291111425.22044605	68671811.14075445	112676679.55971162	24822777.379333135	158582128.58971274	99662894.43267609	62926217.26499293	141974845.07455504	136893306.70494205	94715197.421765	217161300.94435954	122186491.26210417	175667540.4238871	271823385.05578077	239985005.11364633	14417759.602724189	328313604.1449113	88817981.73846374	177768701.40708056	125468561.83509894	0.676674779577895	-0.563465476187604	0.356111454350477	0.7	0.74195236603732
Com_10000_pos	Vindoline	C25 H32 N2 O6	456.22493	9.018	457.23221	Full match	No results	No results	894502.9193175164	909745.4042120274	931318.2113603709	470353.06663419114	4196493.808232722	668773.8281913669	368764.43408446043	15003416.324821647	1663422.2015837207	498984.6088817751	652960.3084039493	1085404.599897031	11833812.191770377	3786288.1292813625	3943617.204348133	543384.994081822	7005360.251137091	3469221.9842672064	1184711.4354480866	1876957.518796423	0.723700707819901	-0.46653491224220234	0.183464594757707	0.7	0.906539945849263
Com_10103_pos	Narasin	C43 H72 O11	786.49621	6.069	787.50385	Invalid mass	No results	No results	13756141.117376192	5281329.657589645	11640939.794889253	19509347.719367404	15923439.969538128	9405789.116872402	20637604.79005781	15253754.950096453	16775157.850941166	12920310.846321883	8595980.601891674	12234667.928038128	3797858.1513711936	8669445.232782073	12110004.72689057	3537028.377463047	7710923.698852564	13542861.91983868	6840648.910638044	1862152.4659436408	1.78835240175611	0.8386310531715342	0.0129422092054254	0.86	1.77758120112509
Com_1012_pos	Sedanolide	C12 H18 O2	176.11983	8.117	177.12703	Invalid mass	Invalid mass	No results	236057621.9030711	267154754.45925012	311377830.9281232	351830532.2126997	308970998.157484	322320183.6132375	379118389.5125011	253560564.05101198	166409581.4163297	306950413.8054643	295696663.78841263	311465236.63041705	239063413.62198704	271550821.93347675	245548498.79221785	177889581.8635768	168950815.5089967	165668029.10856372	325419798.5736231	268914283.5816858	1.17552809242653	0.233309016507025	0.147346466668726	0.67	0.900387032327376
Com_1015_pos	Isotretinoin	C20 H28 O2	300.20845	8.118	301.21567	Full match	Full match	Full match	165540523.40773514	213744460.00352728	249583775.34056434	289624619.2940319	258125956.85328722	278108263.71875936	310800285.5587485	219779968.6346824	139093826.25658658	265396619.16582248	247045686.18246138	277567933.4209702	238054107.42949617	230303183.59133974	205314624.03102595	165517441.12999773	165997462.47578797	139716687.86509475	269983983.36630404	236000478.37561077	1.09850450652884	0.13554078831692262	0.421501226803522	0.64	0.514434890853405
Com_10161_pos	2-{[2-oxo-2-(3-pyridylamino)ethyl]thio}acetic acid	C9 H10 N2 O3 S	248.02088	1.875	249.02815	Invalid mass	No results	No results	1620213.4376139923	1055219.8958496451	1196185.0008597206	663202.3622988181	977572.2718634434	1056081.294159417	669456.9835370885	947698.3759902489	1048880.2052036393	635865.4648500101	606837.6426371951	638286.0555338752	525114.2514136969	614817.8611854226	548465.6665323223	22815359.956924535	858921.2348666638	549670.9986580996	754958.0920807453	945461.5745969173	0.342033812996668	-1.5477891398601722	0.975613449217675	0.8	0.878249704095344
Com_10217_pos	Benzamide	C7 H7 N O	121.05263	5.265	122.05989	No results	Full match	No results	5200054.01757949	18972708.026782863	8078559.762116538	5764297.694031993	5461249.230718406	5890878.565880098	5143798.190276902	4660003.272770617	5499845.150011348	3819503.055748675	5048137.426394288	4128124.937994679	2996363.854683345	3426351.651098119	4107460.863642894	11901184.038984857	9642738.720411828	5935947.854253061	7180755.279130579	6397566.56393849	1.12715070632386	0.1726804247648501	0.620676817221989	0.46	0.654081228293422
Com_10238_pos	Maltotetraose	C24 H42 O21	666.22171	1.465	684.25537	Full match	Full match	No results	11607150.573410867	4099639.3080774164	18617613.146435935	12797367.311663419	12196224.728465008	11223591.735526837	4300749.906703876	13019042.384138841	5458009.642945527	3757938.1108214348	9322517.684780547	15506737.621245518	7358410.512880553	9247596.17826235	6064816.302554406	4512250.3063877635	9961870.491276367	21515308.554792635	5865816.499479041	12048974.84941873	0.957329499878079	-0.06291252856362971	0.733104792105342	0.48	0.213144456963105
Com_1027_pos	4-Pregnen-17alpha,20alpha-Diol-3-One	C21 H32 O3	332.2347	6.69	333.24197	No results	No results	Full match	29777058.69185922	44191153.074240476	40871719.80610267	47393088.989862554	58274939.17574564	27893390.899675775	86634373.07746623	31341468.75995217	24308034.519639116	34555302.918929964	43751397.6080724	110178299.88987663	236932637.81528524	112613029.74186015	37757707.732572876	62108516.48082509	28981127.957056988	41065583.99289629	84727612.69093107	42690910.49103831	0.531015117449658	-0.9131751612417425	0.0577388524517601	0.73	1.16161054375023
Com_1030_pos	Jasmonic acid	C12 H18 O3	210.12542	5.664	211.13257	Full match	Full match	No results	397199166.2243687	316339860.1117381	277065649.2169743	403063102.82673234	400310319.82021946	338447499.0127999	337054344.1795995	302566952.1096564	383823960.71296376	168767056.3224216	363931925.4407058	203312602.90862942	124729774.34519465	265646728.2701457	195771736.34211951	306956480.71856564	175928165.82681468	443623530.4559702	384309580.57330155	277883618.817038	1.21244484554905	0.27791912019651116	0.142154894961713	0.68	0.94976915723796
Com_10313_pos	Morphine	C17 H19 N O3	285.13656	5.282	286.14392	Full match	No results	No results	1406403.24263746	17747072.134395223	27405242.542520892	20156233.21308167	13784395.953398222	13882157.90540023	19949451.431286477	17059773.767324243	15332417.672868652	13279923.707365625	13126439.046893563	15922910.270634448	6441793.403774556	1592879.5919966418	5285117.106099127	21366252.789170355	12846868.171703905	2407803.3776524295	21034454.80442528	17614328.98450006	1.36012103915381	0.44373504472323644	0.297772575969879	0.65	0.690095704225276
Com_10314_pos	Lysopc 16:1	C24 H48 N O7 P	493.31685	9.38	494.32407	No results	No results	Full match	1481196.571861739	664025.6032646776	917488.2779411685	989452.2147293207	2279911.729730807	1195352.4800725884	1145911.926238966	18443426.12833178	2121519.5319273537	1912012.410350652	713912.7609527701	1527553.238807473	2672658.5489518777	4052379.5901504597	6283931.090658775	525647.4602366699	5938140.093199571	3728934.7233765367	630807.3424071549	525081.6877692969	1.17110576996402	0.2278713806311893	0.942897313877625	0.52	0.956148758174696
Com_10321_pos	5-Hydroxytryptophan	C11 H12 N2 O3	220.08462	3.851	221.09196	No results	No results	Full match	9007340.885375403	14352065.845917426	11623729.680248963	11136787.690043796	13425472.317406056	9481692.318905467	9213067.451638112	15911781.404169224	6671499.070892154	7086678.711405841	16229174.438426964	10963004.042659516	4981487.013079956	10639566.613121329	15769207.173955925	11238815.499005549	8223684.109238057	20319456.04387882	22008092.04243976	12172226.924307818	0.814141222239342	-0.2966490264981093	0.345634575049824	0.64	0.709940556956173
Com_10334_pos	1,7-bis(3,4-dihydroxyphenyl)heptan-3-one	C19 H22 O5	330.14826	9.515	331.15555	Full match	No results	No results	11652795.629220169	5512969.98493157	5682424.790523528	11181583.766724186	5638277.321248978	6540153.61992013	10108112.946609577	3778458.587832717	5974123.744407097	5201601.84420367	17467657.100497436	8433732.7624926	1953364.4024771072	6522456.16274834	10352380.41692014	2147132.0027900976	7306672.994293587	12517480.293510124	5930986.512788467	9909850.793257732	0.863448301032611	-0.21181829591340628	0.929759626704255	0.6	0.108334747793498
Com_1037_pos	7-(2-hydroxypropan-2-yl)-1,4a-dimethyl-decahydronaphthalen-1-ol	C15 H28 O2	222.19803	9.87	223.20531	Invalid mass	No results	No results	75879810.16978142	95168215.03207423	87210953.0607803	58217224.943905875	76260097.56961448	71832432.07281226	94330928.4649719	148118481.98996028	167427514.2796838	134962073.53150135	215198242.23366395	141923772.67756832	232361231.19658774	185181994.69783652	300299485.0906442	60534757.5015409	314376229.2617599	250801508.80473578	64448539.53091376	117394775.48350996	0.536200116575182	-0.8991565619107551	0.0253476233557584	0.77	1.41412419074238
Com_10378_pos	PC (22:6e/2:0)	C32 H54 N O7 P	595.36366	9.666	596.37085	No results	Full match	No results	5858023.431773376	1245025.2135079626	3909462.7007936016	544234.015422711	2503538.4752508737	2650986.756157084	849503.8076344545	5442578.181191529	2267656.2142132847	1448451.7766224048	2187601.9275861816	8012698.457905926	5680645.339599977	4419175.783419545	7485632.318640996	741753.1779570577	15227577.65037678	3309504.782113105	2753395.3688339265	2575871.6931439075	0.5099731601697	-0.9715067746836477	0.0985255734945504	0.72	1.03413132505715
Com_10381_pos	3,3-dimethyl-5-oxo-5-(2-piperidinoanilino)pentanoic acid	C18 H26 N2 O3	318.19407	5.436	319.20132	Full match	No results	No results	1213387.5344221261	1279493.455919565	1197658.908250904	1643522.4680722274	2860172.5259272577	1901698.5148592768	3183681.965897838	1910302.890069696	1556219.8916578705	6455291.751237466	4777152.167180658	9308926.56607487	11185323.306403669	5849937.354707587	2589280.6956711956	2132651.27553627	1095003.435205713	10280043.002312655	3261887.0499181855	1363490.6002143978	0.447526545001931	-1.159954836629236	0.0497640615791583	0.74	1.18376250396964
Com_1039_pos	MAG (18:3)	C21 H36 O4	352.26059	7.661	353.26749	No results	No results	Full match	77436904.829309	61758282.656406045	80317797.8129047	196769714.08058503	130896779.92593278	109002475.64423713	58612114.840441905	229157711.52186826	49656169.659964554	152331963.0471736	69044345.27409211	100513086.70591977	85256332.1822155	278509468.5746524	104919674.68077902	40705584.360815264	71330461.57847238	128777038.62558024	88694839.56706557	69198048.01101379	1.10510743259051	0.14418662747331154	0.664913138682422	0.55	0.788386107566515
Com_10481_pos	N-(4-chlorophenyl)-5-hex-1-ynylnicotinamide	C18 H17 Cl N2 O	312.09965	5.463	313.1069	Invalid mass	No results	No results	16484343.976285106	6777436.636191421	6169116.521445608	14270477.912462126	5015326.287273034	12519149.626493642	10974907.350286782	7730680.733369497	11871475.507916499	14752655.758910082	6335611.085846773	8085553.686405049	10389991.748200001	6340477.158000961	10453067.620395502	16659751.428554775	6782642.940819967	12758912.528388532	10845550.010469174	12602009.533211539	1.05246237430336	0.07376865763728362	0.870229333437152	0.53	0.497641225657506
Com_10491_pos	1-hydroxy-1-(4-methoxyphenyl)propan-2-yl 4-methoxybenzoate	C18 H20 O5	130.08241	5.366	131.08965	Invalid mass	No results	No results	2173208.747829812	1372246.297481683	2057237.4825950004	7267208.9518903	2332653.7968610707	1964981.48205817	5963320.008661657	2811377.489094764	1844362.730483998	2055478.0383770226	7460437.6689668605	3983595.120816677	1833308.4493086906	2614126.2068230547	5381423.987361603	21746501.56500458	2623630.7359444154	12436686.49284308	2078589.1258623332	2235575.759451389	0.478285328032318	-1.064056559259727	0.112227558787669	0.72	1.11807637540539
Com_10544_pos	L-(-)-alpha-Amino-epsilon-Caprolactam	C6 H12 N2 O	128.09492	1.233	129.10214	No results	No results	Full match	21646522.035692003	4177542.179215648	17841146.95690475	6332277.893784988	13691332.421880443	12249895.476946574	6221709.2932498325	11106961.284003604	10188025.253203245	11185280.16327279	8187953.341710531	11680460.213923328	2054716.1017307735	8634702.03529343	7194003.72792602	19345267.219665933	13135999.490969867	9688774.984072557	12596815.74577209	9997652.282007279	1.11826746064895	0.16126528478560404	0.611931474808738	0.56	0.519147866444451
Com_10563_pos	1-methyl-2-oxo-1,2-dihydroquinolin-4-yl N,N-dimethylcarbamate	C13 H14 N2 O3	246.10408	5.099	247.11145	Invalid mass	No results	No results	19864733.496112753	7413704.825932918	12228023.391421545	12325608.451256959	11384868.240154259	19322633.221577737	15233799.562791195	15106859.136190033	8794675.635455301	8273857.323352998	13347833.846035508	7546812.763464147	6666486.245625823	11739474.897660075	10350748.967619348	8305742.597522635	10242720.88245583	20470073.91731085	9663961.738675976	12055570.533919627	1.17718487660949	0.23534091308866772	0.294274425508221	0.64	0.643241574309471
Com_10564_pos	Biocytin	C16 H28 N4 O4 S	372.18971	4.935	373.19684	No results	Invalid mass	No results	4059399.930227221	18004711.308017883	6528014.767530689	19407577.65275856	4255816.9274344975	13516003.19346915	10674563.917313442	13406995.843672425	6662617.587512407	8556653.395473395	3784283.2159600556	9342084.615113225	2351377.3805920584	1695364.00237258	11479737.92166415	16626777.895671334	3525389.2249342785	2484924.53576625	4666432.409334438	14314435.302479116	1.49524901948574	0.5803857715537505	0.0921626386575944	0.71	1.0365462278544
Com_10591_pos	MMH	C16 H27 N5 O4 S2	417.1495	1.486	418.15698	Full match	No results	No results	4893821.605544842	1769408.797865148	1549881.9751102359	1815408.103645104	2101370.438970764	2427989.7079840447	1279762.3915834664	1537701.1437907324	1457740.0070180672	811137.2682354436	4476011.818180246	7036978.239689765	4244838.895256756	4221811.421085286	6133488.29414892	3978965.848954542	14718119.929524833	11405055.838151785	3867922.9790018327	3378697.132371251	0.309543590918196	-1.6917855062128355	4.25916546246962e-05	0.94	2.11545678266447
Com_106_pos	Creatinine	C4 H7 N3 O	113.05897	1.467	114.06621	Full match	Full match	Full match	113155851.90004462	323357970.3626702	2562925927.1976504	182221936.0277942	2075938439.4426281	1854352212.219029	184948855.5190614	1507901050.1491947	150808352.74404663	1502543753.2422137	1207491622.9129941	1805389816.3359175	1114206985.7208219	1087480717.4904027	1708067141.5308886	2828087680.980829	1892939951.2795053	4534493097.454785	1459754710.5769868	2761932370.270421	0.512658542895261	-0.9639298587040833	0.0197601373090276	0.72	1.4809415744646
Com_10615_pos	Propionylcarnitine	C10 H19 N O4	217.1313	3.309	218.13858	Full match	Full match	Full match	1420090.1800668717	3488779.35100306	1487268.337479688	2719854.0960964207	1492986.0749012204	1288710.7281915222	3750424.68066845	1937271.3338261046	1628010.3238191758	1245760.989790893	4445756.309004192	3141494.0316910944	1398956.693396919	4862170.717566349	4188787.812585004	4269601.72449053	2256225.8362134285	20316273.137097877	5362715.143367766	1400685.7694966197	0.396167688755304	-1.3358168753701996	0.0250972967103692	0.79	1.37339438043202
Com_10626_pos	Betulin	C30 H50 O2	442.3805	7.547	443.38794	No results	Full match	No results	18835018.70135817	12220374.000566464	10608038.278728329	7758950.449191155	11112658.310972089	2211143.542298378	7223606.2183977645	4318580.234312112	5471902.6345737	11513504.11912226	7461249.499128148	17198922.508058682	6615863.223724354	5483418.850253532	4038026.9951908016	11862762.390893811	6637429.079994783	5929411.635821165	6353821.037013269	4382250.014348601	1.20155325575727	0.26490059363149177	0.587947775212866	0.61	0.357778140606066
Com_10629_pos	SQH	C14 H22 N6 O6	392.14477	5.492	393.15216	Invalid mass	No results	No results	1995038.7054140645	4195457.49146106	3180131.1847217553	10338542.532102088	4533333.266582505	1519104.8843685128	5827703.718710898	2885845.9342779936	1431347.7965246944	4282689.026501564	7682158.223891323	6185720.358802992	3264222.737994335	3694589.840257938	8290613.39533792	21258989.934586138	2638484.1590862493	5549566.205816362	6064369.386877413	2480685.248771014	0.598860887524443	-0.7397071840056256	0.110361415830107	0.7	1.08218964383827
Com_10646_pos	PC (18:5e/3:0)	C29 H50 N O7 P	555.33204	8.948	556.3399	No results	Full match	No results	11433016.20343213	6116439.076745777	7002269.632438064	2820836.8987784903	9270674.460521821	9421154.430711634	1226995.1138982663	17523712.686370905	3983205.7175823706	4806045.79656267	1659371.092281088	4522735.918782321	5323316.232828971	7930539.087500635	6407040.865388858	771855.2764001593	9706605.144964648	3438200.0275882822	5493902.088498082	7670614.146069673	1.39075088520051	0.4758640238543187	0.381051818440656	0.61	0.804327249031418
Com_10660_pos	4-(cyclohexylmethyl)-6-(2-thienyl)-2,3-dihydropyridazin-3-one hydrate	C15 H18 N2 O S	296.09415	4.153	297.10147	Invalid mass	No results	No results	3773379.429496509	318818.51930091705	2056735.2738941063	11155640.27678424	4105709.565841273	1053493.7568336637	6037327.425195048	4301011.0846854085	6854030.082987504	2275379.0215114453	4387507.946136656	3458186.4320856347	10697534.037548566	3158315.999335044	4548230.478993134	792243.4677465397	1665385.7174114368	2906874.5970057272	4619501.024944813	3133779.3982985304	1.06512888773579	0.0910280167858215	0.804108610955503	0.51	0.393637911477431
Com_1067_pos	2-Phenylethylamine	C8 H11 N	121.08913	5.195	122.09645	No results	No results	Full match	48332926.03379961	375460781.8761702	103624323.72437036	10445506.114135975	67689268.1194337	93385146.27441944	5077792.959790611	67229903.13445093	68851031.38292013	19819375.48801591	6982425.592834626	39765506.183417425	13595871.69472873	65671569.57814061	24366035.98634742	43057085.62425193	113519451.43555506	12146000.91676627	91416107.88778934	23417153.726245105	1.98166010660887	0.9867095333817264	0.38685914238521	0.63	0.533712322242249
Com_1069_pos	Pipecolic acid	C6 H11 N O2	129.07906	1.69	130.0863	Full match	Full match	Full match	282976736.43916225	79201560.1652051	296194104.81108236	147148719.08964893	430776991.1781603	158388737.46919355	136981369.05123982	79445093.6579089	160223486.48295218	165172862.22338203	120395003.96375541	115026260.41953664	103074796.38193402	84580588.77617545	142597361.60375348	273853007.5202069	73419208.29980123	152659926.0118088	183519818.04563537	136315956.75371337	1.39775592303324	0.4831124584442467	0.220675422826725	0.69	0.828087872698823
Com_10697_pos	Ofloxacin impurity E	C17 H18 F N3 O4	347.12332	4.848	348.13055	Invalid mass	No results	No match	5552356.323317875	6519116.89302331	2958660.8947398034	6970043.410298768	5177735.23886704	3951225.292347388	5531114.709593325	2827055.6497524404	2612281.47568572	3268945.20020833	6581617.911072289	5794077.517327017	4252245.423296909	12785565.97281398	3826664.0464788536	10018685.362005925	3303662.5203115786	7840690.455848101	4777226.815029531	3326193.805093362	0.725819568448142	-0.46231714178667066	0.157501585813181	0.69	0.981461880067719
Com_10703_pos	Levodopa	C9 H11 N O4	197.06873	5.162	198.07593	No results	No results	Full match	13760550.169004403	10060786.126971627	13521206.804750135	18639830.075024698	13120121.505773695	12405323.30736391	14160710.80612473	11479007.456682818	15104817.635441951	9069762.28652725	12934909.966109477	11082954.152386265	7936834.388777641	8036011.479974174	12303542.203863839	21047348.440607764	8006441.765516769	16513472.794339042	13223410.701535057	12259517.543482386	1.06467800668438	0.09041717843392964	0.460405933713355	0.64	0.789720241338706
Com_10749_pos	Tryptophanol	C11 H14 N2 O	190.11054	5.277	191.11786	No results	No results	Full match	4804608.524728136	5418824.6208106065	9544271.208881687	6400191.741529882	3777162.724327475	2182950.132879866	3577360.086910769	2622287.202193099	18904709.26446573	11486502.839779181	1588481.450024523	7509822.683405009	2557862.4796573115	4532082.688156252	3924905.519633116	3094462.109858848	1304388.1273140796	1775986.1042488082	3073443.004310541	6042243.035363408	1.94100934641555	0.9568070649835188	0.0501461972261344	0.74	1.2100597815429
Com_108_pos	N-Acetylsphingosine	C20 H39 N O3	341.29253	9.194	324.28937	Full match	Full match	No results	690411134.8280448	1033511788.1089333	663524064.3456948	1263569889.4347124	1266508319.5596354	644986530.309947	784569317.9620992	2084622639.267195	1129895251.3101175	1136678389.1754375	2725363956.1145945	1563275713.1283038	1164741931.0396755	2661567930.4877453	2056003392.9973478	460412849.12651354	3257673575.3025846	3366521345.099706	990951705.0280467	1528579542.7604847	0.540997602245021	-0.8863058949884757	0.0357718123077882	0.78	1.31785398612734
Com_10851_pos	Fexofenadine	C32 H39 N O4	501.28282	5.443	502.29019	Invalid mass	No results	No results	1696399.0255637162	2744253.0013434947	2327741.5329595436	4915074.751544069	3985408.2410830315	1323674.2156902945	4131062.889335223	4405958.883269596	1324963.2843697483	3259235.2252613264	16118601.97376533	12428774.785776889	3048157.4083248214	10455340.484428622	4527816.704378919	7151845.025517137	2956476.5527839395	18408662.274136655	12966676.933149105	4424069.128937017	0.325602079056744	-1.6188181832583923	0.00142317735752487	0.88	1.80723754370629
Com_10946_pos	LPE 22:5	C27 H46 N O7 P	527.30049	9.184	528.30786	No results	Full match	No results	6989855.913890862	4983913.278206615	4666576.937145477	1917945.5437751603	6461966.9666544795	4560031.63007604	1011895.8619046502	10542685.335708244	3099443.146694045	3196924.814321317	1405187.6012875042	5336023.562824713	3493497.7686555837	4705926.23360752	14951496.087745314	1133651.4292085017	13730248.908109663	5500057.578559094	2275697.09729028	5566989.196074187	0.816389657959098	-0.29267018849128634	0.836444126339242	0.55	0.562903079704838
Com_110_pos	L-Phenylalanine	C9 H11 N O2	148.05233	5.004	149.05956	Invalid mass	Invalid mass	No results	2498204645.3355603	1544664806.4494495	1696318391.489102	959574373.7608807	1322683946.31021	1824290123.6610963	1248113975.4450002	1430956093.4929218	1139130268.19784	1639290754.630018	1121911579.7576003	863244501.7195884	810803146.8246212	889208214.0259937	1101118683.5688984	4693515684.667859	2068743811.223902	3612021475.1966276	1565256893.2416618	2269319658.9372425	0.805638939163569	-0.31179467968996083	0.769865785829793	0.54	0.794270052589545
Com_11069_pos	LysoPC 20:2	C28 H54 N O7 P	547.36559	10.198	548.37286	No results	No results	Full match	2948784.2234829105	1978481.2170409532	2029668.346578756	274738.2819729822	1467060.005623989	2407963.8081174497	1988500.497186184	3050205.5376870595	3288614.1858097585	4600568.474329654	1662472.2855472274	5166237.209955863	2469279.996414192	4946076.661693781	6954727.593381472	2996432.4110150193	13677164.312222168	2606681.0077454597	1492221.8627837908	3417042.5290671512	0.529532183042818	-0.9172097262404537	0.0839507807465833	0.72	1.03552076852849
Com_1108_pos	PC (18:5e/4:0)	C30 H52 N O7 P	569.34771	9.326	570.35474	No results	Full match	No results	259330380.14271742	118627697.222446	70873671.59923425	21131669.25743133	110192110.65313737	127954893.30661151	2682580.31200246	231439928.56466028	51917862.05716484	29292965.89707502	11535267.052605364	79932400.2179483	83731592.50236483	55077917.29986126	65611547.48302644	1147560.9639919584	298069512.39667076	43819592.787158184	40918034.340900704	60464883.44516216	1.3824561297987	0.46723369939229625	0.529206518604795	0.61	0.758696332578219
Com_11106_pos	o-Veratraldehyde	C9 H10 O3	166.06281	5.401	184.09673	No results	No results	Full match	15013375.00455649	10904096.821957083	14453662.069471799	16983757.686122444	14879671.16129106	18381726.800668977	17546299.87690155	11261151.33529138	16118369.903328238	10406137.111623185	11771971.404632408	9049676.755385794	9827612.49338012	10312540.926246306	11277320.784270514	19768964.5246383	9646582.567503788	10717913.05537783	13285855.663322985	13901673.78870153	1.22071019652288	0.2877207370454133	0.0490220618816665	0.77	1.30906553296978
Com_1112_pos	6-Methylnicotinamide	C7 H8 N2 O	154.07418	1.496	155.08153	No results	Invalid mass	No results	419656044.9623145	358409690.5460604	348273246.6640078	348204187.1877718	334853233.8062485	383177311.43672895	321202213.1517002	317502319.95259285	297623556.7588656	204479327.0569529	233928957.77219072	215758421.74237168	201294673.32125327	187228019.46244237	246099236.5147952	323815658.33372676	297278592.6054909	268438951.2013572	256353212.9836696	394489616.41000855	1.27001171541658	0.3448418054190515	0.0171975411177347	0.81	1.41573840451321
Com_11181_pos	2-mercapto-4,6-dimethylnicotinonitrile	C8 H8 N2 S	186.02025	1.167	187.02731	Invalid mass	No results	No results	5992238.105800394	6770498.377218396	6860186.651622629	9649071.208708962	7532015.756034841	6083327.298725143	17485409.348496526	9123304.80501149	17688955.893052332	5865270.751344147	9205327.15683196	6682965.183247922	6610353.310156294	7689533.965432302	6238382.3372983625	16135981.167161552	6732691.275302346	11515736.851849673	10530897.049039727	7335199.855295473	1.04931613251942	0.06944939107819109	0.962997388009003	0.54	0.419465503392499
Com_11204_pos	L-Ergothioneine	C9 H15 N3 O2 S	229.08851	1.48	230.09572	No results	Full match	Full match	8631641.33464074	16342768.965973686	22344592.956036057	14061213.999882886	10705005.976608688	12946540.795600541	13989474.113736704	13471691.762148423	14552137.755893672	5969734.460054368	7641146.502860717	8298983.618853774	6448187.733866611	7972429.756241023	7092508.758669575	12149124.481784811	8253268.206884938	8843678.004293732	8874514.309022445	10602751.064800661	1.54351429267046	0.6262188421168373	0.00843318695723746	0.85	1.53213750019234
Com_11253_pos	IRH	C18 H32 N8 O4	446.23811	5.292	447.24567	Invalid mass	No results	No results	1542204.6589324712	777071.429011348	1017587.5929926808	2725190.1951127974	1438860.8121797582	1041705.7961880808	6337058.2913208995	3177140.2360661244	1200585.5726004238	1176773.2843695155	2026498.7374116846	848902.9417060202	433637.2760398907	2115371.827088272	1211555.019830501	19347089.03767763	1175387.3359741964	3714036.3631160506	1312438.3053037205	1177556.694090229	0.612489893633145	-0.7072420557119651	0.884198070630861	0.49	0.534077211747219
Com_11279_pos	dimethyl 2-(3-nitro-2-pyridyl)malonate	C10 H10 N2 O6	276.03296	2.565	277.04065	Invalid mass	No results	No results	9550666.565604696	2735578.8850967623	1953925.7547294314	5834629.174354458	6415131.297608252	3043304.5603234754	3709671.6119890967	8584901.093335297	5701240.202534603	2597725.8507908927	9226679.020377912	14881583.279422615	3500236.062662286	9561265.908793543	5736931.345119199	4418952.402671889	10651978.962591147	18386399.81392736	12566458.844242634	3325262.218986177	0.54334582028526	-0.8800573804550849	0.0361061986214041	0.78	1.23072764513443
Com_11304_pos	delta9-THC-d3	C21 H27 [2]H3 O2	317.23859	8.182	318.24588	Invalid mass	No results	No results	7280967.256644535	4182692.614685028	10355535.31921775	5753382.0636467	6592687.933283674	4970543.046016166	5960198.874709499	4314057.079763123	2804961.251185696	5840383.846884082	3740685.559481315	6142600.953518274	4202688.312915235	5111673.978313827	4242394.08841936	2390561.629900319	3260757.280612453	3200375.9444183293	18953443.21702589	5091906.232471753	1.03050072650985	0.043345521987104556	0.456766817061978	0.68	0.461598622960521
Com_11337_pos	gamma-Tocopherol	C28 H48 O2	416.36493	11.44	417.37247	No results	No results	Full match	950212.9848901983	1967899.6582514055	1129445.126151354	620301.289637574	712793.7550965731	655758.1336572109	2369443.9917097017	4213743.066078563	11949416.841773117	2543884.0561408736	8958678.029459374	2293048.539051244	4445252.94464546	9148479.69543549	7729749.702451686	3078258.92683159	13169498.464599878	3056829.7270358987	857753.6940582944	1413141.7254854562	0.500693493986031	-0.9980003857310646	0.0519094550107514	0.76	1.18478451036098
Com_11345_pos	2-{2-oxo-2H,8H,9H-furo[2,3-h]chromen-8-yl}propan-2-yl acetate	C16 H16 O5	328.09466	5.602	329.10214	Invalid mass	Invalid mass	No results	2935031.862902053	16035865.29050992	8507661.123667248	9715029.943610428	5269499.546680923	15225301.999596462	7984128.281671969	8010027.451239546	12635771.362488847	4989703.990349728	2682400.874173299	5286797.967399223	1764926.5947900433	1627405.4058085328	6998968.37103742	10385327.863288166	11094777.767657137	6193643.0056542065	3758317.5218844097	9821216.108918963	1.53165960261075	0.615095707059569	0.0871163622149582	0.69	1.03542777918384
Com_11365_pos	1,4-dihydroxy-1,4-dimethyl-7-(propan-2-ylidene)-decahydroazulen-6-one	C15 H24 O3	274.15301	1.326	275.16037	Invalid mass	Invalid mass	No results	10981876.486488078	5147951.419018717	7852270.158541422	6637935.998758402	8698429.161743956	18238858.44299162	7037021.459965522	12949067.770064918	5200148.687336865	8349327.861555784	9487262.23729587	5368574.601048421	5974932.4302499015	5366732.297150152	6061136.110585268	8207967.733649393	7072835.154823578	12093882.932154054	2596951.8658362697	4766365.202830762	1.35966350965373	0.4432496566086948	0.111054074006051	0.68	1.03296130401284
Com_1139_pos	��-Linolenoyl ethanolamide	C20 H35 N O2	321.26626	8.537	322.27353	Full match	No results	No results	204736249.80041638	144217722.4344126	166397748.4143322	96231822.23682605	244546888.79186583	157307836.27957878	100871105.70294788	278187850.53204536	158641342.80517125	152858832.92275792	144206405.6759836	223136282.32711032	158277151.49240133	253996290.93015468	151865553.75571066	122958617.53952558	255103900.64139286	135078932.16253608	193161246.8667631	139483790.57125625	0.95877337297862	-0.06073825182138354	0.66969017085223	0.51	0.470745497827175
Com_1145_pos	4-(2-((4-Methoxyphenyl)amino)oxazol-5-yl)benzonitrile	C17 H13 N3 O2	291.09552	1.419	292.10275	Invalid mass	No results	No results	112062629.2737909	349185742.11633754	222970588.25897166	73413335.82998563	66193423.333697274	164383965.1267981	60093058.426017664	95045151.17151928	50241080.382077016	60483896.099571235	91867477.46122089	81884406.39989664	52816591.2745997	49978276.55804312	52202366.24198181	369519307.32201374	179426102.98544234	239777920.40113008	80568155.00339207	220809313.9420656	0.883865766542153	-0.17810081197734387	0.775990867324792	0.52	0.78221953972928
Com_11457_pos	Coumestrol	C15 H8 O5	268.03684	6.218	269.04391	Full match	Full match	No results	8937683.650093192	9652572.762382608	3491619.8215184747	17722102.098581854	12013477.94673673	9161524.312699666	9526998.995844608	4507744.654624268	10093012.936535645	8219400.805492154	10610333.338257855	2871110.4380383613	5639598.4800329525	5195991.663043119	7103378.630307039	9246353.908952195	10783027.037862081	13911226.070219101	16057001.59825553	5365208.570264713	1.07539369379589	0.10486491665899968	0.652223301163279	0.53	0.341690421362182
Com_11484_pos	1-adamantyl(1,4-thiazinan-4-yl)methanone	C15 H23 N O S	227.19687	1.304	228.20435	Invalid mass	No results	No results	6776037.01956393	4555200.981791168	6174042.799353418	8825401.39275141	8274965.803537212	6920535.330444488	4584758.003187422	12775276.064451516	5084453.572581145	5947414.207275239	9272053.025860075	11424352.048428683	3584234.772516905	6138050.112783257	8714750.683614278	10475852.287454238	4240343.075594813	17881267.395205062	11058762.90764786	13948382.53720409	0.722756826386047	-0.46841776497017995	0.179501278054713	0.68	1.03119907193313
Com_11503_pos	N1-(2,3-dihydro-1,4-benzodioxin-6-yl)acetamide	C10 H11 N O3	193.07374	5.511	194.08095	Full match	No results	Full match	6308971.582276788	8544907.279789846	6732347.261115551	9335127.6882416	8204448.214575744	9913160.17455093	10633199.715594474	7114702.459555555	6265439.959410186	4269085.24906319	7048513.864775843	5546599.390769523	3193811.305536566	4762020.603731995	6233008.210110286	13502603.942317976	4984375.641272883	17830115.250090007	14298359.764775326	7194651.475051123	0.914028598323845	-0.12968878954435953	0.920549854174452	0.57	0.745486248933087
Com_1152_pos	PC (14:1e/4:0)	C26 H52 N O7 P	521.34771	9.519	522.3548	No results	Full match	Full match	36971951.324151784	12027447.964897288	16716429.833535848	11178191.78296612	50892710.34330806	27824254.709069893	2393567.369912691	273406393.6103774	9496542.9129935	5392460.55425105	8422396.247206934	92245919.35800983	208980849.0825348	84453869.79882191	82890511.29542862	2318825.555644366	113192772.01607017	112265918.7638987	42635144.77196209	31977482.96255732	0.572631883649163	-0.8043200942987274	0.137228066348573	0.71	0.959645645199369
Com_11523_pos	MMK	C16 H32 N4 O4 S2	390.17886	5.314	391.1861	Invalid mass	No results	No results	1420478.8011037016	2510532.8610028704	2150170.931293909	8736497.86520511	1277939.8117159829	2499861.8379250746	3181526.8765019556	4309143.258504729	3155804.4328869916	1784278.7609745988	3843669.2719096644	1643297.0558225987	1898627.1216191363	1080312.8866678812	710894.5928139691	18624456.46570113	3874349.3389299577	1677604.0881734148	1892798.1071617897	14834222.337920716	0.619530594255318	-0.6907525662090206	0.869236457071688	0.54	0.860792133371138
Com_11533_pos	N1-(1H-indol-4-yl)cyclohexane-1-carboxamide	C15 H18 N2 O	280.09892	5.004	281.1062	Invalid mass	No results	No results	6118454.973007817	951239.0939503575	4032127.0348430877	16870030.86679058	9029574.333089978	4053337.6536264555	16665645.755749015	10197244.314003976	10429023.326569252	5025891.06520158	6234041.23585637	6592005.365157423	6327363.7409964	3423271.0454322826	9064951.222962294	5675276.1519846255	5210274.698234684	10719650.32051358	11894229.827864159	4163496.8783173473	1.20298819919776	0.2666224903590653	0.995039734882518	0.51	0.0899727639376368
Com_11538_pos	N2-phenyl-4-(piperidinomethyl)-1,3-thiazol-2-amine	C15 H19 N3 S	273.13256	4.866	274.13968	Invalid mass	No results	No results	8945617.713786967	5765490.084954463	7800039.879509661	10831094.04257842	7689131.578361859	10547072.402144097	10597438.051181002	9644479.191543676	11730226.206528751	7962063.541471343	10580034.08274333	6716646.016240069	9400103.120010372	7886550.88869855	10833448.083043983	16648609.17313483	6875504.3158653695	10515267.48872342	11414796.912188366	13458963.72426166	0.877146741362362	-0.18910987784282202	0.328528073372427	0.61	1.13694193409035
Com_11545_pos	4-(2,3-dihydroxy-3-methylbutoxy)-7H-furo[3,2-g]chromen-7-one	C16 H16 O6	642.2436	4.986	643.24915	Invalid mass	No results	No results	4130287.0698848306	2445295.066764132	1311707.9182817785	13906389.732614221	11594676.745156536	3380663.28620184	16633611.003817951	3327015.191110078	2109537.5537093333	3246125.463264992	11570921.810963433	6984491.4353181785	3519675.4594655945	5306927.526998931	1301597.3451104157	3204744.107923194	4294462.3779501	9746935.706697887	11813895.313122002	1975456.9789138434	1.03962217529885	0.05605931215522466	0.824305402526562	0.53	0.143769558273979
Com_11550_pos	13,14-dihydro-15-keto Prostaglandin A2	C20 H30 O4	334.2135	6.743	335.22012	Full match	Partial match	Full match	7249299.345274673	7022209.48987517	8264295.113518604	9489423.993340684	10749349.427655894	6502475.75214117	7888845.814279735	7959610.196054898	11818929.924778992	5021416.748821042	9779227.013191303	10461831.497941582	4129347.6561875017	7300360.599207925	7677441.889156122	13860147.764956918	5962843.107207113	7266466.058643568	8352822.778205706	8553619.310894107	0.983463115650411	-0.02405714900896461	0.98592734079517	0.53	0.642359298324775
Com_1156_pos	Trigonelline	C7 H7 N O2	137.04768	1.486	138.05495	Full match	Full match	Full match	366222527.75107825	337174395.46287394	345361562.5416123	335793501.0596588	312089322.4222749	355822874.6187706	320835077.689702	297272718.9993767	269710586.9423675	210433494.60424492	215134903.42777428	213985160.48850295	181083800.28022164	188432366.36956072	230652902.527268	302277137.8780248	283423528.5639057	116873772.32285133	234044253.57489803	316245012.58117473	1.38058941960853	0.465284333089267	0.00546090784598869	0.87	1.59552531762783
Com_11564_pos	Jervine	C27 H39 N O3	443.31017	7.114	444.3172	No results	Invalid mass	No results	6116768.356109404	7869997.124760263	11392367.034081725	9387449.864673603	8919146.382558458	10649952.136477077	11242197.071544616	5810402.494459037	7845633.504024357	6816178.698221969	7269325.265457257	3959154.256719944	2145403.3387628845	9137336.758800158	6828931.739975973	6620010.55117643	6499111.052709004	17670701.960179128	8908225.3537324	10623589.227670519	1.08019281516782	0.111288857442322	0.369847931628986	0.62	0.603783130274802
Com_11598_pos	3-(1-benzylpiperidin-4-yl)-3H-[1,2,3]triazolo[4,5-b]pyridine	C17 H19 N5	293.16277	5.183	294.16995	Full match	No results	No results	6779005.203241115	10129631.49071171	12188252.610245433	13689074.957069146	6987002.781247838	15105367.511767654	12529697.095068557	15247807.990423901	14336697.154404761	5529669.660864944	7803045.261588794	4978817.961062487	3352343.199131813	2587174.8786426457	5860018.2069957135	14514272.357130617	7925854.981095193	3116707.0553709753	8520158.670352409	14334611.398745533	1.54154782424234	0.6243796476202427	0.0311721878553003	0.75	1.32753398857295
Com_11604_pos	(3beta,9xi)-3-(beta-D-Glucopyranosyloxy)-14-hydroxycard-20(22)-enolide	C29 H44 O9	518.28777	6.085	519.29517	Invalid mass	No results	No results	9724517.60027075	11327941.774266068	22618071.9651965	4320279.777430363	3631658.471760967	10957337.805451257	2313423.514267242	4813465.681161179	8448054.573514204	8718024.616431829	6221859.240103942	5331833.157299388	6293277.394716092	8603925.840681529	7336205.984367136	14329072.828078883	6940520.1933618635	4481078.350590002	16477244.881575609	12066002.846715387	0.986282573386442	-0.01992705191633511	0.640144980909588	0.45	0.761741788554077
Com_11665_pos	N-butyl-2-methyl-5-(piperidinosulfonyl)-3-furamide	C15 H24 N2 O4 S	328.14992	5.25	329.15698	Invalid mass	No results	No results	18336015.037165813	7896683.00594762	2821217.8325407305	1220189.6876767245	10014256.800870566	10274869.090731697	11972026.187250806	7209747.520610381	10200259.19893864	8600822.844304457	7447853.533819887	7761122.254250262	6912790.527619286	6336977.918979997	7266258.1144267265	13187435.68240703	7803818.89102578	10175210.796449983	11818501.021854317	9925503.975564582	0.998991537951781	-0.0014556372968022003	0.513041915922589	0.56	0.581663900603014
Com_11673_pos	7��-Hydroxytestosterone	C19 H28 O3	304.20326	6.611	305.21063	Full match	No results	Full match	8529854.324237086	4723673.972098266	21409513.45940761	9589836.769254401	8705568.211226856	10248572.264775334	11458476.915365048	9402195.62568002	10966933.389358789	3060624.592108961	8032553.613676262	5951837.154655864	9205744.92432065	6081076.266208135	9356639.340564465	8354225.826984159	7142927.6455412805	7795096.033498194	11087688.227450434	16500689.35123916	1.09593248923887	0.13215892928372516	0.907409940025737	0.63	0.571587190617822
Com_11685_pos	NPH	C15 H22 N6 O5	366.16395	1.306	367.17099	Full match	No results	No results	6159842.681653804	7199780.437193174	5111874.364981929	12881859.774545323	6491925.659385764	13584443.105244957	10728784.88380394	10578040.961787697	12061955.576983193	6419508.111077403	2006783.3623388056	2067129.9257755512	5045003.010921747	5283610.49575742	6922863.937469323	18154934.943015408	4772985.22403706	10952839.865653897	10420679.02931668	6934110.153231174	1.25712284905122	0.3301256402570999	0.151794451699257	0.69	0.929464251177118
Com_11726_pos	3-Nitro-L-Tyrosine	C9 H10 N2 O5	226.05861	3.097	227.06589	No results	No results	Full match	2905669.1523944167	3929875.5015041847	793177.6424939795	5129330.520024171	3562479.587742194	2341560.195449665	8310904.991326041	4146298.2352081155	2620693.66472545	3277502.145770977	4722174.526226674	3800749.7431166335	1134946.6774890155	2817069.656266241	2837933.701660864	5855154.737259529	2405933.220969189	17192918.193369333	5466338.142259008	1482245.866578469	0.775796527426467	-0.36624977670794306	0.745409817273801	0.48	0.226180231900129
Com_11740_pos	3-(2-methylpropyl)-octahydropyrrolo[1,2-a]pyrazine-1,4-dione	C11 H18 N2 O2	232.12053	6.671	233.12781	Invalid mass	No results	No match	1336757.126329717	2702776.0169014013	1304879.3554413288	1485204.254884575	1409494.4722295934	1611617.9224354995	1272281.2940917385	955205.2730154666	886877.3137764066	1224048.5525847357	1513870.7611964133	1361707.535646867	1845500.7155897121	1412814.231596218	1098451.0978911356	17981566.088902794	1074121.8274799455	1253848.5638260574	1685884.5275698933	1177658.3739966436	0.466664819758211	-1.099541383260077	0.373647203934658	0.58	1.09485116586467
Com_1177_pos	O-7460	C25 H48 F O5 P	500.31316	6.529	501.32043	Invalid mass	No results	No results	222250936.87381786	115337641.63209015	228541042.94825274	178541259.73680708	184829043.80681357	102123142.76379235	97102809.91604397	145679852.3286135	112857342.99749552	152856191.62003285	318739226.3416445	128105592.60570967	56322084.00113576	123117272.16200012	184048109.6468571	294150919.9161901	109048680.6003709	187885445.68138787	211058151.6197475	289152614.6788246	0.80989509297209	-0.30419304942186326	0.496912866707256	0.63	0.863444397781151
Com_11802_pos	5-acetyl-2,6-dimethyl-1,2,3,4-tetrahydropyridin-4-one	C9 H13 N O2	167.09434	4.948	168.10181	Full match	Partial match	Full match	8342044.802499372	6828628.202255043	7631449.687067271	10679626.540365877	7792311.440328962	9498400.975136144	10911457.349607576	5817856.093377318	14823769.635936037	7433663.979321968	8784243.009244885	5221468.3637804035	5929536.544856934	6375052.380090351	7224003.443503772	17827091.20805009	5782232.949942111	9778967.327096377	12693103.146575132	8713759.498512097	1.01618656865664	0.023165300698257184	0.720676314760504	0.58	0.866517616244138
Com_11805_pos	Cannabigerol-d9	C21 H23 [2]H9 O2	325.29769	9.259	326.30496	Full match	No match	No results	4157998.351387559	8666605.861851418	4400707.017681448	2346377.2167381984	3664545.7980579925	2845515.667652092	1507191.9194876277	4210538.691014481	1620140.292944428	4397692.023568933	3969122.3483003876	4203353.536773566	4378414.638767293	4714222.65371431	3653770.516825729	1599928.767258015	12254950.05909751	2053772.4239673817	3711272.4206159897	3971246.679632726	0.849635293684223	-0.23508439823019908	0.548756357504262	0.54	0.526700326668398
Com_11848_pos	Glutaric acid	C5 H8 O4	132.04211	1.879	133.04941	No results	Full match	Full match	3564138.9761648895	2680891.5737003777	3101240.070335284	1990761.5589439909	2690468.8077419014	2492697.440096438	2317942.3740857034	2304062.2527011638	2312140.598845461	1648777.3242750552	1744864.3182110125	1821983.450463007	1356438.9580720316	1857026.8052938997	1454892.2991264868	17678977.93355585	2029471.3810140532	2075715.1815969814	2223867.9166218378	2119909.633154494	0.730524487065757	-0.45299546213751685	0.785107949102611	0.79	0.874826766998775
Com_11883_pos	Trenbolone acetate	C20 H24 O3	312.17228	5.785	313.17953	No results	No results	Full match	7802316.3033181615	7804201.113474546	11252180.904953534	5561484.39431215	9428031.397736423	9181997.06400644	13926424.735541418	9994478.758055195	8936611.2303563	5781528.531301997	7825659.005123233	7427480.00058221	6192230.767391062	5488527.187025307	7110707.765328006	17595867.713228937	5918187.16646537	7566645.887832932	9244539.730750958	8256285.4301456865	1.0852408762633	0.1180152937494928	0.458022641235636	0.66	0.807724107659418
Com_1190_pos	Reserpine	C33 H40 N2 O9	608.2628	9.92	609.2702	Invalid mass	No results	No results	14392710.575036947	11652425.134043394	15212906.248193815	18951628.947165444	17511219.50206886	8183529.015388755	21658270.707078785	36778606.70563112	38694864.86961376	41342015.81741454	242604487.71745256	44433313.32036667	13121893.185403869	79456476.9628616	297977030.5551144	20383104.751071934	250500728.43594965	191149418.9242813	29066495.30515073	27709116.945199803	0.187544124069028	-2.4146980321506906	0.00905820230200165	0.82	1.53497828645321
Com_11903_pos	1,7-bis(4-hydroxyphenyl)heptan-3-one	C19 H22 O3	263.11573	5.594	264.12305	Invalid mass	No results	No results	9976441.869676827	8885978.715162262	8289936.093351828	10008084.128029464	8799535.806737786	7909753.248824772	10680608.817201369	14497132.602379803	12092919.728153909	9106965.008430807	8102704.280208715	7755589.454913631	6397063.454899823	6845733.942253446	6595400.085522002	11628379.273713859	6675116.760894034	11083884.624557769	9045567.15859298	6947735.298078188	1.23644363338846	0.30619647208975626	0.0264142160623636	0.79	1.30233969004137
Com_1191_pos	Dehydrocholic acid	C24 H34 O5	380.25596	6.459	381.26221	Invalid mass	Invalid mass	No results	48665784.38977969	56949148.720955625	143430093.16834554	96883833.61684063	68968150.30540784	76436730.67550287	79291169.63277455	43175625.19646314	138454858.08219168	72263209.92411357	72254147.7346552	66977208.97576952	112266135.46898773	32160828.878161702	130757520.43864062	68648558.19223616	58164529.0108473	136684690.92769223	85920067.371718	414799828.218325	0.699554690297899	-0.5154912450208838	0.468546162205421	0.54	0.693952076635821
Com_11966_pos	2-methyl-6-{[(5-phenyl-2-thienyl)carbonyl]amino}benzoic acid	C19 H15 N O3 S	359.06305	1.395	360.07037	Invalid mass	No results	No results	4582056.30434316	1932651.3922755166	1158129.3643293136	3324186.700297475	5267217.032395045	3629202.0585580263	2545186.0717076673	1228704.2234110204	652567.6393272745	2163099.5327488924	7741358.405341957	5259413.299889584	2554090.5808971077	6582001.051037421	5065224.135303512	17412700.121739626	2638669.196528234	13922288.797359655	9264066.84747777	2114268.923979866	0.365010483533685	-1.4539901943882447	0.00608696267425805	0.84	1.74206235323174
Com_1200_pos	Prostaglandin E2-1-glyceryl ester	C23 H38 O7	408.24869	7.031	409.25592	Invalid mass	Invalid mass	No results	401640754.9243899	74683960.52034044	190328304.95528644	56437646.06461201	233944907.31451058	128430971.18877505	19038523.042359408	109342902.52701266	192463473.17399213	129005842.46099406	53749698.775076166	116494119.54364641	61689413.528999925	49048587.0491442	69255714.53533112	41210557.45590286	23093426.83576754	33153510.921028126	15776336.98815554	82543011.40677111	2.81186238079643	1.4915259872265887	0.0134592586356028	0.84	1.52027519188968
Com_1202_pos	Cytosine	C4 H5 N3 O	111.04328	1.597	112.05056	Full match	Full match	Full match	83880691.86731054	31270931.870219287	40245468.27117834	30785135.45103372	26401999.407771196	47488830.83555124	24408655.37021619	22419462.713861607	19893662.0732486	36090659.357690945	43182904.19965926	32123705.401606683	9641052.358758181	19170248.311070193	26358646.886047404	399065741.9129212	37391619.24939723	38107668.45035424	24524284.213729005	58742449.66872417	0.527213584857143	-0.9235405497433603	0.716632080633055	0.53	0.99793815008609
Com_12024_pos	Kinetin	C10 H9 N5 O	215.08135	1.184	216.08862	No results	No results	Full match	11072585.203359684	8717489.381838672	14175305.924557706	14144412.799961051	12787561.897326788	11160846.819889162	9744259.223801864	12474222.621950187	11471811.515167614	9990921.784558438	9354334.4132985	12213747.07924169	8713589.084608814	9444828.46596681	11915622.040706582	10891472.608212143	7141143.362019791	13881725.31818629	15739343.044894297	9479784.464718863	1.06402012894732	0.08952544375055821	0.413027030873259	0.64	0.515281669262995
Com_1206_pos	D-Phenylalanine	C9 H11 N O2	165.07883	5.916	166.086	No results	No results	Full match	54625172.43351663	176620560.88494885	279072490.6521459	100523182.66664094	295510759.3380349	155223893.73883075	119610892.72265491	89289744.60450654	360534136.8690446	121560076.97365057	116068510.88825606	57382058.52743736	117203506.53592926	37211996.76270706	92016009.07470022	304713747.02265966	124316558.2084024	117268758.34920296	122096598.69417587	116825663.72990035	1.45429089283969	0.5403158715150627	0.183566185318424	0.66	0.841476733289882
Com_1209_pos	4-Phenylbutyric acid	C10 H12 O2	164.08354	9.555	165.09094	Full match	Full match	Full match	43747501.887172	34019088.01575004	48963159.621214725	77833390.89362085	76706939.45615682	44630604.34983084	94762528.96061766	73751571.57989621	123454255.62927382	85437165.14153495	219342981.11184737	102263642.42612468	59903835.39703444	240530473.381992	179958945.70980296	28109988.929304097	190250359.61698976	211764252.04756427	146595768.6220168	63849709.12999774	0.487536983858671	-1.0364164310903958	0.034945001587802	0.77	1.28726732510057
Com_1214_pos	(+/-)12(13)-DiHOME	C18 H34 O4	296.23484	6.492	297.2421	Invalid mass	Invalid mass	No match	256275335.92171663	124838957.900586	213909794.69651628	214503697.7020673	139018700.9404615	353015480.26497996	305419372.65643555	277859830.36234593	297366160.0737338	142427849.5388896	182029405.2272651	124966830.38788839	178027570.86062807	118146717.89946528	133842439.73576188	243957441.83193013	107460917.90331762	156235014.69877827	158505239.00928724	406089382.6788692	1.28485344632546	0.36160381131232305	0.127106133682571	0.71	1.03088273134036
Com_12155_pos	KMH	C17 H30 N6 O4 S	414.21164	4.896	415.21878	Invalid mass	No results	No results	16725639.97149944	7400222.666568851	14946514.885212196	5636935.873381116	13791690.061714925	7866866.783784731	5890713.607664585	8255070.821404758	7117481.184297568	9586777.423488848	10827503.17545484	5338242.050240219	8041413.394642284	4095974.295758753	6887067.017876039	9588160.030384114	11645249.895642854	9055542.915853595	9263738.528968766	10779269.766081713	1.13675697692458	0.1849238587502364	0.528513236205858	0.47	0.438548489992213
Com_12169_pos	Prostaglandin I2	C20 H32 O5	352.22379	8.376	353.23148	No results	Full match	Full match	2512586.661974033	2441204.074184511	3827116.825405627	4658332.11050426	3054053.974934557	3775718.081489782	4555428.987499494	3770734.8821382495	3054004.512291476	5119920.25777036	4171613.7969955024	2624832.39816602	1676134.9218142114	2316047.4880132894	2220482.2183450866	4159875.757721182	11619021.54459671	5341168.392054527	3542265.1993284184	4397385.47116355	0.8740224728325	-0.1942577201647044	0.953559613681049	0.47	0.163561158064624
Com_12248_pos	5-fluoro AB-PINACA N-(4-hydroxypentyl) metabolite	C18 H25 F N4 O3	193.08537	5.758	194.09222	No results	Invalid mass	No results	10820344.100554168	7494689.316746079	2510094.860562978	11419561.075234255	4429254.151224237	6907008.582320484	9028226.445900679	6685359.5149212675	10415061.395675896	11279675.236300243	7134735.031704115	8793130.97755511	5697615.130671318	5686413.357357385	2279194.3312505707	9613123.98664651	7878237.1060629	7916094.586284155	7541901.875196229	7837960.649363193	1.15076879535666	0.20259800610418757	0.583410215389242	0.61	0.395902930442231
Com_12257_pos	Asp-Phe	C13 H16 N2 O5	263.07938	5.358	281.11356	No results	Invalid mass	No results	5209117.523887113	3783614.954997513	3993435.082092533	3390651.721195262	5851745.37729132	8890810.055851698	9234283.487788081	13757577.724217072	5211833.289349145	4062921.9795197095	5846987.7457351545	4652197.71427976	4030052.6468193564	4719162.152214223	5086996.110325103	7105656.687058364	4593758.284729811	15510266.656015936	7012370.826545029	5271647.393191072	0.993057946187763	-0.010050191596319067	0.885932577365331	0.45	0.19939927842183
Com_1229_pos	N-Acetylneuraminic acid	C11 H19 N O9	309.10597	1.418	310.11313	Full match	Full match	Full match	135442484.59599116	248545034.45454618	235178866.01334447	92983240.12878533	76437290.57539998	202795031.5604648	145927824.4034624	110360933.72156878	89493942.59525871	65579796.98071919	105239685.50962585	108585393.66365734	90505479.492021	79418067.6192596	66253802.52669509	389743787.6889039	226863006.7425445	251565408.78853217	98909174.8087218	264100142.68091294	0.834378918160212	-0.2612253884318264	0.665332174093925	0.44	0.911471147690665
Com_12292_pos	7-alpha-carboxy-17-alpha-carboxyethylandrostan lactone phenyl ester	C28 H38 O5	454.26985	7.891	455.27713	Full match	No results	No results	7398090.465279016	7260188.635231806	3707746.91616104	8212723.251048581	6322749.620726461	9722393.275249118	10895780.888630994	13307608.422196932	4923963.882736241	9040406.255359622	5527939.085376425	3869559.8160697664	8369267.813487828	5704221.071916563	5379185.723396987	5741491.2983459	4075255.1004714947	6635485.565914723	556281.2498404657	3153787.023977065	1.64838959214138	0.7210572596474415	0.040968005372234	0.81	1.48036407248229
Com_12300_pos	N-(5-Aminopentyl)acetamide	C7 H16 N2 O	144.12626	5.196	145.13359	No results	No results	Full match	2161653.648817043	1102335.5731041157	3054534.131053793	3183850.4979751627	1631389.1350499718	1891100.0271585179	1804033.3558901816	2304253.165642778	3396436.341763225	1633487.201210915	7127435.699137209	7479478.7083878815	6301158.342710681	4951450.892486013	12207739.432276126	1157219.0233468679	5397507.014815549	15130827.954308348	5828921.6463432675	6327335.166469952	0.308209685950955	-1.6980158934699923	0.000675818993169895	0.91	1.87707632016437
Com_12317_pos	AMK	C14 H28 N4 O4 S	331.15246	5.394	349.18613	Invalid mass	No results	No results	9990809.203645179	7609844.168758428	13634171.417616552	14366278.89464537	4949224.922381743	12323864.570570054	14787389.016511396	7618479.943144522	2398623.392808709	8039715.72091726	10199464.180850903	6049980.120579922	5631509.850312827	5038441.738058802	2052373.4895722156	14285898.006063873	7386061.918525433	2555057.8855185187	9982207.380686326	11650703.822539834	1.27911571308564	0.3551467811418915	0.302509032359428	0.66	0.838014446124165
Com_1235_pos	(R)-Equol	C15 H14 O3	242.09415	6.016	243.10127	Full match	Full match	Full match	140014291.46762583	164831914.97442943	126235799.91259386	363219878.05348176	297048919.2572718	167002780.96972474	237820130.44368884	297943178.7986958	148498703.46506608	250951154.35316044	304451654.4855436	216487257.3704154	131455860.31508364	166688649.21687388	130957006.4738245	285063331.25483763	150815578.61082405	288513858.531964	272781361.84063023	167184370.6679349	1.03744223563996	0.05303101002506221	0.872574326301107	0.51	0.169818872968879
Com_12359_pos	1-(4-methylphenyl)-3,5-diphenylpent-2-ene-1,5-dione	C24 H20 O2	318.15774	6.584	319.16492	Invalid mass	No results	No results	6054604.92863334	13742703.016375199	5484699.223089807	2998014.7821412343	3325883.953082319	5129565.120631678	4854220.67804954	3949846.085839458	2169310.382165842	1322234.1800723693	2286259.0280912644	1887868.4252405576	2019334.618571956	3913327.4554992937	2076318.0147103968	3432057.623493442	3822164.7494468554	2331587.3364786827	3609834.8773567253	2429164.2092636344	1.76320590704632	0.8182009623090023	0.0783136657192897	0.75	1.0728385054633
Com_12418_pos	PE (14:0/15:0)	C34 H68 N O8 P	649.46777	11.37	650.47504	No results	Full match	No results	1162560.6838077835	506125.2884782391	1821527.5129918945	1137651.1338418054	536345.4701527683	633386.3811257248	470940.26335825806	425851.32953171304	1510573.4633370836	343980.00865185546	618277.3131489565	1087378.7657078784	1447205.6318051221	828656.8602971389	3048957.2003354607	16251869.936437018	671520.8931369245	9268992.815258881	2278207.933717452	666400.6701438571	0.236371026319907	-2.0808748899402545	0.0436624201753937	0.77	1.46216215231563
Com_12458_pos	LPC 4:0	C12 H26 N O7 P	327.14446	5.01	328.15189	No results	Full match	No results	14691465.430107268	7943334.842160737	8513168.275534278	6132925.296945583	6412616.320535552	14025823.363085313	3746949.881014709	13362150.800160505	6018099.801844672	4264844.675396157	4172413.1710855467	7713092.069843829	5688574.572455108	7795282.129672109	3872195.4656077954	10208262.11208319	8585147.840394782	6860365.0228055585	10293014.288339952	7682379.452459273	1.16797763948561	0.22401265460147687	0.604169840146675	0.45	0.559870455170533
Com_12486_pos	VMH	C16 H27 N5 O4 S	385.17792	5.916	386.18527	Full match	No results	No results	2006178.8049735827	5491140.23801908	10248378.12534049	6976376.8489431245	3577958.164495967	6887268.249948005	5451122.230162848	3938958.0522970553	4326423.256397215	4566906.707712912	1965815.3751474353	4659675.3888524035	5906258.461451248	3044706.377247921	11895303.838847581	4432766.3071502885	3766866.6936841747	3550600.43416375	8645479.120591233	5960121.783636482	0.993369885640147	-0.009597083260339631	0.884247340153357	0.54	0.182100671229454
Com_12546_pos	NQH	C15 H23 N7 O6	419.15408	1.493	420.16119	Invalid mass	No results	No results	7960158.033985116	10142190.763261262	8324316.79074973	15034446.102840852	4597398.311820056	12998343.076214654	9772173.064546453	8447470.141115602	7448187.75757296	4011131.7795286463	6171901.789199092	2531597.9752487666	3892461.4755862374	4951051.806259272	6763863.103750645	13028769.826260159	4148367.2929197517	7304344.728856299	6243662.163790458	10371678.473505832	1.35665705525437	0.4400560728470429	0.109966635181591	0.72	1.09278559776862
Com_1260_pos	(+/-)5(6)-EET	C20 H32 O3	302.22205	10.029	303.22946	Invalid mass	Invalid mass	No results	259138518.36666358	202784803.360849	264463490.87652215	355674832.940089	276864862.1764612	238657663.51821932	118920914.60861966	188608204.55493164	223209739.6742552	154999085.39913848	237460187.00751123	261988091.1781356	102134025.91068985	129069064.68219149	178894537.70572466	92692341.868071	135415051.98357412	287834201.4988622	297691626.76870036	363259719.7028769	1.0943633058449	0.13009176238039982	0.427740540809984	0.56	0.504510043584806
Com_12652_pos	6-(Dimethylamino)purine	C7 H9 N5	163.08573	1.304	349.16068	No results	No results	Full match	5455008.420567455	6642694.670256791	4532948.856053182	11817395.594227545	5868300.91481226	11967105.39872326	9649455.428950585	8927688.476415405	11065145.276629671	5919433.097194348	942168.1248869947	1411615.1091375325	4622312.278315548	4359260.508242851	6482556.910796536	15760897.74852487	4443372.077562746	8607581.414451584	9669422.024862818	6199422.117583916	1.30955197789609	0.38907332334999256	0.126299748802937	0.69	0.965024542723067
Com_12694_pos	IQH	C17 H28 N6 O5	792.41229	4.986	397.21393	Invalid mass	No results	No results	13354947.417732539	7456747.433964698	12898947.314980116	14734340.686322736	10656746.230852952	11571708.845387049	11450491.357394824	9448115.423184602	11845911.675209414	7433999.384240494	11191789.126040788	3318171.5634074206	5263923.351391788	6501498.415123793	8144837.958343017	12572085.878182735	3259196.3572450792	12429485.028972702	9276722.238173518	8637892.561508019	1.37540948092042	0.45986119547063176	0.0410644233303266	0.76	1.24741142320146
Com_12724_pos	4-ethoxy-6,7-dimethoxyquinazoline	C12 H14 N2 O3	234.10041	5.037	235.10768	Full match	No results	No results	6710724.287561856	7086874.526403996	11878631.879943212	7782747.139460376	8774589.011709286	14945420.43137636	5158932.322622846	8000428.738086056	5888580.584496438	4233282.397078026	4157929.307913656	5183042.074954623	3244848.3109911825	7933484.917020853	6898622.870687163	5799257.822284505	6021265.312363751	5680080.636900615	9247672.431712117	6961491.856108181	1.31626442984187	0.39644934720327785	0.120091688284102	0.69	0.957786232676004
Com_1283_pos	Thymine	C5 H6 N2 O2	126.04295	4.928	127.05022	Full match	Full match	Full match	172854900.09388608	102831595.82710154	111773904.92817232	130857756.19946565	135896387.58080733	141854773.3849251	129830279.39942102	87397479.06897762	176936415.06935963	110949703.95836224	139193208.7252721	135217279.4820061	71379098.29472372	98773232.10717535	147447271.75183833	372140832.86640036	101981193.3839094	124831385.10521154	121597968.3815876	182310907.85327813	0.870430957653818	-0.20019822664998166	0.700498013575396	0.49	1.04888885309929
Com_12885_pos	P-Aminohippuric Acid	C9 H10 N2 O3	194.06909	1.506	195.07637	No results	No results	Full match	10240337.619661324	8147396.7516862545	9258814.189361576	11769916.725592393	7780175.247854845	12462414.760848762	13620490.542564131	9850007.36683093	13240629.78525772	5686350.323171056	4618072.145183832	3304699.6790541997	4675163.774670686	6014406.74008993	7268917.729174897	14374209.936695702	7643500.062620934	8422059.396127237	9422359.011533288	11486156.638876405	1.32147008197634	0.4021437627978989	0.062617911040723	0.74	1.20752610679982
Com_12898_pos	2-({2-oxo-2-[(2-oxo-3-azepanyl)amino]ethyl}sulfanyl)acetic acid	C10 H16 N2 O4 S	304.17881	5.096	305.18683	Invalid mass	No results	No results	6516538.750029465	2409418.367609707	7786074.119622326	10423442.5188343	8170370.447607872	6521623.398352061	13596657.782901706	6859614.853889072	9113573.115100177	6054065.73768799	8533835.252045754	5624271.080073448	4570175.572111764	3759091.9333000425	5059047.434098432	5601257.7332470175	4665634.739470043	5297862.699650919	4820880.159960138	4910173.682293881	1.46570988151093	0.551599568733477	0.0626210818953786	0.84	1.1553783446912
Com_12931_pos	Arachidonic acid methyl ester	C21 H34 O2	318.25532	8.046	319.26208	No results	Full match	No results	7341430.253805346	4540528.839979026	11438230.283639634	5864707.312065428	4522038.221855148	4018293.1584308306	5258860.150606513	6385321.738829696	5517700.331602078	3692468.3929578573	6088233.508035613	6840554.967040309	6977864.547589495	9174288.198251829	7846547.814730971	5428463.103099599	8079309.11318642	7828195.839751147	6685828.673759802	8461930.636732217	0.797964964411543	-0.32560269026848665	0.0376199998333204	0.81	1.27452884889099
Com_130_pos	5-Hydroxyindole-3-acetic acid	C10 H9 N O3	191.05811	5.592	192.06535	Full match	Full match	Full match	3158041907.5015244	2268988836.377801	1952516665.6188514	3070082177.570555	2601785357.5969133	2925804556.3843865	2705878820.7678876	2117767263.8095434	2942600415.4690075	2004027489.3812063	1942689755.1272676	1606566307.0670972	1502142504.5448503	1591976652.9508452	1576743935.237002	3889637594.969923	1541894108.1504564	2789255179.4135447	2484276219.9797873	2016859486.0476193	1.22946433809318	0.29802988865316526	0.0552888840543176	0.78	1.24797618284242
Com_13014_pos	Terephthalic Acid	C8 H6 O4	166.02662	1.425	167.03403	No results	No results	Full match	13938510.563298678	8759249.807543376	10834169.693858264	10893200.715308033	9162969.131609866	6976265.72549535	7763345.567165075	8418840.847381704	8068201.035076636	7995421.493352368	9753281.683821615	10648367.296146238	5641204.26147195	7313497.953365926	9364013.831149776	11825079.476491509	9535346.376025312	13039064.485056922	12848247.378359392	15362361.999243895	0.881133248658744	-0.18256788885973613	0.347648598018209	0.66	1.01598354008156
Com_13064_pos	PC (19:0/19:1)	C46 H90 N O8 P	815.63297	11.487	816.64069	No results	Invalid mass	No results	354464.5113738528	342415.04864701047	2267147.4100924255	307018.426127	296508.96170730004	418096.2456294208	508567.38895031787	414312.3748444109	548167.7488258852	681844.373503401	5258905.79865345	381544.7855862247	1631235.877825017	1934600.197947271	10969724.549598878	596306.4445951069	1662755.2153599993	2212674.7796314848	584930.707625702	1525567.1946783364	0.229407510215354	-2.124015472613437	0.0059136974268028	0.85	1.57680435584701
Com_13076_pos	3-benzyl-4-hydroxy-5-(4-hydroxyphenyl)-2,5-dihydrofuran-2-one	C17 H14 O4	264.0746	5.357	265.08206	Invalid mass	No results	No results	6923323.346686755	10084800.63071036	10713141.817241173	3778107.194965364	9477051.930032844	11963042.329555715	12731782.050772535	7310821.836757498	8260373.706639275	8392173.510027394	7372684.010568155	6623039.202266813	4337040.380466327	9008310.848141333	8849495.844006766	14767629.34665324	6633969.859591343	5455904.234376884	9266479.086611265	11000186.804473612	1.07585547005577	0.10548427990297535	0.612147938969913	0.6	0.66988717175589
Com_13082_pos	Ethyl oleate	C20 H38 O2	310.287	6.331	311.29428	No results	Full match	Full match	7002603.4332354665	5859677.631119484	10786207.207223287	8651767.170112552	6965701.221964047	8097534.661039428	1742077.1649432047	6744188.369793905	1693502.5293951763	5089738.369128474	10733083.814861784	4989211.390650404	2718267.018854894	6956541.426163785	6839317.0009433245	12346671.261978058	7499830.621043102	4790679.396651399	14627337.834596245	12030288.71375123	0.749815355263578	-0.41539272440168745	0.23584019070704	0.62	1.09442200786591
Com_1309_pos	C-8 Ceramide-1-phosphate	C26 H52 N O6 P	505.35335	10.142	506.3605	Full match	No results	No results	100758300.60719942	140023241.95132104	65543071.04797559	14299897.09781909	37990387.817024745	28497174.06255638	25214413.01996708	115937556.35571481	33644368.77438341	75117139.7453569	93561144.64476301	84176334.83861506	96365435.05491136	111284941.11574931	172735380.86746904	8155122.235690644	251372591.4861428	210468466.35749614	49756542.60516895	60879265.46968555	0.559405161597162	-0.8380345293530684	0.198700047991483	0.69	1.00501353587607
Com_1311_pos	(-)-Caryophyllene oxide	C15 H24 O	220.18232	8.01	221.18956	Full match	Full match	No results	179844855.53709692	173152848.04726928	214509757.58801338	229512024.38409916	195537721.5526307	198025388.2513849	244202522.62504953	39797460.93543122	39412317.15086455	203505777.5044689	47000458.2614505	199307418.9573129	184379074.4592882	42307576.42552126	45450134.11767719	59968972.867145084	51233123.99264572	57267295.4707966	222287782.07806894	197598483.8254149	1.55177103027017	0.6339156980768939	0.119745152491493	0.65	0.939799787234369
Com_1312_pos	Lysopg 18:1	C24 H47 O9 P	510.29523	6.708	511.30261	No results	No results	Full match	100601950.26883842	141851490.79111284	118167531.04859278	18006251.172397207	153435446.9402527	119267867.21152832	60776215.11019093	95011169.07679436	96858505.65364867	74878922.91742232	197254592.5950734	32943445.456543524	55207783.21062669	149236753.48383272	91963570.41397052	73672160.63790405	101127438.38992248	107554514.72574812	359811943.1176202	193423068.39649364	0.718586660401056	-0.47676594099993125	0.410379044736392	0.58	0.682499014022947
Com_13157_pos	Guanidineacetic acid	C3 H7 N3 O2	117.05385	1.367	118.06113	No results	No results	Full match	2600619.8433578894	4666784.958731057	1095607.2149699219	6626535.487080061	2641530.167663496	1869835.7747564754	3836840.632304559	2870571.9799877377	3500488.8106826446	1634920.5064579647	4093643.871119166	4717253.408715477	1386736.896431918	3474217.2354770727	4494349.87231218	5470652.758201069	4910892.594296289	13977541.171234665	5147363.884108567	3048847.110711863	0.617957594233788	-0.694420254634223	0.0842486845536679	0.75	1.11375196676884
Com_13158_pos	IMK	C17 H34 N4 O4 S	355.19966	5.266	356.20721	Invalid mass	No results	No results	3016631.5685684355	6024041.148688912	2564589.16436998	2778218.5680794697	2147293.5764924013	2008085.5787526993	1965887.5744869537	2062715.8713916207	1981300.0523890406	1584447.229894317	1110947.1378443418	1280730.9506221504	1545942.2126017532	1287904.5688335535	5268659.945390935	3848963.158054672	10077079.786792245	6636701.63486839	3019764.308759729	12067689.832478635	0.566335669271348	-0.8202706975705834	0.349773126967578	0.57	0.793234506995129
Com_13236_pos	YKK	C21 H35 N5 O5	419.25367	5.113	420.26089	Invalid mass	No results	No results	10422598.21982732	3496371.043952373	7655862.002020081	4710779.587532739	8339802.494176738	5275876.3185051605	5443310.318064958	3993258.307804509	3226339.168354435	6680389.404240172	11373190.787685055	7973187.309977238	3145449.434978437	3982885.6098896107	3479291.504108113	6545729.737715237	3797536.5420751064	5102985.4014972	3237081.567126543	4438402.600357405	1.11622723133937	0.15863074773727676	0.476120645150443	0.63	0.443775157462314
Com_13318_pos	Dihydromethysticin	C15 H16 O5	276.09949	5.967	277.10669	No results	Full match	No results	10493038.811884979	6792305.855686008	10467707.664988399	12218524.244127486	13797786.034772964	8335950.200000475	10879933.681830116	7100709.873408826	6651052.532235497	5725731.208013135	8570267.726897186	9070427.260115197	6680994.820381185	6468554.686407102	8715997.950162118	6419781.377369672	5137698.104275991	12546177.760602491	11158173.241058653	6910551.520091904	1.1320310636051	0.17891354712222024	0.363550638254345	0.61	0.558782957128585
Com_13338_pos	L-Kynurenine	C10 H12 N2 O3	208.08474	1.498	209.09201	No results	No results	Full match	7375282.164587227	7535423.96578484	5713111.560090986	8889637.283652458	7379536.127398888	11730467.439687317	12464185.57882549	8237927.428664299	8845950.499209767	5801679.461778931	4750102.653716383	7219059.315874654	6169815.025589401	6136563.377836772	5523333.3879281245	14303388.728580564	7146760.570805183	7054063.056351531	9641713.753825735	10241085.69491609	1.07401995772515	0.10302080211623131	0.491722547203426	0.64	0.931017615629208
Com_13354_pos	2-{[2-(2-morpholinoanilino)-2-oxoethyl]sulfanyl}acetic acid	C14 H18 N2 O4 S	310.09866	5.26	311.10593	Full match	No results	No results	1531849.3549207344	10236755.038313136	6303002.454581638	12809481.700305529	2085754.9486876107	8206664.229163606	5744588.855570331	10307732.092899038	8394732.663609361	4113993.011481102	3098281.6034688484	1313708.6439192852	1345396.3657125193	1421285.782364859	3016834.778492205	14265842.846094042	4841405.026395265	1759639.19257758	3540220.4689279646	11048192.51949889	1.52756454014242	0.6112333357077547	0.104675697091099	0.71	1.03795882476215
Com_1336_pos	Guanine	C5 H5 N5 O	134.02275	3.277	135.03004	Invalid mass	Invalid mass	No results	358404427.4707232	60988037.7279001	129067284.5306862	56565883.30086518	167532225.4972153	240265136.43015662	57309646.757158704	154699066.70116642	65041764.36067591	94544896.66856422	17015523.011804424	53661312.505797245	21353887.031694375	10690493.36433121	16395759.067266393	66639297.38316863	83651556.25589393	37191199.1362568	79518723.19698794	53250274.48882535	3.15093108573915	1.6557782014041347	0.00155340852917494	0.88	1.72268725079091
Com_13378_pos	2-(3,4-dimethoxyphenyl)ethanamine	C10 H15 N O2	181.10948	1.419	385.20804	No results	No results	Full match	12930668.265225409	11027323.515774544	9931309.42979173	9794829.024068886	9254961.037053969	12911394.766656578	7406787.612531624	5741560.605455623	9365603.237661658	7780463.338465403	8609700.11182957	6877231.247617652	7194680.624727017	7399733.259844204	6845292.4854265805	13346852.267141681	7391736.9281021785	7442051.005544057	10750078.058398595	12211021.26002135	1.09170741912536	0.12658626144590457	0.431097275435432	0.65	1.08286944055084
Com_13520_pos	KNK	C16 H32 N6 O5	370.23315	4.912	371.24063	Invalid mass	No results	No results	14022895.489833454	2672098.6057786853	3330922.1027787426	2685959.484173444	3297570.6723825177	4478708.844949325	1174774.8734763376	3312376.5993656702	3208345.403298562	2998344.4152262937	2507854.991860393	1685768.4987913473	1357106.7070137756	473413.29885910975	1524617.0753811041	5989533.898945201	2363440.260043095	2375213.0670518097	1037424.7464297009	3448140.691021579	1.80920252809442	0.8553539170374859	0.0578191934929128	0.77	1.13767477807797
Com_13522_pos	Verapamil hydrochloride	C27 H38 N2 O4	454.27928	5.37	455.28622	Invalid mass	No results	No results	7983889.247266489	1230242.6084606168	3352739.2705617095	2041495.7454331056	3800006.6786696827	2730762.2407418317	2568456.660710714	1126327.596796339	1996089.7617948651	4986729.704154536	10943815.299951935	2831046.71837314	2644507.0228588763	2011049.4181825465	2118185.956337659	3144468.3342427816	2102599.2706882176	3835914.950805218	1671463.6435085363	6930668.682328622	0.832164385243459	-0.2650595492734105	0.550095072887978	0.57	0.525180433610772
Com_13533_pos	Loxoprofen	C15 H18 O3	246.12145	5.328	247.12872	No results	Invalid mass	No results	8518406.24170868	6476443.073585707	7940433.714374376	7139839.608380547	7160388.102677393	8680286.236447694	3800907.4659652584	11510403.655405192	6295715.59776717	4390181.540550907	8486989.241841372	9791382.736149767	5230848.87969422	5090296.855517039	3972742.2776987464	4273370.4269094905	4723452.6296537835	10494514.740460426	9672755.35263034	8056272.862345583	1.03038113559266	0.04317808568080111	0.763987545072376	0.51	0.22890718473955
Com_13613_pos	PC (17:2/17:2)	C42 H76 N O8 P	753.53148	9.612	754.53876	No results	Full match	No results	840029.0952697095	1574175.5855300878	2031946.2965756662	1452986.518183276	928698.377058046	1015484.0009012767	1610144.4881927855	2548293.6998403263	2633110.854936476	8732431.706162805	4073941.247108486	1452625.5877361465	4440749.216297939	6025703.249571418	5199788.643746955	13777623.740549464	3989852.399211861	2788440.700757775	12071488.01430476	4798854.986717504	0.398629686639785	-1.3268789407234551	0.00367415763254556	0.86	1.72459475855349
Com_13622_pos	(3S,9aS)-3-benzyl-octahydro-1H-pyrido[1,2-a]pyrazin-1-one	C15 H20 N2 O	266.13747	2.291	267.14474	Invalid mass	No results	No results	8030200.875411733	5652811.41146601	7946258.90286539	9585888.253382241	8681536.145472845	7114731.555806496	7264652.9033593545	11372595.3738596	8397456.293920657	4930125.247819067	7864282.545909335	7772854.260372117	3053223.5206856877	4844228.218214976	5324243.468671721	9099143.094470989	4896416.218371371	8636432.123785939	9051133.456469247	6471946.471150823	1.17850554858397	0.23695855103248706	0.18120862968255	0.66	0.866444999063762
Com_13682_pos	Lenalidomide	C13 H13 N3 O3	276.12206	5.186	277.12918	Invalid mass	No results	No results	5837216.9761465555	6995135.041214152	7882589.091704384	11533127.465023257	7869570.233831966	10964733.248907048	9930636.608588224	7606939.718050972	11096401.132402606	5987681.558253236	8100210.615788438	6533845.471452545	5436557.9858214045	6088439.908133762	7323993.962469906	13646014.473378055	6563081.70861292	8596425.03354223	11254495.996047795	7534000.840281805	1.05706872864453	0.08006918112091826	0.592950804142942	0.57	0.829689404149843
Com_13689_pos	2-(1-adamantyl)-1-morpholinoethan-1-one	C16 H25 N O2	263.18847	5.758	264.19571	Full match	No results	No results	5597024.057711291	2894304.5941203786	5066983.525944393	6284820.568835713	3786943.4513395275	5533110.263716458	7721285.298632842	11267621.804118617	3981451.617150835	3047971.012144379	4138098.5477043884	3734293.154967631	2137719.284098832	1605399.5345991328	2516760.1802261947	8627649.795374384	1123161.2111270274	1805462.5462956766	3575754.4746008078	3649345.0250906413	1.6765544588744	0.7454993464015904	0.0187764801681909	0.81	1.37582244855367
Com_13710_pos	FLK	C21 H34 N4 O4	406.25801	5.11	407.26605	Full match	No results	No results	11321238.879385853	5462620.788109486	6457914.82027144	11648645.074136933	7846678.664993018	10751896.639104709	6652502.590626442	7699227.164621677	2814267.1376428213	4349142.523963112	4672777.924579122	4291121.697892919	3146811.1901273504	4168956.1263683494	6388259.039177524	2859680.4443138265	5501416.546131113	12971241.978218783	10908502.100944284	9748816.954648413	1.16002067568855	0.21415051953173517	0.39248790205345	0.63	0.536581766904161
Com_13741_pos	3,4,5-trihydroxy-6-methyloxan-2-yl 2-(methylamino)benzoate	C14 H19 N O6	319.10372	5.329	320.11099	Invalid mass	No results	No results	6161292.015386195	4011920.7763471846	5243525.7997371135	12617427.796361567	5149309.981343365	7017147.168718033	12135828.457220415	6077013.138069793	8915520.985781819	6580372.211857707	7345299.008523218	5668166.637553337	5213535.709273457	5302409.181425405	6884143.786570556	9126900.030666227	4787490.1744508315	7667350.201043687	7249154.782772066	6170436.420925497	1.12985534219677	0.17613807312299049	0.575573169578021	0.49	0.45599829061312
Com_13758_pos	N'2-benzylidene-5-hex-1-ynylfuran-2-carbohydrazide	C18 H18 N2 O2	294.13666	5.982	295.14407	Full match	Invalid mass	No results	12308088.402642379	4354514.681026614	9500106.343896061	3206385.8960992303	3300688.768614932	12954645.40539562	2275930.0192594584	4945184.897702456	2526382.3904065075	3958312.3862235593	2752805.1407427005	2410427.6989349993	1686592.08677999	4036616.1047081733	2267726.540779401	4111985.8900824827	1914523.204578559	2336196.7701416053	4524050.538819789	4882177.922042631	1.91863802627937	0.9400825557491065	0.0416595463747381	0.74	1.23598962491023
Com_13786_pos	6-anilino-1,3-dimethyl-1,2,3,4-tetrahydropyrimidine-2,4-dione	C12 H13 N3 O2	193.14558	5.376	194.15337	Invalid mass	No results	No results	11363599.769348698	8755250.901503848	9138878.730946312	10719793.033634352	10733142.202316364	9781877.680342853	12071136.093623882	9460948.327161537	9531953.79782716	6799342.454698981	10160956.028685391	7307595.270616342	5720467.259471536	6938596.396098342	6687419.875817765	9601524.45933187	5666342.767207441	7955604.004946249	9429361.958636468	5990412.266020213	1.30344771465151	0.38233271304158595	0.00528245673233477	0.83	1.57017178394831
Com_13814_pos	8-(1,2-dihydroxy-3-methylbut-3-en-1-yl)-7-methoxy-2H-chromen-2-one	C15 H16 O5	298.08403	6.39	299.09152	Invalid mass	No results	No results	978894.2442209311	2694180.303875994	848912.3720801689	7360124.29112944	4043684.697653501	1097625.4049310717	2257616.292839005	2805755.4650065238	2062889.8789901128	1929618.2438753177	5147852.5529995775	4577194.382702878	2039173.651820064	4080978.009112047	2859880.1780232377	4159123.442743785	2283226.518730463	12804837.595057735	5276927.9958965285	1089864.132400048	0.588444387157775	-0.7650220197474804	0.0885221721186022	0.75	1.02143981445548
Com_13888_pos	Dihomo-��-linolenic acid methyl ester	C21 H36 O2	337.29739	10.332	338.3042	No results	Invalid mass	No results	860536.9022458458	445456.595039218	782882.6680644832	590892.2246003791	615164.9728680498	764015.5614719688	866613.2383717423	2181098.057785974	4341676.57365074	573142.4436446826	1402811.8129981686	781825.9480201487	1763078.3559036315	8088159.868048752	1948126.7792520649	587028.120413056	3052700.105797136	576441.022009512	961515.0960193805	639848.0521306765	0.607098345671062	-0.7199978530039278	0.275503977107853	0.64	0.762098671331926
Com_139_pos	Adenine	C5 H5 N5	135.05451	1.674	136.06174	Full match	Full match	Full match	1060026051.7650034	1789167121.3919985	2709021766.4897933	1405379521.0430198	771592167.0512906	596064490.1508316	1044184221.7520189	861642115.1411023	985803797.447821	1071499007.4373248	1177135033.254294	2843575610.9833617	876567974.463679	1045116879.0358618	1701134564.1739888	1075758896.736651	776953283.6502696	1012031782.1180826	1506174169.2673812	2368066101.4827704	0.854814395268989	-0.22631689137219238	0.414042891055041	0.63	0.601768494211854
Com_1391_pos	7-Ketocholesterol	C27 H44 O2	400.33379	11.097	401.34106	No results	No results	Full match	12908734.063035754	57012942.294595465	19907649.57328349	6850681.983743293	8456581.310725396	9710136.740073882	24525831.545649927	98584507.39367852	79302129.30911364	56869158.75199313	129147940.24796568	81996819.7377923	59269990.52651125	175844319.05601037	250138765.78595576	17548933.964906786	215155248.80278862	88703951.3434254	8614354.656324381	24117169.62198828	0.356130414377366	-1.4895224443656248	0.0511758356180241	0.77	1.26609680069245
Com_1395_pos	trans-2-Butene-1,4-dicarboxylic Acid	C6 H8 O4	144.04218	1.683	145.04948	No results	No results	Full match	99618116.94872868	65771058.77345233	73954626.99772611	58942997.63106435	65454309.21483404	84538325.84152892	59184803.94235098	57724981.275541805	71347595.3970612	45852897.26950082	60945875.80486913	60608814.6300387	31977864.657243755	48724212.9604163	43133332.052888036	337590729.1711308	51379231.285725094	76868863.46392927	77703811.89196452	64463701.53227547	0.799616313527656	-0.3226201890812529	0.976599948624577	0.6	1.01051943124202
Com_13955_pos	PC (16:2e/6:0)	C30 H58 N O7 P	575.39559	10.866	576.40283	No results	Full match	No results	707590.635072954	520527.40474486613	762430.9136709034	582700.8978611524	826300.8759685658	548858.5854370353	490997.46346499305	1387574.3879958086	512696.34917479364	480936.19736765645	1001050.4798395284	2945987.3804622605	4814340.623344503	1373857.6271663394	9048268.854210246	695835.374481685	9089476.659803333	1937492.377741244	720472.0197514653	1827985.1410669421	0.203875692961075	-2.29423831430921	0.00255764929010535	0.91	1.75422080868641
Com_1396_pos	4-Pyridoxic acid	C8 H9 N O4	183.05306	3.528	184.06027	Full match	Full match	Full match	213765745.71237633	123940741.73726414	163142893.90264776	238627037.25730482	187645488.4270867	178340666.09046227	188556525.33647776	148127560.96993503	208120917.04874966	145479699.82847142	187430993.72688523	150456066.8207802	170442971.88145664	138330794.72421688	153107013.56448627	269484908.2206476	112010145.15478632	206192159.330028	186985307.3021886	164649303.04159006	1.03257889097045	0.04625201047170862	0.687446318271059	0.58	0.697677167981438
Com_13965_pos	2-acetamido-3-(4-methoxyphenyl)propanoic acid	C12 H15 N O4	237.10017	2.086	238.10733	Full match	Invalid mass	Full match	2913682.8705966873	8260944.407955699	6064720.775219457	10231233.135835644	2332137.373605398	10107031.26595321	11822518.177473238	10100923.920522349	5973228.739160997	4858680.697580164	4611964.139986617	2567070.2467095093	1679603.9118765304	1537325.4756087111	3555353.2264985885	7318778.582635736	5987937.152639331	1960747.2393654683	3000131.4324018783	10602830.591394003	1.69692072231443	0.7629191658260882	0.0397580304600468	0.75	1.21871690370982
Com_13977_pos	Testosterone sulfate	C19 H28 O5 S	346.18899	5.318	347.1965	No results	Invalid mass	No results	10180221.57313462	7823559.211374263	2440884.7887361525	9491547.880927349	6491940.846732134	7867964.949312474	10485493.13813438	6167870.621097151	6673469.3706266945	6544328.6713151345	7795343.103181326	10651690.533395315	5891878.704929824	4674100.7502494715	7410736.872095731	9969796.076281212	5493282.061099865	5086476.763053098	7805102.2274742285	9607798.625433335	0.997056918501323	-0.004252229485867176	0.861807241701542	0.45	0.536062498558534
Com_1407_pos	2,3-Dinor-8-epi-prostaglandin F2��	C18 H30 O5	308.19847	7.439	309.20563	Invalid mass	No results	No results	232805921.9599611	186496725.06187478	165989377.89589804	215787472.967736	146364770.74310756	239046677.7265611	213801192.893725	160302125.25868285	239173159.90985003	100164550.95570278	172670537.83741546	79009795.14876527	80000353.55843025	122021648.59529255	157645434.1875999	335064136.5868541	112846094.87106535	102446751.7412738	204230537.5766786	312478315.8862403	1.13198079936493	0.17884948741367773	0.263387743728799	0.66	1.08661426575788
Com_14136_pos	1-(2-furyl)pentane-1,4-dione	C9 H10 O3	166.06027	1.259	167.06766	Invalid mass	No results	No results	2540150.3494755514	3986568.7877406757	9456692.633026838	6653883.794881173	3172204.315329056	4971058.298741326	7836769.5110404445	3746889.605006992	2343038.4964568177	2930657.275029542	5648599.8477324955	4363558.201717741	3448829.6705889036	3776686.759606654	5931270.35172784	1955976.2429865326	8875457.377897646	6242030.748072313	7846777.457984275	9498598.234613523	0.827222529140526	-0.27365261736228524	0.362477249165269	0.64	0.600288324275642
Com_1414_pos	(2R)-2-[(2R,5S)-5-[(2S)-2-hydroxybutyl]oxolan-2-yl]propanoic acid	C11 H20 O4	216.13604	5.928	217.14339	Full match	No results	Full match	75414244.02314337	54610551.48476744	77050325.3074041	188075984.00378755	76023275.20061038	141456610.0284164	218984456.76456067	274814166.9593938	108866123.25856984	43514973.58618719	61999207.98786202	43362639.54999268	60078581.01818933	32366351.81537885	49624915.04689402	82619128.57114147	37424249.87934487	64986032.092627384	66256625.2937299	102402875.37660792	2.09410673453748	1.066334976874073	0.0143249988169489	0.81	1.4289035446558
Com_14147_pos	N-Formylkynurenine	C11 H12 N2 O4	236.07953	3.795	237.08688	No results	No results	Full match	5698407.033858853	6289183.095011277	4985778.943327007	9573283.622476494	7812065.153835938	5235987.838406354	7755313.059047433	6419297.495050722	6010799.0506780725	4610831.499349291	7528653.820051737	5990729.850674805	3914446.4576260205	6009256.5883026775	7139668.430846958	10241871.76504252	4518296.11757484	12286391.945858005	10838593.472519161	5300009.373814974	0.872885512996896	-0.19613565141400544	0.513146789818159	0.55	0.68865878475735
Com_1429_pos	Methyl EudesMate	C11 H14 O5	226.08393	6.052	227.09109	No results	No results	Full match	13113816.108814338	10233392.837951384	9824570.087571587	11072182.876283174	8787228.988388877	16738294.508839926	26920089.135248523	6279321.088080575	12758216.44507224	13217295.785449361	27526030.265200015	7074189.532203594	8205373.13224416	15398803.595405625	11082325.827388102	327049921.8043184	12387782.55276365	12089195.84793463	8730847.228140578	12516982.389988044	0.291688875442782	-1.7774977297331196	0.414140867240497	0.51	1.03792168432619
Com_1430_pos	N-Stearoyl taurine	C20 H41 N O4 S	408.30218	6.937	409.30939	Invalid mass	No results	No results	124739333.0875955	109515168.40524374	166655705.12996826	194038154.12781033	131359942.6479443	138191590.88463852	140950837.73543677	152569795.9803917	113572166.61344713	112462849.37950961	203341120.74274376	99176764.22177973	165270531.4612851	159778612.75297529	132962664.6531587	153502911.89469385	88170281.22403678	101855173.87946966	244552957.7720188	205333532.22230032	0.890672413798588	-0.1670331837789831	0.526786716960606	0.59	0.795894569692832
Com_1432_pos	Sinapyl aldehyde	C11 H12 O4	208.07343	6.053	209.0807	No results	Full match	Full match	12670508.56508026	9812656.057971098	9305486.889452402	10459642.081667496	8369350.846710776	16320208.238758147	26322954.25628688	5792964.489440991	12260794.732133446	12914945.640873171	26957579.84639404	6665867.861874386	7680177.644360634	15072510.180045942	10693423.064927235	326306552.95256245	11801405.90305999	11109520.34626853	8155360.003686778	11540102.015556363	0.284941509923046	-1.811262287904981	0.431806181034131	0.49	1.01611909394109
Com_1434_pos	Oxaceprol	C7 H11 N O4	173.0688	1.532	174.07611	No results	No results	Full match	127053059.76223923	65675024.63548232	62625434.85213929	88466605.82755536	80646639.14338921	86779274.83889613	56910780.412795104	114798285.20775327	46212730.25472892	55494944.34246264	109899115.03886823	81329647.15000775	45939707.919283345	70548947.594604	43197674.68152261	128025755.7238605	75525707.3694628	310890227.9051012	102559957.52475722	67344917.72566408	0.757936674978807	-0.3998507775073635	0.46077368494959	0.57	0.645617831573742
Com_14342_pos	Flurazepam-d10	C21 H13 [2]H10 Cl F N3 O	380.18297	5.16	398.2168	Invalid mass	No results	No results	680817.3977034716	3733318.475262752	4624486.385174204	9281407.747364094	687465.2885057818	4547477.607942251	4636029.403077468	4852374.529192975	4472203.9549358245	3002945.766467911	2511518.6694678064	615006.1917715129	500498.69514302287	196189.22715950746	1147149.530980825	5863240.6796911	1992322.5866858982	310964.3480259656	1340593.5317451276	12937722.896691166	1.47795810935948	0.5636053789050327	0.0825350504412023	0.73	1.0906788083485
Com_14343_pos	KNH	C16 H27 N7 O5	397.2096	5.162	398.21695	Invalid mass	No results	No results	2412990.8759225914	3733318.475262752	4624486.385174204	9281407.747364094	1234226.5433998199	10285592.754217781	4636029.403077468	9766972.005429523	8204667.6829695385	3002945.766467911	5004748.012689342	1163740.0666796423	724767.5820499995	879045.2681582777	2835209.9805373303	5863240.6796911	3795433.7856144947	924115.5564258762	3107733.9888113327	12937722.896691166	1.53569152318	0.6188884486937064	0.105718658428511	0.69	1.03446243618728
Com_14377_pos	2-Methoxyestradiol (2-MeOE2)	C19 H26 O3	302.18734	4.85	303.19473	No results	No results	Full match	890455.3811380656	584620.7351040682	657451.7243167021	439077.81466053386	719173.9787324995	642535.8790174896	1082607.9940074524	364159.4552765725	743608.8944833962	469543.7220239911	713409.2170247855	921598.0051680048	643158.3761763196	7598234.674448678	746957.1415567371	1047256.3198051113	450751.69002983224	1591909.2579416241	987238.5830867087	491865.249885689	0.433983103580353	-1.2042892200870883	0.127628964309918	0.71	0.965709519889473
Com_14385_pos	Acetylcarnitine	C9 H17 N O4	203.11566	3.975	204.12294	No results	No results	Full match	5744415.941478135	4338732.254113681	4450431.581575207	8877954.565325523	6297571.469066846	7498926.255053946	8196704.416754903	6563500.562613551	7106780.728953619	4172251.312261499	8583752.749639884	4917155.339169027	6321693.856093041	4474880.804754948	7275447.064254718	9696620.22411	3663457.563386659	9033700.34586533	10422529.966532502	5927656.762784076	0.899460497766451	-0.15286817186291674	0.558752929697623	0.61	0.788774924144653
Com_144_pos	Xanthine	C5 H4 N4 O2	152.03339	2.132	153.04066	Full match	Full match	Full match	3346737843.9176702	1738371237.6941478	1975531310.1434126	389131169.0769535	1926432170.7695422	2473360809.1423736	635394332.5056784	1313270460.5479722	1242457382.3082535	1759347469.4444473	531864550.82354677	474927494.0216716	693164071.2520746	657473688.9050615	620904179.5418832	1113647161.517034	2053665037.325257	702595009.0384216	389676583.9358027	1205015128.506756	1.98983390900393	0.9926480143585994	0.0198158028198045	0.78	1.37875746083238
Com_14463_pos	5-[(1-benzothiophen-3-ylmethyl)sulfanyl]-1-methyl-4-nitro-1H-imidazole	C13 H11 N3 O2 S2	210.10035	1.501	211.1075	Invalid mass	No results	No results	5741492.248355736	3739476.629585149	7343232.123849397	8448498.55450376	6338078.141001352	11084407.23908784	7358047.249236245	5924299.693938911	7386477.958684233	4572441.922605396	3894824.1540853605	7223652.486324016	6262915.666909136	5981554.734887053	5009484.373765236	9194987.671797637	4885707.539607151	5055908.983466143	7343579.068462105	6096092.705389391	1.11464959104136	0.15659024582266032	0.460605656424445	0.61	0.740608149922552
Com_14497_pos	1-(4-nitrophenyl)piperidine	C11 H14 N2 O2	206.10559	4.924	207.11287	Full match	No results	No results	8494077.978557313	3990077.6650054837	5155786.176587462	5247955.77996012	7039685.770268734	5751772.743574319	5378059.065591254	4145895.822476208	9202230.469955038	4698441.817164967	4614903.947230504	3593176.6241315915	4498899.901094539	3725151.00525913	4230903.492440356	12346698.54093227	4081197.632597353	2095523.817299339	4385852.57398021	6575879.9256470455	1.17858663058486	0.2370578060397111	0.19279783010756	0.74	0.967048674714591
Com_14559_pos	6,6-dimethyl-4-piperidino-5,6-dihydro-2H-thiine-2-thione	C12 H19 N S2	241.0948	2.705	242.10202	Full match	No results	No results	5544577.200131391	5882671.234312764	5463712.513909873	6974904.080801786	5921882.325985291	1447893.4095009333	6387396.66746289	4598398.904954442	5392887.57476832	4550523.433366103	9618322.359023163	4529823.368030522	3402349.249412185	4722609.613735855	4912583.510590622	9086649.242287217	4336794.629129782	6179967.593607228	6068594.122708174	6505934.748323043	0.878734146122618	-0.18650133917058717	0.416907654493858	0.46	0.63457940103538
Com_14571_pos	QNK	C15 H28 N6 O6	388.20593	11.126	389.2131	Full match	No results	No results	3184527.934458966	483489.9499887556	1249979.8508811167	276053.195861857	1176173.389128736	296486.8665576896	458915.31839827955	1233209.4671969207	3288918.4076603507	743270.5889937917	4723271.3303250745	1774803.1917674146	2630834.8545152177	3929982.88590081	9039048.849071618	424432.03486727277	7975484.392859557	843609.2292995413	508407.42887286685	2830728.953888502	0.357289777085026	-1.4848334593289427	0.0470275845867867	0.75	1.1934451119231
Com_14634_pos	D-Glucarate	C6 H10 O8	210.0377	1.188	211.04503	No results	No results	Full match	6922701.396727075	5093860.3061842555	7786982.434066007	10979943.337459384	8420354.04492904	4666073.607524829	7279343.469008323	7607384.100187553	8850158.04277035	5464355.334595557	9503357.4911274	7634122.885671475	5463224.238506112	6207236.228065106	4345651.974689673	9410837.221968316	4059293.859995402	10440488.934861552	8639015.939448092	5658745.459904904	1.02395087660557	0.03414650461771562	0.761334127378054	0.51	0.332369404449985
Com_1465_pos	D-(+)-Maltose	C12 H22 O11	364.09817	1.408	365.10532	Invalid mass	Invalid mass	No results	201227579.65547034	80422767.41147944	216431027.81689492	296933764.81760365	165848768.97203067	194231390.3854519	186149816.3690613	250351056.072279	116728837.48398268	117670391.84829459	82862878.69791153	119561714.12728874	88232718.5799607	98670286.4303622	53851964.837522276	64557312.84806992	221015562.8327135	185360458.93420696	102690560.50311117	209189979.37758678	1.48940063255921	0.5747318753859825	0.0399950682351622	0.74	1.24682138633698
Com_1471_pos	Melatonin	C13 H16 N2 O2	232.12112	5.637	233.12848	Full match	Full match	Full match	52338553.69525417	10572727.295104617	58814060.449496314	57705279.00205897	17594950.87082414	5432100.780679219	13402819.994859656	20550390.376311142	33325239.749904305	71709307.95863149	8802598.742577167	259023204.576997	3899408.2171338866	92773976.32807378	19377189.471976	6153134.277037017	2770277.300283509	5904827.192988392	8230122.39619083	12419701.344553517	0.814216800225219	-0.2965151051073597	0.232638236646311	0.7	0.914398112521132
Com_14724_pos	Pepstatin	C34 H63 N5 O9	685.46581	9.914	686.47308	No results	No results	Full match	2473040.6111179134	2988069.0500233495	2727522.372763884	1689391.2229739053	1839171.5642791071	2008806.5707228559	2834156.3774708086	3545049.139260292	4875305.453491427	3123751.3862358755	7499678.454630898	3338299.374026726	6052567.880486273	5100294.238429545	6421568.276213027	8499974.301001016	6510508.027321563	5951994.731541567	7001802.026263439	1630005.3830341913	0.484500364416674	-1.045430344124342	0.00189894048401441	0.88	1.74795325784404
Com_14729_pos	Estrone	C18 H22 O2	270.16144	8.102	271.16882	Full match	Full match	Full match	7124386.700689605	7921302.114562842	7142328.848883866	8594999.916958971	1424970.5243807428	7901604.225503562	8503242.212058838	6999405.922467111	5363595.370801025	6371944.667960327	6595524.952323544	8149555.920848531	5566245.336360386	6408538.561237688	6303116.965779733	10879858.077913601	5239673.152174898	8346411.763341114	9497475.480433626	12297926.456759466	0.849446332400424	-0.23540529335847957	0.284102306214198	0.57	1.01008787982188
Com_1473_pos	Sphingosine (d18:1)	C18 H37 N O2	321.26625	8.693	322.27353	Invalid mass	No results	No results	115905134.3575606	114502745.98270069	67193237.54669562	134307587.62079525	97952737.50509492	99225580.63797893	105216794.94892235	200255212.52818674	99964459.55186172	93313000.45659588	188182080.50428706	89397701.33159915	70663330.07825886	194093256.67095467	190550083.24833173	89771525.89121898	119917581.63200775	276331860.32537776	104151504.47810796	146709632.09459603	0.767356524492769	-0.3820310652547629	0.206045682612782	0.62	0.780390295247893
Com_14762_pos	methyl 2,5-dimethyl-1H-pyrrole-3-carboxylate	C8 H11 N O2	153.07894	4.957	154.08623	Full match	No results	Full match	6839341.551244112	9773415.90250849	8577777.177145885	7866722.083498094	7440781.512603322	8508537.358016018	7504335.598788687	5749674.321918735	10778987.115321882	4702205.483999255	7519760.086880776	5055077.864866351	1995168.2409232128	2305542.3469581786	4677294.0174765615	10761887.002898265	4172719.998911026	2978641.928443444	6419830.659763988	7273924.985448977	1.46241538112724	0.548353149304639	0.0248609335971876	0.8	1.40194168138111
Com_14861_pos	DL-2-(acetylamino)-3-phenylpropanoic acid	C11 H13 N O3	224.11602	1.429	225.12335	Invalid mass	No results	No results	9049935.09520148	3839333.38779663	4296784.1512344	6189611.452992073	6700992.4148336835	4791080.968233742	5656306.291359222	6118873.5925795315	6287297.055643038	4716125.085110318	7190602.79538829	9504905.448698279	5931576.236403308	5531054.403995698	5789317.947804562	10100814.963081637	3578991.449321254	5730064.545994278	5249584.385712065	11800950.99668512	0.818748601321297	-0.2885075579221896	0.237445546347877	0.38	1.07379940815995
Com_14904_pos	11-Ketoetiocholanolone	C19 H28 O3	304.20323	7.862	305.21051	No results	No results	Full match	3193514.4412641036	3191911.1072215736	4624258.431517083	8803257.698208086	3838976.87884593	3611974.128568305	6009887.193366752	4002267.5288262735	2887968.788304066	1923251.8984964583	4069580.693004879	2496379.160856097	5910920.66986161	2656704.4905544054	4813378.666121886	3575427.4151375555	3202130.349603398	4833742.853224106	3302328.511773644	3226337.5780463866	1.10503176983976	0.1440878479256618	0.741835569624293	0.51	0.206876620172939
Com_1492_pos	Ethylmalonate	C5 H8 O4	132.04227	2.567	133.04919	No results	No results	Full match	163506219.93234235	82987679.09363782	65181976.407882005	116789939.54732706	122671430.55493979	98956711.86919166	86994929.41849078	159277005.65670308	78474174.45081234	67818570.92693478	171290972.08684835	246595409.33100623	77867352.3502893	155764498.42744902	82338075.82220046	99574533.32712154	190091690.2377894	301713751.5388662	223311576.80075544	78157638.62252145	0.640963369700884	-0.641686184004197	0.064718649269286	0.71	1.12281127396375
Com_14959_pos	PC (18:2e/18:0)	C44 H86 N O7 P	771.60682	11.507	772.61444	No results	Invalid mass	No results	539828.0888239607	373852.77301396604	1480916.1065596503	379465.41524725646	366476.0376051536	390820.08971398155	476765.14655984	512077.46500979527	439244.6706155153	364512.0459700654	4065447.735439019	493369.7170790666	539064.4065069178	1175065.9425678567	8583055.820744043	602242.9188189342	861620.8553313595	1744034.6007191392	508128.8865834608	734081.510988547	0.275765401664145	-1.858486631431632	0.0232670524685322	0.88	1.35951964837668
Com_14967_pos	Nicotinuric Acid	C8 H8 N2 O3	180.0535	2.501	181.06094	No results	No results	Full match	5409990.933096284	3638166.5990358824	3916746.1650581625	8768823.607986536	6122724.344352762	6872920.71091879	10403124.020284794	5248574.627875226	7034889.883467679	3831568.689204293	6764689.296372534	3428507.1220834637	3035826.977459894	3921016.7669646405	5068860.353427039	10249894.490295064	5193919.475855807	10766508.462547235	7779951.668475588	5423009.550572937	0.993758868227842	-0.009032265045782396	0.905918535098885	0.53	0.619868317242615
Com_1498_pos	Palmitoylcarnitine	C23 H45 N O4	399.33425	8.185	400.34174	Full match	Full match	Full match	13158152.633941803	2334432.082153596	3012280.342044542	48427818.967449166	34046072.04872096	9521313.988780292	23815342.43173275	51044250.5810491	51591613.820292994	22978919.27650397	143270555.47754866	56311672.14957605	110391484.14592838	72800596.9632806	232584467.9991874	2406936.654942934	200417626.2411809	98840421.84781909	38820968.445920765	48650343.92535467	0.258767019310732	-1.9502743419653805	0.0247907489303203	0.86	1.34481579199915
Com_1499_pos	Arachidonic acid	C20 H32 O2	304.24024	10.085	305.24783	Full match	Full match	Full match	29608501.82363583	14141319.96870297	34708239.62493761	10716551.210869433	31239599.4922283	26475369.904222555	15317162.590781935	29493175.95645742	34027284.01812308	18868221.058713645	56657299.60734553	46048903.50226393	55006874.48343182	33899930.119466715	84023718.40907611	9385944.751722986	216397470.72919416	25650476.435007636	37210501.18911882	34716236.53217429	0.408341411355352	-1.2921522110679262	0.0387684899478207	0.82	1.24967872023874
Com_14997_pos	Bitertanol	C20 H23 N3 O2	337.17477	2.417	338.1821	Invalid mass	No results	No results	5009960.414119215	2434695.2524275603	4672285.254564476	4816502.507869475	3574020.144070797	3586712.6360491295	5119941.7893313095	4702465.243986782	2285764.331214727	4440371.237294408	5051362.275790435	3559990.9556489442	1734182.7972624807	3538931.9033753625	2872668.817553879	11574414.378103819	2986749.850215673	7298515.124952291	3397918.8484464013	3464634.729218174	0.893651761147733	-0.1622153443968592	0.962805589056628	0.59	0.538071850020832
Com_15014_pos	2-hydroxy-3,6-diphenylcyclohexyl acetate	C20 H22 O3	348.11081	6.004	349.11801	Invalid mass	No results	No results	3453722.1346831266	1959341.1361912189	1710411.1608797708	8652228.241762567	3647057.708994155	2764853.1098502213	10347913.052797165	6249612.937912494	4765815.603650553	2978451.4215663574	4362327.597306866	878688.1328667124	3769320.1229035174	6260191.511399876	4754307.974933655	11514108.277100638	3490639.6051767203	6838539.821855315	6881558.569756227	3135511.8915254213	0.896776196931033	-0.15718010959114823	0.729169080531701	0.61	0.385160815932874
Com_15032_pos	Phylloquinone	C31 H46 O2	450.3499	10.127	451.35675	No results	No results	Full match	531970.8539726948	1432000.4370428473	998494.2090148005	731841.3915001941	211962.7155817075	506420.5433020022	2018074.5037067495	4293052.211529727	4951061.0974055715	1782429.6299794237	4765159.531920069	4281536.5456661	1085688.4355540655	3653156.3153448193	8510757.57737256	1137322.6812059165	7456959.130655029	5854262.098364678	877401.3117646751	1226453.141631306	0.449366620883683	-1.1540351303029064	0.045751722538334	0.74	1.21440711831009
Com_1505_pos	4-(Diethylamino)salicylaldehyde	C11 H15 N O2	211.12071	5.786	212.12807	Invalid mass	No results	No match	53283654.28239431	72116085.8769459	74609566.04965608	117165951.19462979	52745304.906720854	45716483.1995548	56140519.56456104	33540141.943420973	88055361.69725093	53263496.38080638	54793942.50811538	30831228.744235158	11534359.979760049	35930610.62413301	36370868.266514994	314006734.742455	41697384.93448733	50788023.522031665	53036115.3960993	57704389.8139177	0.94166672003138	-0.08671155143509537	0.369057019843129	0.71	0.877352290940683
Com_15101_pos	(4E)-1,7-bis(3,4-dihydroxyphenyl)hept-4-en-3-one	C19 H20 O5	345.15667	5.007	346.164	Invalid mass	No results	No results	7797212.64206864	1840326.2768879582	4815490.662876607	7761205.699071648	5496325.6204871135	8719302.58640296	9474782.990015062	7568956.136488084	7448053.570021543	6175958.627205971	6684347.111206721	3326488.652851372	1985562.6846419699	2512688.487526719	4333384.704536998	11437845.894156763	5577292.952539006	6711632.06212863	8561706.776182553	6345273.870952639	1.16739777041145	0.22329621796238025	0.389796085768463	0.63	0.734157647002451
Com_15156_pos	4-styrylpyridine	C13 H11 N	181.08518	4.87	182.09253	Invalid mass	No results	No results	7122216.433035166	5390644.498090502	4666962.44027409	6924985.112919804	6683304.739475546	5863666.56674426	7209816.60161954	3690130.489216912	8211988.8022497585	5061051.105033362	6272479.544392391	4979795.1384017	5480328.790497684	5083379.779573819	4395856.095317514	11368862.06318324	4220962.970217013	6848213.625137425	6360222.992932008	4784390.078309915	1.01723027810962	0.024646309952774476	0.779064342494077	0.61	0.707400973249364
Com_1522_pos	3-hydroxy-2-octylpentanedioic acid	C13 H24 O5	242.15167	5.911	243.159	Invalid mass	No results	No results	105658937.36418425	45447345.674761206	55124192.68179334	292901679.7361985	61725085.32077447	160131134.55773494	202114807.03960428	156063623.04555276	36283910.61836131	70378943.27554736	137441851.49638724	75572158.8191205	116645506.97773445	76043446.53132151	107873661.90971594	246474441.26636055	43202293.38989681	130984538.1069371	129607413.22351208	170995212.1361295	0.960309964245817	-0.0584279476967012	0.559186297325741	0.58	0.775107816197002
Com_153_pos	2-(Methylamino)isobutyric acid	C5 H11 N O2	117.07896	1.494	118.08617	Full match	Not the top hit	Full match	1433964467.978663	1257401242.0089412	1054958808.9994847	1938206810.0507464	1777523504.5510588	1570894965.314537	1614521432.965472	1421050152.9409058	1049578916.8814542	1511068889.6235685	2482492903.917681	1544016272.655782	1199063843.5288541	1641768149.6912847	1162566181.7557592	885296848.5499146	1296998404.5687504	2518388191.828616	2429491701.4041414	1143257112.3069563	0.897311197649058	-0.15631968004019445	0.644907983176169	0.47	0.313878598634415
Com_15313_pos	(2E)-N-(4-acetamidobutyl)-3-(4-hydroxy-3-methoxyphenyl)prop-2-enamide	C16 H22 N2 O4	290.18626	5.856	329.14941	Invalid mass	No results	No results	3866325.0088826893	2944080.698766719	3533216.962251442	3443248.570708903	2500085.2291878634	2517926.4511240674	3735697.986669034	2194473.7480337126	1158964.209099522	2278505.7357240226	3588253.809086526	1886558.591438044	2056890.0455498877	1995474.450012838	3416562.604748675	11131313.723695721	2212706.8930780226	3045067.0569543983	2738883.4850920606	2273572.1942907786	0.820273477445255	-0.2858231134778686	0.676382463567526	0.58	0.805017572899403
Com_15317_pos	ethyl 2-amino-4-(2-thienyl)thiophene-3-carboxylate	C11 H11 N O2 S2	145.49134	5.594	291.98987	Invalid mass	No results	No results	10631605.136012092	6745105.286995499	6489809.526569214	7658321.145808635	9839397.154223103	8026696.769751802	8037511.808450597	5056994.387248187	9819467.13332742	5853881.647815728	5188271.148338482	6788970.475268345	5624517.659278613	6404575.736491975	5636501.553839743	9542080.681303652	6033591.314966917	9045465.747819148	7538804.034673793	8905495.638823327	1.10536979033553	0.14452908946797124	0.362444349457159	0.64	0.834996602681493
Com_1533_pos	Taurodeoxycholic Acid	C26 H45 N O6 S	499.29614	7.315	500.30319	Full match	No results	Full match	17594143.15301995	6440351.964419866	6036741.0978546105	68218645.50644635	61795269.145189494	7127466.518557668	21174425.316909038	15674073.395176986	4240713.244900309	36154487.22159387	5228871.960901081	231696763.1972222	156706763.82686487	50427068.173656695	12813782.263376633	7330503.202085852	6280608.736960079	6452368.498576253	63514256.339945965	6991553.557885158	0.446542420091003	-1.1631308616506828	0.630188288783136	0.46	0.407891131368068
Com_15412_pos	Hydrocortisone	C21 H30 O5	362.20829	11.386	363.21561	No results	No results	Full match	1083644.3938350559	565898.2446567079	827799.8129835651	346356.4874359568	411218.6078296273	454056.7281320788	2359136.9937671493	411965.6221591081	3952656.523829289	571976.0167476531	8623179.222413087	1474550.7441596696	3888246.1879865364	2226378.5007736743	4091793.32792112	698606.5272868904	5436964.7820700435	712693.6239914802	718505.0774967514	1360763.5152545734	0.375780963125957	-1.4120361124812582	0.0220868615238864	0.81	1.32467579910325
Com_15436_pos	3-(4-methylpiperazino)-5,6-diphenyl-1,2,4-triazine	C20 H21 N5	331.17834	5.503	332.18518	Full match	No results	No results	5915794.961544821	7805105.154247571	8902303.56929628	10299340.827126514	6243527.1818161765	8266906.137026187	9816151.527956251	7222303.951044406	4951033.10503532	5908789.404530121	8556210.293810021	5577934.477821557	5317763.573126047	3815893.086452018	4633446.62913271	9114266.576462857	6330078.231673327	4042661.4973676135	6776965.465570984	8850161.457882488	1.19544235515743	0.25754456423307925	0.137539157872297	0.68	1.02320689763831
Com_1545_pos	8Z,11Z,14Z-Eicosatrienoic acid	C20 H34 O2	306.25568	10.317	307.26297	Full match	Not the top hit	Full match	150841471.99808598	83444471.79018003	150166743.8905407	40631709.763753	161530140.71779317	104618021.78163914	57737239.95627226	189191595.56826007	140408891.03437677	109792277.06434527	133316405.56753516	107715581.04086623	97538856.48560953	81955814.66531855	226321865.14634433	18840012.13449036	174333402.43956012	74778070.55100547	72769414.63976373	247529468.0101822	0.962159850139877	-0.0556514962702074	0.821699969513014	0.53	0.593188950521926
Com_1546_pos	N6-Acetyl-L-lysine	C8 H16 N2 O3	188.11605	1.495	189.12338	Full match	Full match	Full match	169540590.50989416	138898558.4839555	127643513.29165651	90210243.17314608	117085510.62521797	114749613.96621282	84180183.01724498	94690079.59524444	127755128.06277671	109948838.83687605	75953097.63344383	82494521.25828077	154839536.711471	83344593.23137589	129835364.94112366	135598723.5911271	83492136.85118774	92030264.0071888	100956041.9736555	157164490.54622602	1.0720935078063	0.1004307428900359	0.453563758789258	0.61	0.551454135010398
Com_15487_pos	Ala-trp	C14 H17 N3 O3	275.12677	3.894	276.13516	No results	No results	Full match	4845444.055228314	4304526.647387746	7031269.031136806	9466184.967712432	5094863.371099725	7818153.199983781	2661163.808257898	7134650.270006825	7173525.953091023	5621789.435015049	5291128.8937200485	4367725.308666984	3305787.599620727	4116777.7331363107	3709282.417379975	10894832.600441167	4154403.3701855238	5561972.227076013	7145014.048871447	9430352.393236918	1.05475065979564	0.07690199003045672	0.66302861139822	0.6	0.811398483767976
Com_1550_pos	4-(4-methoxyphenyl)-2-(methylthio)pyrimidine	C12 H12 N2 O S	116.03238	1.189	117.03968	Invalid mass	No results	No results	210032598.4329611	119772431.09990679	151134568.56052047	256959529.0613716	211229138.81961262	198255331.00237906	199850761.37044638	213112143.59079704	221960819.37219313	146576659.50226375	171037425.72256327	199187483.04592887	103264797.10927309	129560301.39741917	169640576.76855752	188277150.08346006	128877386.3459337	291520709.012127	263777021.46065488	138505329.53591722	1.08142625990927	0.11293529443517579	0.422700778538062	0.64	0.522043642438805
Com_15533_pos	(5E)-7-methylidene-10-oxo-4-(propan-2-yl)undec-5-enoic acid	C15 H24 O3	274.15645	8.069	275.16357	Invalid mass	Invalid mass	No results	5453505.771379504	6590828.716370585	9387663.373757202	9148348.349689675	7354920.076264039	6428578.11155905	7497917.561255572	7062567.59047403	8228899.303146618	5583254.15988569	5329861.890985326	3598331.8331823093	3237837.3175358684	5718408.162249215	5320404.641878521	10828889.89796776	5027065.834725368	5448733.963626452	10266814.226968003	8701445.267193725	1.14585714995121	0.19642719950262646	0.189461089693778	0.7	1.02489453590937
Com_15623_pos	NMK	C15 H29 N5 O5 S	391.19684	5.079	392.20361	Invalid mass	No results	No results	1323837.5145111077	1144494.4165356492	1748053.1480908424	3828047.2879990158	1316633.8933450112	1810648.43574634	3375292.051941984	1824670.6015883868	1182902.9114646805	846173.6153283573	1608224.4216289127	1143623.302877832	5402498.461395727	1082123.1839099608	1168120.7064108138	4698335.503442379	1310333.113399509	2398184.1806596657	1706992.4041898097	1561334.6893742413	0.833376158529372	-0.2629602673012358	0.618083544637948	0.5	0.613744656338388
Com_15675_pos	3-Indoleacrylic acid	C11 H9 N O2	187.06319	3.642	188.07053	No results	No results	Full match	2754455.7645992194	3038147.4844903667	4304103.192474252	3706948.7814166048	2452833.123719923	2468053.0066853594	2608096.6863326174	2847279.2775777443	1726689.561823736	2069434.2611640447	4717212.885707179	4302659.538707495	2207023.5401716614	4632681.661054384	7828904.430200579	4238571.033001508	3483079.356651836	4263379.4811836025	3981233.207478744	7470462.749587201	0.593653426618287	-0.7523071598545761	0.0027470167999557	0.86	1.82476357545945
Com_15694_pos	PC (8:0/16:3)	C32 H58 N O8 P	615.38978	10.205	616.39685	No results	Full match	No results	2150120.4475178747	410680.1903534271	532774.9828343819	268908.59072325256	1600068.0267972532	336417.63562028756	200768.59558567876	8734150.529389752	719884.5761892962	503931.8661122625	314793.4507328338	2760156.0126373977	1183697.9014688937	435888.36320813047	1116601.3301782722	278829.4987283099	4570868.4246764975	358454.0071368997	535091.1766857863	921912.6799543814	1.23896622439522	0.30913685853444545	0.840620858814745	0.56	0.48332007847469
Com_157_pos	N-[1-(4-methoxy-2-oxo-2H-pyran-6-yl)-2-methylbutyl]acetamide	C13 H19 N O4	270.15795	5.198	271.16516	Invalid mass	No results	No results	1077121428.3218405	1846200198.5764081	3277135642.979889	2236666862.827199	1076112719.991544	2011403040.0535636	2797797412.5232387	2402271224.5679083	1810791600.6080406	969318749.0942794	1530968516.3276858	1229074031.2281032	418329489.61664784	222653184.16872013	1263968725.1556692	2254020689.001342	1411242702.0959074	56413544.075080685	926871053.8642589	3174430544.948227	1.56188836178406	0.6432913384630119	0.0720261400786503	0.72	1.12011066775528
Com_15759_pos	ethyl 4-methyl-2-(1H-pyrrol-1-yl)-1,3-thiazole-5-carboxylate	C11 H12 N2 O2 S	236.06226	1.243	237.06956	Full match	No results	No results	4864506.029925341	6781977.305324208	7106978.82304536	3714611.658488189	3832464.6143758865	4905920.057746451	2827896.1261528726	4407245.433332538	2128389.2252338557	3300986.1729713446	3487061.539606211	3329664.600883784	4056543.378774296	4108994.959133597	2768643.2644390436	2694450.813448348	7205336.722506377	4763493.101645624	5812244.292836138	5263367.916449673	1.00876469543903	0.012589690487031454	0.971853461628182	0.5	0.110066210860367
Com_1577_pos	trans-4-Hydroxy-L-proline	C5 H9 N O3	131.05818	1.344	132.06552	Full match	Full match	Full match	166377126.2497599	83657702.81701912	115282304.50490524	109014032.36624232	129259732.87104785	96759404.1855699	73569396.72636044	148703698.57104105	131021104.22873238	81085386.23001684	105799101.73687157	243945990.37252215	61058051.60763278	121650745.18368495	70072492.93167698	85908902.02169366	67118218.36127722	146244428.95356104	155477796.25452268	70999875.30131148	1.00572048709584	0.008229402646420608	0.676813365360351	0.6	0.273443575495975
Com_15801_pos	Strophanthidin	C23 H32 O6	404.21828	7.195	405.22604	No results	Full match	Full match	6037679.496342179	2252801.74050009	6608497.667284369	4211159.151398489	5258103.4909618255	6055278.002545291	5056786.536061298	4997990.512878336	6287483.017925522	4292836.169061973	5883584.816277543	4881764.003243429	2330972.2579447455	3571434.413919535	3730586.315498346	10407110.17035386	3292821.622982583	7469893.904026216	6715293.70247018	6791711.311851861	0.927071372636104	-0.10924768269846058	0.894140678634443	0.53	0.869624799971847
Com_1585_pos	3-Methoxy prostaglandin F1��	C21 H38 O6	368.25388	7.049	369.26114	No results	Invalid mass	No results	179080140.37408173	18761062.672603823	124105383.12309083	93714463.01551725	14753184.924606603	148190170.38726	78135796.78742813	77179794.62321694	129851480.97055063	131543680.72626163	1601448.509243927	107163831.35468586	151937327.59428898	76114723.20050243	56738611.98462043	87786746.31880163	109482191.21367987	5735678.585880829	73868973.07371868	81485242.45571342	1.32370740891871	0.40458426538453707	0.330317776117818	0.67	0.602551512145289
Com_15947_pos	LPE 20:0	C25 H52 N O7 P	509.34856	10.97	510.35587	No results	Full match	Full match	708951.3527311946	727448.5500632533	429358.1166908717	386770.8143644096	776233.3863719896	352202.8269653191	345062.32410123	1809841.9362750906	540891.2160527922	429041.3302887111	1549955.3728295283	3412450.002655252	5171235.132468529	2113206.2427339796	3401829.3999658856	492953.50864855404	6165156.842790194	1565299.9164965157	498379.1497755011	959339.6127143811	0.256843738331031	-1.9610371926600947	0.00272936186794994	0.87	1.70447541867159
Com_15972_pos	6-(4-phenylpiperazino)hexanoic acid hydrochloride	C16 H24 N2 O2	276.18374	5.484	277.19092	Full match	No results	No results	5860210.537757188	4744457.337339451	7625049.967975252	5584882.354414747	5292752.775981327	5553958.606521488	5921330.92430929	5997009.620680249	4676218.614307047	3454370.310588929	8005049.010222177	3025700.66208216	3919966.22135092	2391857.7692105933	3200125.837263079	5323007.171392744	3694262.599128698	4662450.168186111	4473194.948471838	5026304.752236247	1.25132295486069	0.3234541837845191	0.0572903019800284	0.79	1.15777225948602
Com_16_pos	Hexadecanamide	C16 H33 N O	255.25591	9.66	256.26315	Full match	Full match	No results	1710189625.699789	4658229268.330765	1903014358.6958778	2185851787.525805	1896829548.5257564	2104577660.2040079	4743991173.291453	3851282952.536807	8766571125.462492	4307175082.889236	14855098546.617313	3954193349.875218	20141980086.024483	7654080494.758573	10681851576.726906	3171894662.858717	9741674400.359833	9433489514.046062	1875435723.4320621	3380053207.26368	0.425583912291127	-1.2324844790493987	0.0211876044827424	0.76	1.37659820794026
Com_16002_pos	WLK	C23 H35 N5 O4	445.26991	5.908	446.27753	Full match	No results	No results	4430243.80444536	4006797.1204342726	5050982.867104906	7607517.467593126	4984147.038133885	5555726.927734297	7815348.906752553	6522725.766722559	4696274.821382864	4059878.0811255397	4485772.244839507	2572533.571008292	3642170.9551695352	3187780.0647848975	3749047.55558662	10172864.834059488	3705391.7021414246	4026301.2585950787	4261135.736880653	4810348.57896456	1.22675493081289	0.29484707017932765	0.0923068892992763	0.8	1.09518251799299
Com_16024_pos	Gly-Tyr	C11 H14 N2 O4	238.09518	4.02	239.10239	No results	No results	Full match	7355615.0365223065	4929646.603134525	3880713.071543404	5641173.870138057	3583605.116423548	5442998.052492922	4987181.889875671	4793856.170764946	3066371.2555113886	4558627.588762038	4654377.696356981	2579711.123072005	2686225.7320038234	4593895.92139331	3811123.02519528	10135790.428434514	5292639.790568547	9515304.081414048	6486124.9431823	6288320.4228817765	0.860755972124236	-0.21632380930520764	0.630110377350312	0.55	0.869834476485277
Com_1603_pos	(2E,4E)-N-(2-methylpropyl)dodeca-2,4-dienamide	C16 H29 N O	251.22456	8.556	252.23178	Full match	No results	No results	105449632.26899992	77846695.86514744	155532897.61618826	79327635.81495014	121772398.61763015	123760562.72615723	81728896.05544613	77038379.00540473	108406577.78227031	71250746.68603571	111911181.92986076	96093112.18987931	149662998.3735076	92257233.37400451	126963288.40615027	43781013.63928167	91135882.8724474	111233687.35672998	76288734.34118608	141903987.47853592	0.962432262373412	-0.055243089960665126	0.888450738518801	0.57	0.292576198591936
Com_16046_pos	6-benzyl-4-oxo-1,4-dihydropyridine-3-carboxamide	C13 H12 N2 O2	266.04651	5.822	267.0527	Invalid mass	No results	No results	5847318.631514197	4991043.074381791	4519106.310820719	4968568.730111955	3062358.568741808	5395637.196577129	3650199.221463776	3546843.0239582965	3527326.7059278525	2743926.034412181	2957962.5328155076	2341401.2266187132	2208413.121330446	3375479.1796904677	3790921.250363007	10107198.004332008	2387028.447698679	3828174.0595337185	2890900.2108377493	6318179.613814617	1.05090502110033	0.07163228701710442	0.425165453660674	0.66	0.964040530526963
Com_1612_pos	SM (d14:3/12:1)	C31 H57 N2 O6 P	584.40691	9.258	585.41425	No results	Invalid mass	No results	6678415.387871169	1370882.2287862385	1784643.5054230248	2179356.266150317	1725370.0709297713	1390481.2521634412	1537042.814529039	1974937.1663624542	1773779.9445951602	1472814.5307177557	2312990.9299194803	1636898.5076460252	148553646.03574175	1857368.0815665408	2645512.2716123844	6253955.869894838	2047779.0501913354	2049151.6682846458	1480639.205174439	1689982.863695929	0.12835272131408	-2.961814210857879	0.253560859866032	0.71	0.716374768966538
Com_16131_pos	O-Phospho-L-serine	C3 H8 N O6 P	185.009	1.33	186.01631	No results	No results	Full match	4080967.3735337816	1879333.3756640288	7250556.003177414	1084261.6375452573	2292654.487443816	3496168.0397507437	885233.4401596779	1826497.931761665	1899175.435656849	1330211.1660472865	1205330.6717708516	1790683.2291728496	2004491.9543532203	1825707.7298878033	3711149.4632598227	1798379.3622439464	3612050.873111489	1586089.3532607919	1382357.2907859723	10267154.254461711	0.891776286478611	-0.1652462579116708	0.789316212187613	0.51	0.405440798685103
Com_1614_pos	PC (16:2e/4:0)	C28 H54 N O7 P	547.36356	10.036	548.37097	No results	Full match	Full match	15803504.412814261	3837330.640020292	3937540.9633438545	2522737.499083851	22317562.93035879	6621429.443242015	1125466.2667197986	67014782.604156785	3732031.319460666	3890306.6807245244	11220590.44396579	77515522.09218298	77471551.050035	22499180.070117943	207023935.75269586	1054282.4884408724	201726063.90331098	62338167.70996815	14523640.305516237	31067948.348646313	0.185157309071753	-2.433176593968465	0.0158485713921366	0.81	1.41191970269887
Com_162_pos	3-(3,4-dihydroxyphenyl)propanoic acid	C9 H10 O4	164.04727	2.462	165.05447	Invalid mass	Invalid mass	No match	2019164985.7160997	1651188025.9804966	1398260625.2047453	677306873.8029665	1193124198.6494873	1442195331.6532872	883728186.5663302	1215036988.7921157	922801926.8401781	1301099851.8984501	854458441.0593834	881363766.3840171	1080245587.577838	922984043.8560495	993082355.6599247	2991345661.072844	1759423343.5491157	2591711157.583805	1325128860.652483	1737306307.2358704	0.839259128698238	-0.25281177055339327	0.50312462256343	0.45	0.808538331356927
Com_16266_pos	17alpha-Ethinyl estradiol	C20 H24 O2	296.17699	8.75	297.18417	No results	No results	Full match	2934500.0330022783	1921222.2917686016	2504449.7212237148	5402718.663715571	3641211.3495313446	1962476.5202997199	310424.2054528115	1263976.6945098806	1681064.9503349203	2870191.4686376904	7718716.345707918	3145513.7801704067	2922758.1694712364	2309495.8562325616	4820042.8076064	5575458.14955666	5094893.609478663	8058350.856686645	1970719.0359998154	4943419.031347445	0.526043138873027	-0.9267469803769468	0.0208482026856362	0.82	1.43352484888871
Com_1628_pos	Prostaglandin B1	C20 H32 O4	336.2273	7.319	337.23456	No results	Invalid mass	No results	182166517.96002007	106359288.78115161	81468924.177012	135930247.275177	106605188.63164467	259146639.266016	69561783.44654699	136194933.30634812	262805422.67048916	69599176.66833168	105385380.71268809	29111994.224591512	25490646.666086376	54162648.84783719	72348689.00649558	199069382.8114861	60373122.82420935	167976035.9537193	71586011.69515756	130652209.57907455	1.53886230505179	0.6218641473865929	0.0696976713629585	0.73	1.13441903205766
Com_163_pos	Valine	C5 H11 N O2	100.05239	1.494	101.05981	Invalid mass	Invalid mass	No match	1562230559.2073777	1156788014.6482618	981049627.1447519	2329580363.413765	1671245300.4787817	1487912643.9510922	1945969883.0595355	1348115953.3353782	1009538761.6346048	1404588111.0105226	2335196889.5858445	1425256308.6607552	1150217922.4002235	1544061543.543242	1119332255.824936	870896118.8047779	1217469444.4443307	1868950470.8699963	2262796275.403904	1287400244.0989842	0.987762668986349	-0.01776364964334807	0.999838078955445	0.52	0.0630189152607123
Com_1630_pos	PC (7:0/8:0)	C23 H46 N O8 P	457.34031	6.251	496.30347	No results	Invalid mass	No results	60584231.057720736	49573855.09376318	44664642.269312955	37614604.49882519	31011908.632466186	107440907.75114189	252173144.95182934	238497114.09894797	74521243.65996726	71636541.66597608	121871603.26692016	41889200.80326164	72532249.25342721	68898383.82781868	76703780.9808034	153527358.07832634	44238072.332934774	83758337.12676892	84863503.59750368	79029444.91793603	1.16971380889416	0.22615559220611375	0.902475125613541	0.59	0.262882518428901
Com_16335_pos	SMK	C14 H28 N4 O5 S	171.09639	1.248	365.18201	Invalid mass	No results	No results	3787827.481551345	857821.8293883188	2187429.903743144	1633498.6909406197	3179914.476394732	1192010.542796945	1399717.6867632552	1345211.524871639	1987017.4012446238	1900889.7693509413	3205870.383423954	6529800.649333739	2830485.1974979355	4922168.736846059	2761363.4242115384	2459392.122305953	955782.2103119129	9307375.953445371	1740965.886116778	979167.811762209	0.545532224709851	-0.8742636755044394	0.117982538141831	0.7	0.951121505206213
Com_16410_pos	3-Hydroxy-3-methylbutanoic acid	C5 H10 O3	118.06281	4.706	119.0701	No results	Full match	Full match	2114471.894153895	3672434.569797528	2601064.609033491	9109090.83448337	1959001.8515727655	2475264.44600227	4228025.065340501	2329632.0859466256	2643439.515043071	1242454.4838890643	3563801.540119337	2691553.2594925966	1643753.682643721	4007335.1446715733	1467202.501233405	2987749.4956587814	3090615.0244618	5958183.405672701	7806352.160755471	2055566.9294624566	0.917860498545492	-0.12365319326351913	0.665984436109957	0.58	0.500863029413664
Com_16461_pos	8-iso Prostaglandin A2	C20 H30 O4	316.20075	5.136	317.20831	Invalid mass	No results	No results	9426566.396782316	948699.9645454786	1899052.8413093924	741829.9186911298	1370877.1548993154	3389635.5838097716	1197846.0025017092	1586653.4737340815	1978742.6658677938	4370358.492521164	2693998.6754290885	1514451.577876806	1076177.450312135	626483.4176551371	1525940.1497382105	2144509.8238591626	2261459.829655661	9165441.456562147	2861383.8205516757	1716775.8632229166	1.05173173803262	0.07276676778247086	0.988376482829167	0.52	0.172362121816136
Com_16470_pos	5-hydroxy-6,7-dimethoxy-2-phenyl-4H-chromen-4-one	C17 H14 O5	280.07384	5.712	281.08112	Invalid mass	No results	No results	4816961.868159263	3873555.9250726677	4160069.260745287	5981282.576784442	5103826.324259336	4340419.581468436	8593363.965908434	5832124.819334388	5985916.995203444	4231644.26891999	4536283.685127322	2958425.0193892065	3093006.3331906665	3106512.5891646775	2145956.013244794	5105516.549211327	2876697.4926323295	3423449.136789662	4441167.763831009	2991061.6157530327	1.52601214909373	0.6097664479964962	0.00133886379055293	0.86	1.74342088631942
Com_1662_pos	(+/-)11(12)-DiHET	C20 H34 O4	320.23234	8.865	321.23932	Invalid mass	Invalid mass	No results	73242261.83959837	94561753.89714153	60149897.23178584	188921877.22092757	65035858.223836355	80004292.63343067	254019861.72856277	119576701.85090525	75338649.48268428	67682110.37167662	148656362.84210354	48750757.18383856	31258422.797982886	75619603.68511415	102677496.65536556	97624701.629583	59651003.23592025	146012244.00577036	104359723.4555119	78596809.59892453	1.20748394653898	0.2720040086034423	0.459180394848901	0.47	0.465618523355398
Com_1664_pos	(S)-AL 8810	C24 H31 F O4	384.21253	5.783	385.2197	Invalid mass	No results	No results	187296022.47136733	121025135.82848592	158484328.6420731	141523664.13821322	137749612.5025527	162250266.24873728	114365467.79632893	118476666.32528667	256071016.8466618	81246316.3024448	27677945.106607225	79387913.59874465	81270868.46274106	70089144.6152879	97381418.07363136	96800208.62301984	71515930.84012882	102418063.16440508	144437957.56795034	136558575.7517429	1.62912016363382	0.7040930207357247	0.0089309635736217	0.86	1.49613509356831
Com_16669_pos	Lysopc 17:0	C25 H52 N O7 P	509.34794	9.208	510.35498	No results	No results	Full match	2686650.022916483	4119689.896540987	2055604.9919627954	8221063.118251303	3900078.877964576	1072889.64548178	5291689.960531942	6801980.328186519	1673060.5975920744	2561166.730870698	4215920.530470013	2832794.0101030036	2072823.550515441	5679516.157034575	6460680.315271046	1873785.0535868946	4284028.649525488	8230294.141799294	6352985.947630164	3319023.823697878	0.846917597678139	-0.23970648802682634	0.373869656800138	0.63	0.613864007209652
Com_1672_pos	16,16-Dimethyl prostaglandin A1	C22 H36 O4	346.25044	7.569	347.25766	Invalid mass	Invalid mass	No results	17176083.47552572	8493144.373865249	25560119.390599754	31183233.96069569	13096549.311146023	12961324.195631351	23480037.191444933	47215742.72623142	92297237.4766242	24366409.17452874	22886023.57221888	19934015.821920387	142338229.12125978	9898204.646027062	24116879.090526838	15612501.554727944	16589352.90912695	73869420.34973699	18379601.577224042	133829983.06581987	0.619598432732751	-0.6905946000361037	0.475668926836027	0.47	0.442616789677963
Com_1675_pos	Genistein	C15 H10 O5	270.05262	6.059	271.05978	Full match	Full match	No results	26041501.97365466	53262195.85412592	34494727.90979727	106922259.05553985	66724179.0733345	23480739.61979349	134476102.66193083	97169466.3708956	44300961.913919	89218211.47499168	220598108.75867304	103919015.80841357	38475293.75469665	139424935.1975638	66018511.084945045	91170272.58279902	40748911.93041526	133749070.16843691	116921608.79005209	28426266.494676493	0.690274101901581	-0.5347587374462333	0.237435851180436	0.66	0.725721402832185
Com_1676_pos	2-hydroxy-6-[(8Z,11Z)-pentadeca-8,11,14-trien-1-yl]benzoic acid	C22 H30 O3	324.20388	10.034	325.21121	Invalid mass	No results	No results	206448357.35332727	158710999.78350314	199057041.39180458	264319112.24189833	208457409.74891827	181032407.0064868	50459971.0078485	137155872.23720807	167634346.28452832	117293237.03335302	180796487.0756312	206399011.91247445	81869167.52500494	95078811.90135345	125915394.40066847	67863522.7380019	99178468.78779902	215409009.99475875	227961810.84191248	279559283.26150215	1.06995925260817	0.09755585533718256	0.657503437615107	0.54	0.313556181613463
Com_16772_pos	N-METHYL (-)EPHEDRINE	C11 H17 N O	179.13102	5.574	180.13837	No results	No results	Full match	4131289.92176378	2948492.5271174684	3387189.5398517186	4224344.243665011	3236739.1312629785	4455411.807494436	4916170.976664237	7622189.550347084	3159276.6554820016	2233770.638058528	3515829.20663205	2852035.1703390884	2474762.7180129294	2190118.438073081	2218710.9924741443	5308599.84115602	2167936.6173550696	3792014.156413866	3410287.782035375	2850396.2407776155	1.30974560570671	0.38928662166662314	0.0845506439536434	0.73	1.05296657273016
Com_1682_pos	LPE 16:1	C21 H42 N O7 P	451.2692	8.721	452.27634	No results	Full match	No results	48837046.95139501	13910692.99394842	13078197.85330518	10342677.122062843	74180553.20424847	29702563.48165911	3707507.369694208	223164538.61094266	24491010.114556346	6274319.362439379	6818479.858216058	50378665.34310375	141571304.81127158	30493465.71747316	35240500.78561737	5293676.833255335	69139691.68143612	43877225.70454738	36319942.41354174	38046093.35434585	0.979242400737413	-0.030262067484624858	0.453361622593088	0.63	0.545818640962023
Com_1685_pos	LPE 18:1	C23 H46 N O7 P	479.30085	9.375	480.3082	No results	Full match	Full match	57601805.121698365	40913307.79542864	35873579.009312674	6410448.215586396	19051715.393668585	10497217.371567305	7564633.181240062	70980457.35243323	42642419.080542766	18768109.714818943	82171047.25513889	69134928.62694998	100243867.24197106	56495470.93413739	107182743.84407857	11848851.225911189	192375622.60594302	77724086.17121202	17829371.21163283	66459620.80532907	0.397079139883261	-1.3325015224345915	0.019891765661083	0.82	1.36356003154532
Com_16928_pos	N-lactoyl-phenylalanine	C12 H15 N O4	237.10031	5.133	238.10759	No results	No results	Full match	4587068.898768744	3460803.2114493605	3564449.928580181	7945508.450322681	5768959.030145199	4758486.689172657	7512092.323329364	4317643.077137379	4586003.063300523	3290655.1555599836	5540715.071826774	3827617.615498469	4584839.927049921	3321408.824881185	5995496.220789653	7580199.917490008	3063928.850054882	7068251.41200333	7537790.63090458	4646802.607494469	0.936513664350583	-0.0946280503955435	0.673740063225046	0.55	0.695530097558284
Com_16943_pos	5,8-dihydroxy-10-methyl-5,8,9,10-tetrahydro-2H-oxecin-2-one	C10 H14 O4	220.07367	2.19	221.08095	Invalid mass	No results	No results	1964737.1836438817	2625974.067370242	3343916.372005117	4206252.253898464	3173359.713747202	4289389.3197790235	4277190.260336123	4302423.216870246	4805617.762093737	1935893.6371315657	2484277.1755980654	3058757.944888554	4573907.404431958	2342618.6244568382	2595286.2952785334	5238177.399751641	2769987.8868449912	2387097.427837337	5146040.529327223	3132448.2598667415	1.03546411282686	0.0502775534194508	0.808255419967061	0.54	0.572118110837212
Com_1700_pos	3,5,7-trihydroxy-2-phenyl-4H-chromen-4-one	C15 H10 O5	116.04831	6.183	271.05978	Invalid mass	Invalid mass	No results	25084919.772122495	52037660.906430684	33362098.241823144	105336377.80064215	65516216.94005334	22483310.077239692	132928567.81704654	95732101.71404631	43248080.71614444	87683949.71076412	217677082.88277206	102148180.77162881	37516488.02580867	137222255.96809664	28967997.635283414	88469224.93465964	40004097.59168427	65275731.2008155	114949195.19969785	15592988.031141678	0.782490088314036	-0.3538556171306071	0.661232251303872	0.57	0.323020713454603
Com_1701_pos	Daidzein	C15 H10 O4	254.05776	5.908	255.06505	Full match	Full match	No results	39693622.261914566	51951484.4760533	42250144.33532889	102626909.63623363	80740960.5000043	29800638.332750242	126875695.22374648	114063377.85105538	40279274.96080462	81685845.04883666	180695049.90621844	101865638.99920559	29112117.20119135	81370486.22896725	45993007.480770454	133265198.65485692	55359035.31261823	264348589.88160908	82413726.37250571	26315711.458774775	0.709443984615612	-0.49523931660231973	0.474303308167578	0.59	0.443888231255005
Com_1712_pos	Palmitoyl ethanolamide	C18 H37 N O2	299.28215	8.938	300.28925	Full match	Full match	Full match	35535822.5756802	64638222.12750587	75387981.33195877	34798142.645403415	54032070.60323219	25648154.082571153	15666340.555087587	64146628.62699175	15557844.959435899	58365124.452303894	65287093.709008016	89999526.70649764	46132952.64417429	56181469.36399015	71123816.23753399	8184521.091289131	189411539.04363498	40864694.40315179	45456426.390518725	76417798.67333227	0.644031631677692	-0.6347965466967832	0.287733201387166	0.69	0.807153950087754
Com_1716_pos	Deoxyadenosine	C10 H13 N5 O3	251.103	1.419	274.09225	No results	No results	Full match	57212086.30333193	230430484.36897552	139488856.12690195	42656942.58582778	35260655.05028606	98211151.5981774	38228079.13989654	58187290.02987385	28814927.802374482	32253785.28498238	51639401.550835736	47150919.372535646	31387808.108432874	29311830.47545765	40514566.93530826	231336974.3981267	110119748.9200584	138988185.96774122	47866769.697937556	127773708.57718183	0.888626586818327	-0.17035078890164335	0.694085396725218	0.45	0.792569381915655
Com_17192_pos	FNK	C19 H29 N5 O5	407.21606	4.848	408.22318	Full match	No results	No results	1400683.6017944696	1413874.374667668	1495035.9823859017	4855841.473050633	1471019.2670968303	8393824.62123893	2845960.3274977943	1663893.6946738667	3124253.5483904886	1547289.6555391129	1850686.9560600994	300673.7709817214	2022882.3207166449	3058131.2630126723	1034442.3528418862	5133141.726049009	2341719.0314072147	1874388.9247584064	2542109.4886871106	1766234.1011535984	1.286770162988	0.36375438896752194	0.443566362771685	0.52	0.650594144308549
Com_17207_pos	Dehydroepiandrosterone	C19 H28 O2	288.20834	7.656	289.21518	No results	No results	Full match	3489952.495047756	4760236.912763907	4629418.422135426	4450223.005904025	5103724.304457321	4157519.9176495224	5591454.272941694	4800022.311722781	3964821.5194456005	3867696.6422842294	4028378.928411704	4358794.700009085	4424925.610874483	4878217.914886609	3737909.831396527	4832182.573820872	3583990.960217884	5357636.281955563	4879575.3478973545	5573655.600948548	0.981596911211661	-0.02679738560397521	0.784134500925981	0.55	0.49069753709962
Com_17219_pos	Diflorasone	C22 H28 F2 O5	410.18926	5.299	411.19653	No results	No results	Full match	5397268.897922222	6116854.581983089	4013408.2797113787	5512340.384739453	2936569.675510922	1427710.190048229	4325629.176569618	4097306.3745480888	3849122.4122112263	3266404.0942488257	3751128.915887085	5118778.66018651	3172228.0116594187	3436301.6390293976	2782359.2201049724	8741142.727945758	2848210.0892633717	4898704.171856169	8371657.808576739	6158735.989971493	0.830828723350411	-0.267377001094217	0.38297839890491	0.54	0.922789753247857
Com_17251_pos	LPE 22:1	C27 H54 N O7 P	535.36374	11.133	536.37122	No results	Full match	No results	1073610.645216699	449645.5125143112	729206.090618483	448701.161259052	753387.4112564636	932376.3915118404	388834.3374092741	1353079.7446705948	613221.0638694725	911158.2830987795	1942879.6715446005	2818800.969079575	4408015.722656474	1890636.332629694	4386527.871569026	689878.4356613263	4641362.373665477	2077570.9565750572	975295.749599435	641169.3138030915	0.312732006908019	-1.677001213825833	0.0020889553373993	0.86	1.73769215360981
Com_1729_pos	N-Acetylputrescine	C6 H14 N2 O	130.11058	1.501	131.11781	Full match	Full match	No results	109878093.99306512	40054703.64636345	53666262.26005765	42429845.92501296	92198858.9144021	55054562.97998877	30977827.01432493	70859489.31653945	58469048.12811964	51691754.673358984	458496.53890913964	221083275.79105234	115631497.1142817	92740091.49487914	87427107.91103052	27788909.351294305	144309476.8030722	120931049.98428458	88249256.94859567	222580185.39475825	0.53985087334511	-0.889367157978142	0.870387278425991	0.75	0.118159733511703
Com_17319_pos	Estradiol	C18 H24 O2	272.17665	9.833	273.18393	No results	No results	Full match	8706435.344999041	4063950.6279637353	5166722.688390349	2094088.2927152754	6201884.819880632	3096080.418537046	2620851.050405051	7081018.643273953	3654672.401542075	3396740.7084091282	3039783.437775632	4201384.452705563	2387850.038053759	4971685.146383458	4124212.13368778	2215651.7427114174	3007460.7108862028	3958266.132697178	4168201.1547501264	4190943.377514989	1.27069869059314	0.3456219775333116	0.30731327942483	0.41	0.760925180344054
Com_17320_pos	(+/-)-Equol	C15 H14 O3	242.09401	7.53	243.10138	No results	No results	Full match	1427968.8595601919	1579806.6670417394	2031770.276595701	1178561.6854275453	1597571.1143747733	878523.7616584232	1212882.1166430356	954404.649999547	911688.6067174379	1327037.9286834437	6796521.162102333	2546354.386209526	972705.4435224964	1419266.8988295214	1610916.059938137	1598766.8651345663	1766334.7421119034	1902817.6973831605	1803900.5101428486	1145982.5433982087	0.607516190926743	-0.7190052363607925	0.0719986011362079	0.77	1.11814163042066
Com_17356_pos	4-methylphenyl 1-ethyl-3-methyl-1H-pyrazole-5-carbothioate	C14 H16 N2 O S	260.09529	5.898	261.10257	Invalid mass	No results	No results	4738134.397400736	2966473.984463179	3859250.1614321293	5925735.389161537	3556897.097965371	6768449.778352762	4466122.858548987	3342401.906373632	6596802.277412337	2621855.785860745	2683130.2218191954	2399536.237337022	1663111.4694088995	2249451.308147251	2878703.373483802	8605544.148234192	2389052.1367756445	5199582.990701547	3057506.459237705	3682793.877104246	1.28825536053346	0.3654185956727381	0.100208617351684	0.75	1.12604498186813
Com_17372_pos	6-cyclohex-3-enyl-5-nitropiperidin-2-one	C11 H16 N2 O3	224.1156	3.015	225.12288	Full match	No results	No results	5321207.112705596	5298205.895246693	4425800.77541616	4337906.396419453	4469187.604939451	6770732.489098735	5346434.716494006	5365779.943938977	7774550.917581241	3279214.0132042468	4333806.587643683	3096477.298863831	2156502.251345414	4201299.64888422	3232858.6436595106	7184777.984292816	3292814.145970429	4421373.202254483	6348137.343917364	4197375.727587386	1.23368652348805	0.3029758560252099	0.0948069865777317	0.77	1.13101694674377
Com_1744_pos	L-Histidine	C6 H9 N3 O2	155.06951	1.289	156.07675	Full match	Full match	Full match	152026850.3443913	112173262.86839134	116065033.03972097	116358681.40075167	122348340.48035498	161162998.63741747	85387013.0370026	188007666.52351296	25559702.10132861	82238037.90768203	82037551.51554509	182978668.63465494	91987894.24417603	130919567.39043471	25297590.528269026	11695657.364293499	66657471.07632946	258512236.76162225	236220114.2446966	126469279.0345711	0.957577950794153	-0.06253816174354168	0.638054162441901	0.52	0.415016414475785
Com_1746_pos	(5S)-5-hydroxy-1,7-diphenylheptan-3-one	C19 H22 O2	299.1846	4.818	300.19183	Invalid mass	No results	No results	84402020.31870545	104034471.34607837	183270481.88443705	91093938.36754881	153322225.3241863	67464316.75592373	127294598.79672764	101228270.31307466	66821067.30809486	48247077.956843644	166479163.0557737	219120341.95463198	35570655.68319834	30769695.392830566	98660839.01063961	76954208.64173682	96064801.80351825	2641988.5337222093	62570365.565490924	56125708.74521802	1.21565657693492	0.28173572489224735	0.210844398114188	0.66	0.784206185742549
Com_1753_pos	��-Aspartylphenylalanine	C13 H16 N2 O5	280.10996	5.672	281.11734	Invalid mass	No results	No results	197886291.32902265	190030091.2072065	181060387.56090578	209210098.9665828	185027773.89202446	184934914.874266	232337406.055533	147784372.4873391	209326664.53816664	148563662.08563116	133979790.03322	122520896.89955561	128780735.81170273	110508474.92632951	103863728.37938581	269466409.23512846	112728050.49357675	144756066.98334602	192722669.39480528	153709973.8401587	1.28045794112006	0.35665986587248133	0.0168704825378449	0.82	1.48613269873274
Com_17591_pos	6�0�8-Hydroxytestosterone	C19 H28 O3	304.20332	8.661	305.21057	No results	Full match	Full match	5632405.314583703	3218692.423074497	6644081.945970392	3456166.218337675	6552458.92179787	2947451.602287505	5737975.639616696	4389731.744711837	2442926.8633071664	5657825.321452887	4025053.8469180334	3915273.587151423	1910881.326064188	3191067.5690984535	3758108.9208427733	3147995.4813280557	3782256.26467089	3702496.2803045902	3436028.8943007705	2414738.6234493493	1.40247131139673	0.4879712597260572	0.0415924693928374	0.73	1.35099334271952
Com_1767_pos	20-Hydroxy prostaglandin F2��	C20 H34 O6	352.2223	6.501	353.22946	Invalid mass	Invalid mass	No results	102315199.98906755	73588214.12034483	109073904.48065381	251673942.75880888	114084371.83302234	128711221.29116544	127406300.24345449	112454696.10508154	155464824.5631971	80514117.61865538	127641017.42496516	76179243.53714322	40099643.748643264	66135770.249673694	96973363.05553328	199099311.0326929	83406183.98899513	212457024.9514211	96498774.994931	114530218.97821563	1.12781995875137	0.1735367793077937	0.382325368278644	0.62	0.68833067082184
Com_1770_pos	Inosine	C10 H12 N4 O5	268.08063	3.263	269.08792	Full match	Full match	Full match	232753713.85671687	46251856.88485615	80433404.2464053	57209744.4465231	163043824.59243903	254756852.83696365	50782238.741423234	211178371.97452807	90031379.89104271	52152364.56952144	9425810.946616739	11998068.02168594	16227036.600367002	42377748.20884789	8029943.314075872	23042566.08758164	50895066.79045365	40373021.96475218	113474961.50105587	6219966.2176349815	3.84579780004301	1.943282912302419	0.000662201537231725	0.92	1.89264542979335
Com_1775_pos	Adrenic acid	C22 H36 O2	332.27135	10.598	333.27869	Full match	Full match	No results	165398844.40150517	68169243.64543295	72810964.96063407	14150976.265832786	132689866.24659376	46018447.43074514	27530179.68168836	129860687.99716713	129446012.42381479	57407714.85571718	122281008.88844705	100601576.51715009	82428780.42456992	77992366.97369856	195636042.82523134	8767370.24149491	174085316.53754142	68378781.20587869	41580923.83120631	190629853.2046933	0.793954454719718	-0.3328718454972582	0.624017555876968	0.61	0.600079125435534
Com_1777_pos	RNK	C16 H32 N8 O5	104.06251	7.308	105.06978	Invalid mass	No results	No match	186154489.2253152	148514984.04841208	201104379.1229746	168504179.22060475	195851798.62418702	155987156.29865783	179702462.08654088	155263028.08401304	146048293.15624246	143884660.17891365	127836445.4090013	158121942.84834754	126193056.93565968	160820678.23348805	115081209.67030352	144299431.83028167	102958567.97536059	129383299.80333091	173936078.8588656	211041752.36920738	1.15958292087872	0.2136059896804285	0.0563701885074377	0.73	1.17278719432738
Com_17795_pos	1-{2-[(4-fluorophenyl)sulfonyl]ethyl}-4-(2-pyridinyl)piperazine	C17 H20 F N3 O2 S	349.1271	5.854	350.13412	Full match	No results	No results	3788806.810696143	1305680.671464988	2744136.2471878333	3295771.219584206	1410556.33145997	4827014.506391086	4052678.114044861	2601197.513826047	1473038.8929205558	2535158.811810029	1798508.7391878285	3186699.854568266	2029044.1403670097	1308634.632918719	2756556.823036181	7405271.662178757	1245336.3889689476	7540720.172539822	8040852.834156444	2476519.4868412362	0.741873921468174	-0.4307540675126298	0.565936737620839	0.48	0.859819449417021
Com_17839_pos	EPH	C16 H23 N5 O6	762.34128	4.874	382.17792	Invalid mass	No results	No results	447858.0492595819	341813.93829075346	427812.2913901888	407406.8527676562	363945.64375624945	394318.86558862217	367743.786674179	383238.6884098571	404784.4540850685	298947.639094678	364619.8638504768	375083.0549479418	251198.65840138253	287638.1670752406	335822.3061344931	8115547.62859103	289917.1471046797	441625.49982960214	455530.08965804736	444850.74589648383	0.337786178935032	-1.5658177957291577	0.47998622693914	0.54	1.12273656468944
Com_1787_pos	17��-Ethynylestradiol	C20 H24 O2	148.08864	6.68	149.09592	Invalid mass	Invalid mass	No results	67443515.06296872	47284290.41055409	136722552.65361327	103381313.66484511	101123374.60129984	61343935.08319399	94557450.89214122	84377096.50169852	61854148.063768394	64969586.810075685	80060938.74425562	92984295.22431421	132836109.05683254	91767303.90518098	45643949.896059744	55023985.19829308	53824324.0633784	84912920.85056497	128246677.69662508	112406839.0929941	0.937735419015424	-0.09274716950147945	0.743249536692037	0.52	0.253781386251863
Com_179_pos	L-Tyrosine	C9 H11 N O3	181.07381	2.463	182.0811	Full match	Full match	Full match	1880953198.7986069	1542487232.268616	1309184806.413586	630642360.3973058	1111665845.9469247	1347601044.5981805	821475586.6586093	1143236353.3429246	861865255.6667006	1189116573.8211577	803582697.995042	820771345.1419502	1017663605.3626807	866487516.5450329	926770549.5821269	2805312767.2878394	1639746042.3886416	2446821843.05916	1231078498.7999713	1624158320.0374148	0.834713020749684	-0.26064781910304285	0.486945222494516	0.45	0.82043466546087
Com_1796_pos	2-(2-oxo-2-{[2-(2-oxo-1-imidazolidinyl)ethyl]amino}ethoxy)acetic acid	C9 H15 N3 O5	245.10127	1.493	246.10863	Full match	No results	No results	135954783.6361575	170099045.01236492	138264408.9233362	189682985.61398953	118936195.52248992	198971558.9066963	186766855.78136218	148844329.79663548	236448832.96295375	98056974.0608274	90306159.34823518	76271377.76227614	86793899.05458568	93832046.66483942	97966255.13130768	242171827.1377725	107213770.43010353	135789245.072346	139640125.03301674	161688254.220761	1.31692910625191	0.39717768362654715	0.0430221457574731	0.78	1.29419674405377
Com_18043_pos	Thromboxane B2	C20 H34 O6	408.19173	7.894	409.19901	Invalid mass	No results	No results	747057.0776904254	6638059.16541956	551815.6004890457	1095291.5651987845	753442.4349334766	715011.4271300541	832486.1783435057	1076730.9658955855	748831.3929065004	706186.3961603708	1251304.8940013666	1006149.8377321697	513319.42169191537	1200494.9789317888	1232230.7753809441	1271781.9703182366	966738.3965054102	1348933.0118124664	2857171.725924273	1742531.0365226308	1.03541694698281	0.05021183653146282	0.386619223074429	0.77	0.716260497516559
Com_18101_pos	2-[(butylamino)(imino)methyl]-1-oxohydrazinium-1-olate	C5 H12 N4 O2	165.0505	5.291	166.05756	Invalid mass	No results	No results	1561319.957137784	2536981.110870322	1610163.8966448558	7392640.263806666	2591406.3002339443	2334794.2982896906	6461766.938600386	2679540.9556518886	2428158.812122284	3031530.152075214	5474019.595755037	2559698.2965520783	1043053.7042679222	3236818.316963102	1792814.9768588424	3140847.422459823	2505756.9409475974	7385263.2568131825	4082209.1702566342	1487698.7855676785	0.997557865345313	-0.0035275647048563516	0.938355976583108	0.52	0.049032430860307
Com_182_pos	Proline	C5 H9 N O2	115.06338	1.466	116.07063	Full match	Full match	Full match	2354909099.63627	1296657525.4957762	2313121141.330936	1287755046.9753785	1968804698.8857498	1616971751.4858823	918713630.959153	1486886295.547538	1492801765.3032792	1319921827.1811707	1132998953.233604	1741656849.1386003	1160067075.1532059	1075496289.8117132	1487230079.2495947	2367599094.306706	1746464497.0948572	2642243013.5820575	1409721284.9285827	2613031232.603469	0.924037352138689	-0.11397692435415412	0.659386704723796	0.56	0.690044124554099
Com_1821_pos	Nicotinamide N-oxide	C6 H6 N2 O2	138.04301	1.297	139.05002	No results	No results	Full match	149303148.93633586	106633652.22895256	110227672.84758681	109895565.20250164	119104021.20515458	155607861.0528075	81030204.12158203	180032232.29188257	24301929.702147756	79176471.98054175	77829562.4010465	175743943.32342657	87285250.04081391	123530743.58337183	19292857.213893183	75924380.783397	55241794.468349084	243089705.37580657	221248719.88297856	120611706.49404809	0.929583265456847	-0.10534399759471529	0.931226490288558	0.51	0.272355224456521
Com_1824_pos	N-Acetyl-L-leucine	C8 H15 N O3	173.10518	1.462	174.11252	Full match	No results	Full match	73871561.51187228	44551938.49422608	97629684.36388217	95401722.78581165	108481886.24848771	28007487.933624096	47970108.56495274	41357272.35304607	34314764.04136778	48204263.31036093	127283714.50827101	41762729.1150374	113118742.51012689	91317035.83604805	44173768.39007462	254251845.47477	29922366.704297617	217809837.4822679	106782188.24302238	56640914.30505499	0.572257207587657	-0.8052643662274394	0.125768915540678	0.69	1.12610592907185
Com_1825_pos	Stercobilin	C33 H46 N4 O6	594.34095	6.659	595.34851	Full match	No results	No results	29271103.965580743	92157718.89014061	36812616.459037445	12319238.28317352	4548411.303587084	10925906.18410656	9564114.068231951	8247537.624206212	11761985.77827958	10337662.051156042	8655622.018934492	8449233.058842089	98887896.16402936	13868221.676537313	8215897.991659844	253830759.7756808	7634302.78700401	11649578.22137305	9442447.82044564	5859883.298387745	0.529776216972548	-0.9165450160456643	0.907836589504055	0.59	0.411372273703525
Com_1837_pos	N-Acetylhistamine	C7 H11 N3 O	153.09017	1.517	154.09741	Full match	Full match	Full match	253651811.180111	11055148.906954726	107460338.05060051	170656414.23455352	58708273.56712336	12901327.421037417	16938499.60007067	85158659.70365475	11731800.493844088	38906771.86606541	62122419.0001677	57257717.497941524	101621884.68912484	11919741.416062744	124462759.1271324	4532287.047880966	33551425.981325246	154460800.65643248	27869538.605362795	9949070.974068286	1.30526944949289	0.38434765608318544	0.708529877763037	0.56	0.755760122957229
Com_18379_pos	Oxymatrine	C15 H24 N2 O2	264.18312	5.263	265.1904	No results	Full match	No results	4612459.576883056	1995997.0647365393	4653228.128473666	5776083.959304547	2421141.5786656057	2037615.6713507308	6658733.654767663	6285105.401721959	3502394.853326998	1694913.9230935501	2432399.9874465666	2212466.261812384	2415009.9360839752	1715857.4243341845	3416414.5220449953	4887704.249582308	2317110.571929249	2685457.064987334	4170356.6378593403	4436932.008400817	1.29156240111849	0.3691173481476543	0.337230704955351	0.61	0.679760797058849
Com_18392_pos	ENK	C15 H27 N5 O7	371.18102	5.14	372.18811	Invalid mass	No results	No results	889776.398210514	2243319.0331799504	1151064.5757733323	2948610.4929935224	1754236.8144222128	2071086.0848780228	2342101.6351082153	6273067.929229384	3654075.1023798846	1370550.010525451	505626.2755809325	1299908.852744024	1169707.2908139252	917683.0887718619	1892399.6315373334	3858521.0212259404	691088.9111727953	3168685.4204031164	2180707.3802768453	1541198.9809651403	1.43379580124098	0.5198395724959077	0.173315090262392	0.66	0.825998501240298
Com_185_pos	Cyclopentyl fentanyl-d5	C25 H27 [2]H5 N2 O	381.28515	8.931	382.29242	Invalid mass	No results	No results	1281141369.920116	1779776483.822018	2157504632.6704106	1204385100.0439568	1770458854.1465971	833280578.8714604	504161187.5587441	1510051506.7234542	667188194.6936175	1836343533.2968454	1370684012.2845914	2179248021.499664	1280950956.843262	1472757615.5584023	1552081242.365979	127406454.47513199	17711431.383597963	3215594.7209140672	1216064664.3239791	1879754824.8846242	1.22022019738171	0.2871415158252861	0.170905819093455	0.57	0.8943485803785
Com_18558_pos	6-Keto-prostaglandin f1alpha	C20 H34 O6	370.23546	7.792	371.24274	No results	No results	Full match	2401794.7977814907	3080718.4479410383	3260533.001817025	6997880.157571055	4585426.954558875	3578298.365126732	2498179.6729348884	4124441.0387704037	3273870.9143917356	3196958.2624269254	3037220.19358376	413827.4606599021	1370649.3316400703	3243458.010903563	2712981.315214238	4038437.1221194197	1336757.8506511364	1953463.8411060264	1851018.9667654864	2657401.5319980467	1.63598270418465	0.7101574960064747	0.0225702689585624	0.83	1.36175973526668
Com_18561_pos	1-(7-methoxy-2-oxo-2H-chromen-8-yl)-3-methyl-2-oxobutyl acetate	C17 H18 O6	151.06943	5.698	341.10202	Invalid mass	No results	No results	4020601.91883207	4741334.851705187	2491136.2504515727	5828828.528094795	3029199.2796719368	3831573.6080860742	716870.7529000957	2553999.163980778	3177528.3261264707	3192584.4006054173	2216964.717016737	2763346.6677553607	3758098.8490296267	3510234.457372409	4299785.804554756	5024713.650804155	2640354.7712892774	3935332.3091353322	4830446.274331576	3181040.3901454457	0.928743413741099	-0.10664802018821065	0.452452930129989	0.57	0.617881390825413
Com_18631_pos	6-Methoxy-2-naphthoic acid	C12 H10 O3	202.06319	1.232	203.07045	No results	No results	Full match	3424055.938566402	2878361.064492043	3218834.7970008166	2030012.0905595017	4698656.718260863	4334502.675061155	1930356.4743218631	5310728.505955001	4030932.0296123587	1705929.062652856	4020229.2828799337	3634803.213869697	2153540.1351611507	2698463.008039404	2381742.9330201778	7369019.38615745	2630895.853543628	3134968.992707952	3697603.8780981316	4282955.399520506	0.932178711683143	-0.10132152869560442	0.664903615055121	0.51	0.879376124913797
Com_1866_pos	2'-Deoxyadenosine	C10 H13 N5 O3	251.10179	3.416	252.10919	Full match	Partial match	Full match	66640680.7900915	51364093.213264756	38466175.892519	21632248.905470937	22264280.98937741	28118137.599491436	32500377.21726419	17208865.377056565	33942590.812284954	31281036.3445032	17896558.20231263	27303448.6559512	13265891.47585852	12800512.767859193	19142339.617650736	248833943.40035892	19423761.60209615	12549170.516529648	19901040.57034064	24616562.57499941	0.826054938283883	-0.27569036099806987	0.326124666379541	0.8	0.877407672326859
Com_18741_pos	1-(4-fluorophenyl)-4-[(2-phenyl-1H-imidazol-4-yl)methyl]piperazine	C20 H21 F N4	336.1782	1.183	337.18564	Invalid mass	No results	No results	1385225.195711587	2067488.6637096899	4553249.197916208	6026812.971977275	6997772.173809428	2235317.0430222647	3505401.0180736235	3420844.685852828	6076328.376067618	1983163.303060369	5347732.266810839	2886123.1044336148	2336939.039130732	1928548.338537063	2838569.9944213666	5131561.264476687	1035415.634971824	4553113.518270283	4018414.294812475	2748142.654762187	1.16533481333134	0.22074451636943934	0.61530763603321	0.57	0.392734953572171
Com_18801_pos	(4-nitrophenyl)(2,3,4,5,6-pentamethylphenyl)methanone	C18 H19 N O3	297.1353	5.776	617.25848	Full match	No results	No results	1587312.1693585732	2239716.3108741655	1563855.2383301768	3183601.271696871	1641757.876987687	2039407.8394384948	3483843.1186953536	2107301.4812801797	4156415.082796779	1898513.439355464	1571599.350250422	656553.8182793782	1458498.8840549767	1606143.0845095085	2164882.3396542026	7220282.648174523	1230056.9309016403	2986535.6937863408	3330015.1000229176	1901800.9500969162	0.990688819656956	-0.013496124092396125	0.566449149061068	0.62	0.652507184760235
Com_18805_pos	PC (16:1/16:2)	C40 H74 N O8 P	727.51467	11.502	728.52216	No results	Full match	No results	461678.1377488894	393966.5925028259	540474.747286728	399881.20299978816	386192.9780679893	411846.775362862	403443.61712392507	539627.9726935648	1578107.7645684818	408917.4243225349	457189.9865134377	472930.82857006957	530714.3188682442	496814.16694991424	1864743.9446877923	763258.2774418723	654087.705883582	6881428.6205234425	984718.4441158962	495015.3652000457	0.406159632006599	-1.2998812368336796	0.102714405589009	0.81	1.00684544761105
Com_18856_pos	6-(3-hydroxybutan-2-yl)-5-(hydroxymethyl)-4-methoxy-2H-pyran-2-one	C11 H16 O5	250.08364	5.656	251.09082	Invalid mass	No match	No results	3397677.880335291	4435125.713629855	3655068.7315136474	6404853.865664236	2749039.8412598753	3527215.5611980734	5200753.2127005365	4192575.518843881	1872175.0576416657	3736198.7587504103	5626515.310810341	5300067.213493141	2950723.8780157366	3380561.5055238088	3933578.6885363343	7116062.764173698	3720478.9518321934	5322561.702945581	6160293.922530963	3880962.6482333844	0.826528612501348	-0.2748633317529548	0.167373960107363	0.67	1.09067590638797
Com_18894_pos	3-hydroxy-2-[5-nitro-2-(1-pyrrolidinyl)benzyl]propanenitrile	C14 H17 N3 O3	275.12722	2.607	276.13458	Full match	No results	Full match	2354517.584396119	3354145.428976274	4524885.26479595	6717207.089599223	4195772.257964255	5768940.699283737	4803245.947010106	3191681.5820896616	5802475.363086728	2794905.2886781995	2737939.7518829936	2206630.7921458785	583378.3608646997	1448307.4222893468	2718612.0652028685	5126899.178452759	2620076.00803129	1496517.7251704247	5035564.898255381	1413633.745797325	1.71374392004728	0.7771515476773253	0.0135195437260946	0.83	1.4479573734196
Com_18939_pos	3-(4-methoxyphenyl)-1-methyl-1H-1,2,4-triazol-5-ol	C10 H11 N3 O2	227.06178	5.106	228.06912	Invalid mass	No results	No results	5101439.891486136	4575079.421488036	4246629.617361555	2813633.2225576784	3950045.9167855587	6792721.924727687	2584208.3070602017	2834419.0670529134	4644624.868682829	2440280.447006177	4422595.037090162	2128109.8167521427	1919009.5853066975	1908486.163294192	2203907.093098763	4363086.62713107	2011501.0658445796	3183743.4654583195	3281528.8818363305	3523302.1437135935	1.38133390535393	0.4660620997341315	0.0467862819892555	0.76	1.2580060257852
Com_18974_pos	4-bromo-3-[({[(methylamino)carbonyl]oxy}imino)methyl]-1H-pyrazole	C6 H7 Br N4 O2	267.95323	1.236	268.96048	Invalid mass	No results	No results	1554495.8323133062	1477878.0905192886	2500725.2608575774	5084128.988382645	3896585.3685583826	2330845.1550512575	2569526.5776006635	2924963.12957684	1051441.3325534747	1336759.8634615922	2722941.482668381	4287839.660870708	3569039.931622389	3280786.4519313336	3628853.834514825	523162.54458850686	4220040.077273206	3268565.277574727	4531974.256378931	2767233.291434438	0.753872570142042	-0.4076074148430818	0.288873914568398	0.73	0.723202270714767
Com_1898_pos	2-Deoxyuridine	C9 H12 N2 O5	228.07471	1.492	229.08173	No results	No results	Full match	124164350.50555845	144766688.91184282	132137718.76512444	167564135.27493107	106705911.97588657	181201665.5163927	174320663.4851679	132402081.23887612	221272269.96609914	83641036.0401551	79279411.46870399	72540260.97629446	81911932.9182388	84519588.47795591	88743130.44814542	224333571.997136	102261946.6706959	121916081.26008445	126507585.87781377	141760917.29144984	1.30646906167323	0.3856729607856849	0.0537698790689651	0.77	1.25348523821964
Com_19_pos	Oleoyl ethylamide	C20 H39 N O	309.30277	10.683	310.31	Full match	No results	No results	773701938.8322134	3164387100.136084	1115115179.7447076	185505864.7649811	1029520176.2293139	909576418.7106434	3327295521.7618876	4588129055.101696	9657260782.715424	5911493698.882997	13007819904.38464	3813198254.43823	17595552301.22836	11397362858.139748	14755888802.551836	1528414144.2173374	17066537783.857914	9830139817.321562	456125996.18276715	1115707690.4856207	0.338556772384936	-1.5625303161225343	0.0721120584795237	0.78	1.19649838075244
Com_190_pos	Pregnanetriol	C21 H36 O3	358.25006	6.924	359.25693	No results	Invalid mass	No results	95672050.1654731	163850783.08022943	131152155.67577505	316751436.789398	220039603.3213349	363714536.7502465	385063375.1495547	202001805.7028849	98967549.57689753	118329077.37033115	409564316.8161538	454723481.37433875	1325714032.3167396	270756337.8123581	453098053.70753115	328682531.49538445	171773565.69216138	80675118.29107393	457399535.7191943	196040603.55102003	0.505141366168124	-0.9852409055791636	0.071521890828158	0.75	1.13610045610122
Com_19000_pos	Lactitol	C12 H24 O11	344.13314	1.498	345.1405	No results	No results	Full match	5724447.68486901	2529070.8129220568	5119611.9579583835	3928079.8388895136	3970638.425111441	6731479.612942479	3395860.6392166056	4775777.334165642	3799377.547703614	2345630.1394427316	2688858.692641783	2975474.06777344	2809716.942039703	3038400.4492577426	2532939.127791871	6278740.7601842685	3599650.5916818995	2851049.979484845	3523558.836222793	4522968.782628266	1.21534529796479	0.2813662635326076	0.198564007836662	0.67	1.01486330179709
Com_1907_pos	Progesterone	C21 H30 O2	314.22381	8.118	315.23108	Full match	Full match	Full match	95020330.38952085	101319309.77880505	114384614.56142245	134912012.90105414	119632011.22082311	136551804.85503834	143916723.28821155	105271574.23139003	80384043.49214439	131895806.52328756	122235041.6601914	148124794.35198975	122730980.58606656	116187110.15992706	92400098.53071739	79452276.61641854	71289129.56558007	72789368.99805872	119959189.08408651	113359140.51045959	1.09896874459129	0.13615035565532912	0.296950258550448	0.62	0.676306229392172
Com_1922_pos	N-Acetyl-DL-glutamic acid	C7 H11 N O5	189.06368	2.275	190.07101	Full match	Full match	Full match	216834198.617449	128445107.52650581	182530191.51119873	93970517.16331525	136452649.33228695	111355732.01037878	70643340.66995223	100994193.74308936	143174627.63346505	114834654.6419818	136842965.17012712	112330355.0058832	84232459.78699836	80963680.88891864	128087871.24695745	53952702.48042242	116492671.7469913	113499890.63705619	128992884.50476585	244992396.47996294	1.08234616220093	0.11416198402662801	0.531248191421699	0.57	0.389373167863743
Com_1923_pos	O-Arachidonoyl ethanolamine	C22 H37 N O2	347.2822	10.3	348.28937	Full match	Not the top hit	No results	102480915.78318101	22777708.541849986	33293962.29624079	7948068.840692669	47745538.24785493	28027660.886628296	24072750.998443414	44016272.706358016	41232113.50639666	33489243.72782423	77860499.46089083	38408518.45518735	70457954.9535238	144608482.3827315	92432157.09567395	5338760.416998535	105925350.47996844	29255975.51957102	65895089.66404216	39263139.87063574	0.575228288435192	-0.7977934688639093	0.220173822720164	0.72	0.870792974139458
Com_1925_pos	3,6-bis[(1H-indol-3-yl)methyl]piperazine-2,5-dione	C22 H20 N4 O2	372.15844	5.848	373.16599	Full match	No results	No results	14156205.389534263	8361991.926116278	22674811.622604612	130084008.95820117	19518849.264181223	84099831.73332481	24135336.467876986	52997709.78910297	22759509.548597198	17485587.630360182	68787322.15157689	75481532.79251748	18525529.082857214	144418530.28694654	126171257.6268957	19394211.343134575	22657804.385235425	56521526.99653366	109675207.21920748	14064191.924648171	0.604355019999366	-0.7265318050640551	0.175035294078957	0.63	0.823429920812607
Com_1926_pos	Docosahexaenoyl Ethanolamide	C24 H37 N O2	371.28202	9.143	372.28918	Full match	No results	No results	66806459.79343719	61883896.37170466	30556364.313340142	44334697.98842456	45097229.61024273	39236842.22097136	29052768.401885584	63564852.41579922	82488075.0657287	64234820.734347224	91455328.28914891	22769169.383064587	51277768.123582974	144172493.0925889	122238344.05861063	16825810.995301448	92662499.64104062	156099149.03740725	69694999.68980022	104678751.11829744	0.604738548658841	-0.7256165493254356	0.204265441925822	0.74	0.836721525853199
Com_1932_pos	Heptadecanoic Acid	C17 H34 O2	292.23981	8.639	293.24716	Invalid mass	No match	No results	70544690.74769594	136131325.9144134	74124398.77288191	177613534.55590093	47345855.062627085	95528222.3064945	80086263.73767918	195532297.5244071	19602333.419998493	33626474.27688575	49813160.75380603	54479252.809853524	67618883.43605943	45959135.26492311	168211546.5771016	146769854.15538302	130856261.907246	123286035.57044503	88062215.63112625	85125644.47626978	0.968707396558218	-0.0458671374848589	0.603487189716918	0.53	0.448215396010637
Com_19322_pos	PE (16:1/16:1)	C37 H70 N O8 P	687.48354	11.84	688.49054	No results	Full match	No results	475102.7773444958	381327.13896356156	773769.2038184901	389807.70253926713	449106.8370749697	425111.54398683656	368191.1022121651	400760.02847536764	1825354.301805997	265347.50193987205	439921.7607061669	439593.7134439558	529020.1671392389	327306.7347927864	2071683.7030507806	3331069.1813125145	336016.72907078004	6448294.023532505	976832.4808001204	493055.63961033913	0.373803358134562	-1.419648565016926	0.144649943037237	0.69	1.0629818073551
Com_1938_pos	Cyclic ADP-ribose	C15 H21 N5 O13 P2	541.06138	1.503	542.06854	Full match	Full match	No results	29634921.45269409	99550345.11155014	40481898.25775858	31784726.828842327	23214509.258088883	40690434.51707796	23414321.13942656	12427698.1007845	8933144.086046815	13040653.512182644	8851196.582833605	11570573.068027323	34059682.04492301	142588133.0863668	12190530.575628463	4500290.040308967	16783255.834745917	16044023.531509986	38061469.02891504	6078893.941908029	1.11159777937504	0.15263485760017922	0.288323865526536	0.68	0.807287302013034
Com_19400_pos	2-(cyclopropylcarbonyl)-3-(4-fluoroanilino)acrylonitrile	C13 H11 F N2 O	286.05306	2.564	287.06015	Invalid mass	No results	No results	4307186.811794195	2835095.925266812	3813533.2496497724	3647358.4275824763	3925826.3578977236	3490658.696341802	3090887.786368922	3891880.700165447	2076957.110652093	1971307.5597196473	3820912.755135327	5416453.068945846	2449307.3728369474	3648145.7424262343	2774756.7464530347	3796566.0882993634	3840604.1651227046	6352408.332221936	5387605.371064175	2446863.5072747474	0.827640720239048	-0.2729234667970643	0.227754002560471	0.62	0.837439065890812
Com_19431_pos	Cystamine	C4 H12 N2 S2	152.04461	1.259	153.05176	No results	No results	Full match	1948468.267503617	2518605.7503208597	6419994.458570306	3873317.661390079	1920564.0860689946	3575497.0026495787	5512508.556338898	2977290.626031026	1620700.5432583098	1824751.6798099396	3567474.806512024	2820732.4157531075	2071176.3049194221	2424262.4294292377	3511964.1433225796	1516315.4734806824	4588404.772168556	4146759.9986747936	4265952.340855786	4758712.429654424	0.956044569765247	-0.0648502182289741	0.633988445415952	0.57	0.342524292463374
Com_19518_pos	��-Lapachone	C15 H14 O3	242.08961	3.917	243.09711	No results	Invalid mass	No match	6239037.474002802	3737332.9878632342	5469696.116285955	4330548.539764179	5099677.83626019	5030863.343481787	3303809.241769755	3428520.7071817643	3725935.772116254	2809946.3988842294	3766736.9273123806	2974583.2325813104	3337955.2160906754	3317410.475408531	3446788.7759896056	5436032.100392606	2921556.57692535	3795978.9066302716	4092683.849362348	5280188.521529885	1.12524014941679	0.17023293513026166	0.309263835790951	0.6	0.989668310035521
Com_19547_pos	NNK	C14 H26 N6 O6	356.18118	5.483	357.1886	Invalid mass	No results	No results	5247764.215163217	4491401.228689377	6008078.325148599	6181469.864935095	4945587.804527349	6287752.580479326	4711353.18198977	5384324.525173924	3692737.631009817	3099311.839584443	4011013.314336382	3705902.969408433	2737238.84280425	2430446.502585288	3089535.119642229	1214159.9511645518	3352584.6676493664	3766192.5476579918	4539763.073888538	4509125.6745249145	1.50047479370833	0.5854190834830622	0.00791137421933321	0.87	1.61535375452569
Com_196_pos	(12Z)-9,10,11-trihydroxyoctadec-12-enoic acid	C18 H34 O5	312.22939	6.866	313.23697	Invalid mass	No results	No match	112894988.42307651	110476715.3642979	86064933.62762487	317630701.08752465	98612528.4864976	128043070.91999158	190115700.90977043	134916234.56518024	132343750.89444903	89371913.03143358	112902148.63041294	88534476.5950388	1277643306.7661586	95446935.32948147	93753755.95204209	180654787.7731871	74257750.80230969	135308897.90725878	93571518.14441574	110110411.71588777	0.619078971356107	-0.6918046397017622	0.867269228202948	0.59	0.104958017462772
Com_19612_pos	(2,6-dimethylmorpholino)(1-methyl-5-nitro-1H-pyrazol-4-yl)methanone	C11 H16 N4 O4	250.10633	2.34	251.11357	Invalid mass	No results	No results	3272801.017762164	3747729.0771966544	3169258.837854427	3429003.7683180454	2863520.3990444317	3771841.6592808147	4448480.677583381	3034813.279344849	4467444.587716486	2173723.383899705	3446343.104735762	1864257.0754049344	1320242.7871147601	2082998.3496215728	3070644.643794347	6518804.1927772965	2450116.360244717	1424267.7394949065	3716338.922437195	3673145.655445109	1.16272980046613	0.21751587684771123	0.179678275440481	0.68	1.05714325454549
Com_19680_pos	6-Ketoprostaglandin F1��	C20 H34 O6	392.21768	6.907	393.22592	No results	Invalid mass	No results	4495704.735617673	3666553.268339862	3049083.959473534	2575756.2566222996	4484949.962818881	2752627.7667584554	5791748.497957872	3637312.4770048927	2472069.4533742196	4292995.904650765	4161468.8624296044	2566746.268630518	2066665.4232404495	3605808.7265920667	2366960.1552768536	5239389.9884532215	4070201.9629199067	3966611.652568243	2677616.3260478214	3222362.996884821	1.09648203198	0.13288217080243936	0.468629460580714	0.62	0.45214967009245
Com_19685_pos	ALK	C15 H30 N4 O4	165.11323	2.164	166.12054	Invalid mass	No results	No results	5691045.857881381	2153145.6915425025	3309041.3366581914	2084149.7050250086	3229843.757340524	4361725.580649169	2448022.3957555154	3221907.65240249	1948263.2693983924	3284721.23579261	2446287.5716649056	2361594.527287572	1271630.6391735086	2384848.1099995775	1904897.212508999	1539002.2453839327	2228233.4392527277	6161476.077675446	5638634.96313518	3647605.897049108	1.07259466281923	0.10110497970910624	0.477581681335748	0.61	0.45476283162865
Com_197_pos	Medroxyprogesterone	C22 H32 O3	344.23463	6.458	345.24188	Full match	Not the top hit	Full match	248613024.58870822	164784815.2504473	592722120.0550474	458542430.3674106	282252411.4656003	389956812.56564933	370435224.0315107	303581520.33380973	963598300.8646001	292119723.5033327	448508807.76525396	368385965.2821715	953488126.7685399	101122196.8240232	752613307.4288099	202371787.27812338	343445875.0172612	745849197.2496568	362040532.9484104	2591563240.9124694	0.591989529322255	-0.7563564361420031	0.413619494742697	0.6	0.5832813325647
Com_19736_pos	1-(4-nitrophenyl)-1H-indole	C14 H10 N2 O2	238.07353	1.453	239.08081	Full match	No results	No results	650458.834800923	2267447.732210825	1034412.6132200254	3102166.560418018	4235076.127282084	674176.8886578178	5760376.870709515	2231047.4164616656	710410.63523626	1565689.439338887	1097528.0748993326	825329.0352811039	373003.70040119026	319750.24765828194	367335.06504058983	880343.9614059686	396453.88364409865	3064122.519828275	1325611.329628704	459364.6445105683	2.4406243944115	1.2872502852808874	0.0174125273289471	0.79	1.42457381371881
Com_1974_pos	Lysope 14:0	C19 H40 N O7 P	425.25381	8.484	426.26093	No results	No results	Full match	70097092.21931002	11299482.375620808	15723760.41242838	35213882.298967354	110229363.77161576	49204333.26714584	2361913.9954483346	158027007.9240695	50656306.37070996	18175314.393334717	7154907.361101964	104989771.24269368	116469307.78704168	38102342.82834093	91335673.80128655	1877544.7883049506	80802445.10249078	87872562.3521596	81691843.3771594	169281200.8278926	0.668295827617248	-0.5814412278747542	0.489372797126252	0.65	0.509551820266899
Com_19878_pos	3-(2-Naphthyl)-D-Alanine	C13 H13 N O2	215.09444	5.841	216.10168	No results	No results	Full match	2082108.8472132063	5308151.958443505	1326516.7825987644	1064318.87286698	858786.940180952	1602677.0542280427	1646020.0328410084	575366.4317638796	722767.1460571471	849717.2859194145	3529705.9681422226	1035250.4177708768	833586.4416465198	1773089.600293574	3411942.7464826894	2168469.6398183075	1725709.5917802164	1937108.120607893	1845240.528109538	1139327.359203357	0.826644443161567	-0.2746611649939674	0.233762202507946	0.7	0.858251792933799
Com_19908_pos	2-[2-oxo-2-(2-pyridylamino)ethoxy]acetic acid	C9 H10 N2 O4	232.04318	1.878	233.05046	Invalid mass	No results	No results	1943852.085956843	1079567.890097921	1223785.6039523713	678504.999565429	1000128.6358461813	1184851.4934215103	684903.9390472561	969565.4339356747	1073081.9183289097	718950.9112797591	620839.7283547644	737854.3228075792	537230.6631904262	629004.0813341908	561120.8855503041	6309591.800227879	878739.8616462698	673635.7522777496	864889.2624113382	967277.0209041738	0.826059579788429	-0.27568225468883084	0.595084707699413	0.78	0.879729520613057
Com_19919_pos	HET0016	C12 H18 N2 O	206.14185	5.378	207.1492	No results	Full match	No results	6334811.388270436	2318450.9535594913	2819567.33956542	4094133.168314046	4087934.833467288	3534707.670413814	3705347.375183775	3194136.701198297	3461757.2136599403	1677081.8919813423	2288801.322585475	2668120.6147591937	2213637.899193522	2148172.717037439	2627151.9101874046	5204405.906507314	2576127.1170906527	3430765.493906296	3930232.903789406	3553014.8790836637	1.14972040722229	0.20128306451229058	0.406966992201115	0.65	0.871300326755942
Com_19982_pos	8-Aminooctanoic acid	C8 H17 N O2	159.12593	3.913	160.13321	No results	No results	Full match	3045701.396380738	2993845.5815317645	3835254.952974107	3837022.7670046086	3669283.866347977	4263951.3636930715	5599439.118905813	5001265.886466263	2188195.5300159766	1982903.7879635028	2541357.206720179	1882735.6323782585	1591570.914653088	1933231.5800656818	1534285.2719980997	4995297.752346915	1325991.4999781374	1920158.7359169747	2707481.2079709913	2023269.5710624368	1.62174344268366	0.6975456054714896	0.00490837340606846	0.87	1.57856488676508
Com_2_pos	Oleamide	C18 H35 N O	281.27146	9.871	282.27881	Full match	Full match	No results	19627948131.829548	28038081266.042023	21672751910.93711	14663599589.63104	19377209425.883938	19523214978.866688	31234550408.193684	31838127637.72723	58665979792.28263	28810822384.21674	60101936193.53876	37667240674.50663	57424558430.40326	65890289067.36078	84432182582.89185	18712459750.8342	68686568954.73655	50638497541.22247	16356118584.47713	31227923439.21367	0.556773067198046	-0.8448386695476825	0.0239239892889422	0.76	1.38157152321106
Com_2001_pos	7-methylpyrimido[4,5-d]pyrimidin-4-amine	C7 H7 N5	145.09768	2.21	146.10443	Invalid mass	Invalid mass	No results	183796117.66828328	131752355.86473839	155230684.02309978	209776215.53771257	152042844.94225612	174086222.25534967	202334841.71792808	128813432.36579745	194114603.32605466	130241598.31605765	167887096.8124687	126516385.91217998	3007736.959512735	117970613.92086056	136635679.95237413	1750527.3259343735	78577650.55163938	191692292.36231807	168965324.20789975	106753152.33525234	1.51141545965798	0.595900284726005	0.0952984167186135	0.8	1.2142273387347
Com_2010_pos	Isorhapontigenin	C15 H14 O4	258.08524	1.482	259.09259	Invalid mass	No results	No match	99828885.95492578	171935481.26287574	128494437.87691565	152382758.70679986	107801139.91430666	142042862.93160993	186516473.00532764	97676703.88705385	195115124.3573279	91918071.85634659	60146673.17985495	54510654.991626956	104103937.38779257	85887204.9161773	147227336.60046798	224557080.99586284	88704499.34127697	136203338.88317764	146453258.17261347	176397778.92136425	1.12213787156124	0.16624994368096713	0.330783969518426	0.62	0.8136701000159
Com_20160_pos	Fludrocortisone acetate	C23 H31 F O6	422.21147	6.168	423.21875	No results	Full match	No results	1859292.9669046681	2301539.27780826	3894415.33653781	5759644.021804107	2533980.411016828	5472744.86695291	4247715.445096711	4421673.593231973	3361984.470492384	1908074.2822938252	3364342.393664254	2123203.748806613	250875.92057589447	1214284.1031814152	3498562.7756210263	3954038.0153601705	884552.9365345327	2630167.5785152935	2882956.9573132726	3316603.36683945	1.48265654346959	0.5681844370236643	0.0943404215888182	0.7	1.0553353339235
Com_2022_pos	Formononetin	C16 H12 O4	268.07337	6.353	269.08069	Full match	Full match	No results	1099679.6080631616	187440312.00253356	1394143.737605248	5914413.767775134	3384521.2958629904	1557573.344795785	3341276.4064435847	1999557.3009868544	3165284.3354447344	5111803.281947265	5276885.537461359	5249022.370178615	2354882.0516797304	6124048.59358762	15045559.657821827	4068598.6417330205	2824434.4557474134	7118842.3869971195	6205865.085282117	1986969.201018967	3.81136171940047	1.9303065344217154	0.720035079905685	0.7	0.275213771470819
Com_20229_pos	15-Deoxy-��12,14-prostaglandin J2-2-glycerol ester	C23 H34 O5	390.23812	8.397	391.24573	No results	Invalid mass	No results	3680944.651796063	3679388.4763556942	4093826.596448684	4777249.203834269	2347143.072717521	2094375.8064256748	5432300.006410639	2375910.7722771056	1987895.85978311	2892948.660664382	2610448.7651988664	2786271.8081743293	1302579.3059999302	1095986.366189134	1338699.9112229703	2346176.848751236	1409100.168153653	3566537.395125509	2258018.5945796925	2207529.8388848626	1.59463823786301	0.6732291690450168	0.0107654332187317	0.81	1.45646537592121
Com_20240_pos	1,2-di(3,4-dimethoxyphenyl)diaz-1-ene	C16 H18 N2 O4	324.11049	6.032	325.11777	Invalid mass	No results	No results	917984.2506175936	475720.4665815909	804996.4354079741	1874813.0090913356	974225.837158372	695874.0761746529	1702704.7246244398	1151334.8838276274	1181140.4153582267	517192.5834539625	4753501.025727358	525711.7587198786	1208081.2230151352	879302.5367952122	2000894.8748031764	1404243.9699712854	1015069.178907065	761825.7966911506	2229567.189017725	957056.532380662	0.654326051934401	-0.6119183822674231	0.220033525498282	0.66	0.851181887936665
Com_20275_pos	Diacetoxyscirpenol	C19 H26 O7	366.16565	6.162	367.17218	No results	Invalid mass	No results	1148369.1259274527	3086291.762366018	2879945.8340680064	3469385.797905021	3097406.3504487923	2691088.986001611	3133128.7302617026	3543067.278525099	1475718.638773628	2405944.6323351576	2355187.756262413	4036690.699867141	1459612.162417022	2791088.4168415563	2508042.6864417302	6023943.874456092	1121806.9997063067	4111560.1857245276	3373406.4291098923	2349035.0320695736	0.893793980768818	-0.16198576591212221	0.761397262544028	0.5	0.500949001174493
Com_203_pos	L-(+)-Citrulline	C6 H13 N3 O3	175.09561	1.372	176.10287	Full match	Full match	Full match	2317333679.083288	1817408446.9582605	2124734657.2883983	1037255088.2568417	1692554110.93571	1407192341.8767595	977980107.4229726	1263708260.9683921	1181341004.7270756	1646666362.8860795	1105462401.0154552	1046629127.6503832	910864382.1619359	829245114.3246902	1161024630.018901	2099284984.6504352	1537581854.4587858	1059183034.5620676	1367380084.6776273	2349539373.3385534	1.14851849950908	0.19977409479599584	0.2896409775931	0.65	0.823276795097418
Com_20304_pos	PE (14:0/14:0)	C33 H66 N O8 P	635.45342	10.653	636.46069	No results	Full match	No results	389539.7897245444	485279.18401995045	470057.13966896443	281926.0401430097	392308.22016593424	387866.62571297766	508008.66432420764	651787.3308871847	1110580.8072991434	599070.6170006033	1249206.5386961193	625859.164238081	1150730.0931913704	1043978.494397932	1539517.146197994	4334441.432398596	1378070.0834078141	5728217.732220823	1086397.4457999382	496564.7892318279	0.283176582174889	-1.820226130939142	0.00189697149553038	0.92	1.83182058923016
Com_2037_pos	2,6-Di-tert-butyl-1,4-benzoquinone	C14 H20 O2	220.14597	6.793	221.15315	Full match	Full match	No results	204010726.8625093	147715397.64779663	238323074.26850334	168977836.41478083	172551663.40396288	192816079.86618122	179872450.24489704	152866288.51058495	150656385.4302162	149980631.2260211	134392021.33389398	128832682.65988375	88921631.90606536	91047737.22437544	143880408.4807801	151295322.86339387	95469753.2747599	204453247.14328733	158448319.3910407	181600278.48138657	1.27527949922793	0.35081347293451814	0.0219856407182314	0.77	1.36316148476956
Com_204_pos	Styrene	C8 H8	104.06259	5.198	105.06991	No results	No results	Full match	250998223.98108143	2030716047.3939857	550866840.4490879	59584635.29062882	346644616.7980586	535060958.63230455	33994556.01823399	376604026.9794085	350122447.5702811	111243388.81154948	43955322.02079356	195328018.89045894	75795051.88764024	319244636.9333573	128736106.45613986	222412575.14022753	549756794.5265007	61946254.04497553	476622373.4434554	120014260.24421608	2.11770061706481	1.0824986474959732	0.305248053221418	0.64	0.630248620755163
Com_20525_pos	2-Methylbutyl beta-D-glucopyranoside	C11 H22 O6	250.14331	5.091	251.15059	Invalid mass	No results	No results	3373738.1593639217	2006711.84304375	3370501.202384047	2728360.957179757	4570432.906217388	1656662.9143258447	3051724.8202090045	3192282.5092977826	1424158.4096637396	2410090.8536223317	4597006.44403828	3986472.7135069054	1867398.1973325487	1998025.3737994551	2439853.0823206757	1671482.6035737877	2190594.8061939897	2020712.499008682	2612395.217193464	1932599.3791670077	1.09749058237629	0.13420855997264475	0.556702752933618	0.59	0.546370969615003
Com_2057_pos	Histamine	C5 H9 N3	111.07963	1.201	112.08694	No results	No results	Full match	108304982.18536738	31887113.535417743	90688966.25722867	109560406.48735029	65108249.90751285	15536830.686628057	10309750.325734679	43230127.788441196	8907614.926621256	21137032.33537857	34105121.08948695	17471119.1171869	24948835.47660476	6465903.215976933	162165202.2241935	5717676.7250507735	43170412.308875255	70028284.75065954	28650002.23182757	8957607.97976933	1.25640028624608	0.3292961767922262	0.418411300202167	0.61	0.789329106677363
Com_20595_pos	Cholic acid	C24 H40 O5	408.28778	0.605	409.29523	No results	No results	Full match	334588.61687327584	338455.62844197353	3109455.7246119943	282811.3009970546	421845.6940569148	317699.57976973	5205500.623972274	237669.12152579884	293864.7671273693	220452.85733350055	383908.4225055723	1046069.8516803515	190740.8816733907	576591.3550148463	240833.83531086627	322827.3255422719	220567.5767167434	268524.6901119446	215472.11689088537	229248.691779374	2.91284733780213	1.5424300918774332	0.254251931897383	0.66	0.725247234446088
Com_2064_pos	Arachidonoyl serinol	C23 H39 N O3	377.29	9.755	378.29742	Invalid mass	No results	No results	30214960.482080754	38684451.206426	14387002.339373494	4803155.595339312	16490754.610654935	8996845.180369176	7725053.547231628	49843298.90914739	29212337.973093946	28290528.599363457	45754791.28733375	20410360.325606138	38264359.3675878	78813418.91256393	93121440.80349402	4810773.981518816	150725573.29492974	35161690.36661783	23111291.96445916	44505029.71739054	0.427636963291742	-1.2255415354376002	0.0697836197579513	0.75	1.16096672826514
Com_2080_pos	Methionine sulfoxide	C5 H11 N O3 S	165.04586	1.387	166.05312	Full match	Full match	Full match	116857261.68753512	54009176.07748977	62933614.5139124	129511477.48926803	89212308.50810894	101582721.75834289	131052174.76978624	122093802.80806167	103266798.22202896	102041924.18442458	99052486.23435	57224130.748430304	38635275.96470187	50836359.57181494	84635121.57763594	173783742.33401284	91796714.61442441	207118732.4753982	130369236.73037864	124846784.4837583	0.95678221120611	-0.0637375281390762	0.825165983034477	0.54	0.555817589537258
Com_20873_pos	Triacanthine	C10 H13 N5	203.1168	5.799	407.24088	No results	No results	Full match	142175.14217072618	221099.58028769706	180851.83326245617	379607.6456447581	313737.60993923986	221211.2539461929	152342.05649510527	2759956.1885260083	434643.1697355363	132412.1076424096	210645.6635498549	218652.2004015363	2844050.0957362778	115886.63957289682	231985.24283800143	439219.2922295978	175989.64286650484	155731.64056812425	181598.75672550529	319509.7973071088	1.00914881567164	0.01313893936051765	0.924177886456179	0.5	0.169064415976114
Com_20898_pos	Pyridoxine O-Glucoside	C14 H21 N O8	331.1274	5.116	332.13519	No results	No results	Full match	1972646.3503112192	2125048.9015567927	2024705.9137650654	2416783.5085765584	2044935.3668085479	2490873.318334912	2606423.9860783555	1437889.6359918623	2616824.80812822	1760183.6985259398	2182513.3976469813	1557435.8437213588	1497043.989667639	1743361.9143696309	1797713.2268328927	5603898.678053176	1978513.4818556057	2562097.0598494755	3170997.235641529	1920474.8404118458	0.895155785268387	-0.15978931633597623	0.765199818035027	0.56	1.0445216718895
Com_20921_pos	5-[(dimethylamino)methylidene]-3-phenyl-1,3-thiazolane-2,4-dione	C12 H12 N2 O2 S	248.0619	5.256	249.06924	Full match	No results	No results	1481495.6467975168	1645264.804830409	1747637.9961390097	2075875.1665330722	1616584.1188983878	855533.9141800981	1089170.1737421514	1653177.296630708	564127.6862514471	1407816.08477404	3311142.269946373	1619524.3589766063	1577542.4156300854	1921531.3417169228	4126247.013234525	725337.8746107992	2495289.729046332	2184094.7691157428	2298181.1174751613	3971666.151112155	0.583423767969321	-0.7773839338261139	0.0277741083556755	0.81	1.28741931988624
Com_2096_pos	8-Hydroxyquinoline	C9 H7 N O	145.05268	5.171	146.05997	Full match	Full match	No results	87830199.30353566	36682287.04689194	29085269.057714567	202677504.230254	79187681.26558477	62997695.9557827	169302572.38699487	89397384.18473944	151959309.54349786	79672797.41047567	109906207.3395508	67919071.80620508	56840840.397527985	72094754.8558018	101296938.09847768	198629227.76056725	54668279.750070706	172257841.08396533	128867666.75114039	69179843.18774284	0.958447606030445	-0.06122852641183116	0.661857418800811	0.52	0.461414437687368
Com_2101_pos	L-Carnitine	C7 H15 N O3	161.10518	1.663	162.11229	No results	No results	Full match	107477383.61963904	180234539.33172166	97293238.50162303	109655512.56366606	96219729.35401827	104060668.77341451	134110105.89904448	128821895.68272321	116252756.98922819	58250155.14803866	94837167.02113572	64143946.31630889	74656368.69646426	70290121.8243756	111824834.3658922	94319193.01803279	72616987.21858346	93871420.17649525	104397785.00960076	136796691.06810802	1.23385498813348	0.30317284813882556	0.108794417651245	0.74	0.983830634741511
Com_2102_pos	Lysopc 18:2	C26 H50 N O7 P	519.33475	8.947	542.32397	No results	No results	Full match	27434695.48849525	4229721.504438722	2986302.8173504197	21901200.09047192	41695844.843917616	29313552.551658664	3283658.6367974044	141761924.31057236	13516576.85385413	12525702.405353753	665653.7312051295	26315047.892658167	108582458.89270769	51998375.643505946	23494088.108432144	542487.2227315649	14464523.372757146	40086563.988154985	29693860.955783077	19720683.95979251	0.946398898482873	-0.0794797003666997	0.938356255934847	0.56	0.579655214730986
Com_2106_pos	Isoquinoline	C9 H7 N	129.05783	5.816	130.06511	Full match	Full match	No results	80974609.90192324	16460479.978576139	42138272.00549471	80030613.36419833	73638520.00289737	60688721.562628634	50337149.37247678	48904426.97431779	58666428.21952881	35480811.865269065	90641129.5950235	112625532.2419498	49129759.479225844	130242395.37703504	110212817.65238354	45860672.87505168	57805492.78429011	77080562.9624773	92286589.50177522	86335692.49190725	0.642228085512151	-0.6388423374177059	0.0226555334979469	0.8	1.37657149455597
Com_2107_pos	18-��-Glycyrrhetinic acid	C30 H46 O4	470.33923	7.938	471.34656	Full match	Full match	No results	61162040.74538206	102942013.90546685	137325419.39409614	200292544.487424	146153100.64174268	102059421.22585163	87027385.25486162	166436680.58860585	95342147.76268929	107157894.3625395	168044501.4027195	94961790.27405474	103143829.39619613	102857373.8636077	129735089.27024877	81988690.91574252	129697145.26090287	201578555.98686847	153597848.35132742	163813200.96108392	0.907087631634411	-0.14068616197552172	0.438670593276047	0.59	0.478237718995403
Com_2133_pos	Kahweol	C20 H26 O3	314.18782	5.94	315.19513	Full match	Full match	Full match	68583506.66115381	58298934.4869196	70935031.30687468	66160325.82539698	60388231.00251549	70431353.5430598	72338538.05129033	48602460.58910946	63221839.525693186	40719846.85251793	42127167.23410814	44829079.140403725	33497046.21222563	21643714.805787664	53550583.02505479	210890044.06592447	46934030.105727725	47574025.57703327	44130442.56064372	64119379.31438859	1.01704354553416	0.024381450661744714	0.324042084118786	0.78	0.972957550318266
Com_21332_pos	3-Methoxybenzaldehyde	C8 H8 O2	136.05155	3.908	137.05882	No results	Invalid mass	No results	3998107.6813954455	3555860.989561966	5756416.570402821	4129813.189703661	3556797.800402902	3986212.7636594493	3821539.665086641	3395236.639661753	3784128.1412948626	2700640.0965124383	4169904.0594381695	3525318.1134431357	2664475.9380846773	3088994.0808218555	3025653.3184145237	5006815.20145711	2770232.870209167	4460501.168605637	4631592.732866791	5056964.494737334	1.0074035993057	0.010641790656292628	0.857117644250929	0.5	0.970619857855645
Com_21337_pos	Pilocarpine	C11 H16 N2 O2	225.14693	5.475	226.15431	No results	Invalid mass	No results	4304516.46932304	3008932.417968755	4441099.536294525	4421887.5240701465	3267688.4951558583	4676060.83272991	4305775.9340759255	3469139.069918674	3762170.3858715696	2778483.8762719077	3912763.211836641	3303325.732150652	2230678.634827611	2379124.031841355	2765189.4709778987	5309553.5281582875	2468293.492556977	4464311.158405201	4008858.9981851727	3929338.8203010047	1.10538297436741	0.14454629676289457	0.276663565941419	0.63	1.00809719132911
Com_2135_pos	PC (4:0/16:2)	C28 H52 N O8 P	561.34264	9.331	562.34985	No results	Full match	No results	15632607.95844083	13816216.591032509	9772133.75115598	8950541.97851506	18474001.37305263	8226746.957984639	2050419.6203413326	78456586.93580751	6018122.257598768	2379091.550110146	2117787.4755451544	31625381.14253621	106501236.82635044	63484268.117523804	10104168.856509745	975355.2919855195	69665346.86292988	17201496.094062522	51149870.258394025	5168472.767805084	0.457484625230374	-1.1282048355925671	0.386768470497095	0.63	0.686215692948595
Com_2136_pos	Pyridoxine	C8 H11 N O3	169.07382	2.089	187.10762	Full match	Full match	Full match	155441226.56561282	115325161.06298585	117436488.1182266	71222988.33932658	70777009.73385322	163851469.22746375	84578966.33476645	173985162.80932152	61251490.98156584	53307422.355883524	73306174.50886159	54506243.41116941	36182197.60259029	60609064.92020471	65426732.74124789	66751599.58307354	105989568.37345599	114522610.28619383	87142734.26507671	86727504.2216886	1.42069744390294	0.5065993465185508	0.0857894010679189	0.7	1.0280190728556
Com_21369_pos	6 ��-Hydroxycortisol	C21 H30 O6	378.20276	7.45	379.20999	No results	Full match	No results	1461596.3401273815	1542073.6677227824	1084068.715462571	878032.0951986571	985421.9411492817	1211801.7987206038	1526503.6393933778	1547167.3114050126	992060.6689090041	877383.1197566444	4147891.2164300373	1495516.6209800204	705178.2451072684	1954855.827978197	1307214.2519265765	3069981.2329417807	1489707.329199261	2017737.4848000675	608912.6003093624	923064.2247152406	0.683186736249129	-0.5496481289063564	0.269100953936409	0.62	0.738636925101945
Com_21461_pos	S-Adenosyl-L-methionine	C15 H22 N6 O5 S	398.13682	5.872	399.14401	No results	No results	Full match	1994846.5204172067	2160209.7974926624	3168022.377963813	3730902.4312443724	3337502.0743922996	2666961.2657247228	2187371.221929044	1297877.4505459904	1514708.456707072	1738531.5824919983	2545760.8630566043	3491262.484866423	2044456.2542832124	3166854.195726832	2720581.011644928	2977147.3552951445	1439743.7756083799	2084868.4667145715	2475196.2250448777	4681678.348162469	0.861347968138203	-0.2153319182500269	0.313388845822772	0.61	1.00155937016523
Com_2147_pos	Zolpidem-d6	C19 H15 [2]H6 N3 O	313.20017	5.292	314.20734	Invalid mass	No results	No results	174312766.21939117	85908023.0315612	167204529.7973215	84956460.74934234	124351328.00204232	93148258.17104268	91562061.92873667	92247711.18919154	58624292.891585864	111073718.26901703	143554770.02183047	146568258.71181804	105696623.16919167	72738800.68847276	67109913.99278364	114768892.85497081	89871067.69947632	63433114.13697363	84737937.94841175	69942323.87185557	1.13038879101943	0.17681906503355363	0.423637860967214	0.63	0.495834078996377
Com_21520_pos	Ip7G	C16 H23 N5 O5	365.16911	1.51	366.17609	No results	No results	Full match	3777737.433819847	2933652.2096149507	3860991.3082339466	3642942.6919583357	2597557.654025297	4946209.67701377	3756731.4994466864	2291798.665017512	4426520.311578197	1140652.7750563181	2056510.9204468431	2176651.9898449453	1932851.1687083323	2016014.9373772182	1514940.5902308046	2485490.324494202	1515851.6015744093	2221259.990706007	2178081.1857853346	4582975.740510969	1.47151099890432	0.5572983258361837	0.0412108025086575	0.81	1.27592078293347
Com_21783_pos	3-(tert-butyl)-1-methyl-N-(6-quinoxalinyl)-1H-pyrazole-5-carboxamide	C17 H19 N5 O	327.16821	3.915	328.17487	Invalid mass	No results	No results	1897333.9629841999	2873179.710764511	3578496.5836609676	2513404.3713444974	2438400.873817046	3620940.3207069156	2282530.992070259	2330817.4160414273	3562611.079352029	1733028.3056997778	2147974.425086216	1412156.1163329007	1744666.529332282	1545294.509188873	1730777.9944026303	4994318.887715811	2854933.5964707145	1808216.9038219843	4440866.593867619	2363982.475010135	1.07137891481641	0.09946880860986351	0.426550016771073	0.66	0.917263772133588
Com_2180_pos	N-Acetylvaline	C7 H13 N O3	159.08949	1.433	160.09677	No results	No results	Full match	134790386.08404753	114556056.52092277	78325088.68472125	162918606.58628458	104652981.53281613	121780793.80667451	140833362.78356907	113947662.08910437	184234594.82758746	13111037.206556665	104179175.64071083	69076460.5836892	63832929.68497124	45193258.11963579	87466480.03274219	92751153.9183347	59448183.27020597	127443974.08869319	91736194.66111682	112547278.51916699	1.36954982738248	0.4537017555722465	0.453928271937113	0.79	0.611557608231269
Com_21868_pos	Simvastatin	C25 H38 O5	418.26984	6.98	419.2764	No results	Full match	No results	731423.4610419485	1013408.5188798901	1333289.1676787047	4024622.010146799	838073.2920048068	4070183.448450884	968342.9972954426	898039.0349264565	823705.3454911677	3329837.37527753	3875972.7140572667	937113.0615201063	558979.3193066741	1575344.0215923449	1015883.2207106111	4084432.8171496573	331646.4230562231	921610.213586117	502550.1305439657	1018983.5641106103	1.21645510633264	0.2826830781338084	0.430438520478697	0.55	0.537163984410378
Com_21925_pos	PC (7:0/16:3)	C31 H56 N O8 P	601.37401	9.912	602.38129	No results	Full match	No results	1552398.4066204382	860357.8597722579	581261.2812332243	675034.4975292225	1773567.7912061855	681858.659865204	697096.8595062284	4054538.516066843	1510017.426367588	987983.7717951573	1855220.2725655383	2861987.8817515885	2164641.2450293927	1519901.2540694966	2197267.9786436525	584406.0815062588	3103562.3570454624	1504268.8971575175	1487122.281818595	881039.03051791	0.736483713308047	-0.441274473210102	0.134527587829277	0.7	1.05013073579704
Com_2193_pos	PC (14:0e/3:0)	C25 H52 N O7 P	246.16066	9.982	247.16838	No results	Invalid mass	No results	2391390.952371647	2553993.023014696	2491794.1081629694	1762449.6072637758	6102018.606560409	2277694.6776561616	2368140.2939121975	40758544.79162567	3836395.5606867173	2657874.2933534044	4591874.18515843	23015326.712242577	102019289.76661511	16387561.569152033	54141110.42131398	2188851.1496391073	47160336.60352092	24580828.887673102	8495536.064876286	6977633.56337711	0.232078598888357	-2.1073146040928337	0.00559288192877087	0.84	1.58248632990524
Com_21957_pos	Adrenosterone	C19 H24 O3	300.17267	5.976	301.17935	No results	No results	Full match	4909376.759617843	1709749.7026195617	4014231.057905265	3176740.2724149795	2540036.2397438325	2051657.6810946001	3192950.3851595526	2425306.796889469	2732523.752207824	2092726.56240651	3281554.4646756253	2740096.599745738	2289567.9316210723	2568820.7934186347	2608439.783659672	3588401.6275307443	2019689.0493760463	2143489.836186179	3129366.1906938474	3648067.6614761846	1.0295460141259	0.04200831065763358	0.993773163692375	0.53	0.636096093299276
Com_2197_pos	Coumarin	C9 H6 O2	146.03667	2.463	147.04395	Full match	Not the top hit	Full match	148302448.10562482	118219846.6949523	98394431.87928805	50774409.751571335	87404294.31279844	101789864.26893882	66843292.70805034	78084406.62174013	67905758.29254152	117655384.10082556	56988481.43155576	66085547.24371386	67354080.61983214	62019466.14554036	72465857.85997568	201527717.4447296	126247205.14746878	158083996.05136657	103562706.41162293	124964087.2711452	0.900004720173297	-0.15199552705310507	0.731992542964952	0.47	0.689355815081551
Com_2203_pos	3-(2-Hydroxyethyl)indole	C10 H11 N O	161.08401	5.826	162.09116	Full match	Full match	No results	92768866.4328005	13355306.158545766	53831489.00809646	36148225.85124412	48333641.58399133	55009816.551091015	41040012.36322412	74557275.46865298	48125384.77068389	37273831.270585895	69087309.82518278	123836072.25825438	61598118.16645778	103990996.51881656	66389961.58717338	16358266.293491947	138115432.7715187	78134254.12446901	126934263.93957236	151031124.55705422	0.534961833792443	-0.9024921270417992	0.0398833008522298	0.84	1.21639670213014
Com_22044_pos	4-[2-(5-bromo-2-thienyl)-4-pyrimidinyl]benzamide	C15 H10 Br N3 O S	414.21028	4.687	415.21729	Invalid mass	No results	No results	628975.52470863	509756.08330868516	772627.4175512285	513448.4432585914	434975.2824994119	579447.935852753	567214.3947455649	216401.84220887415	551552.3852582168	390599.09841580817	686536.9397820744	3907693.8132988713	380480.0899296914	318099.1807875378	536084.9552808166	599925.4118765244	244831.5593509781	753856.9444006496	329090.96701131423	493908.1381990823	0.62602186530325	-0.6757150472922988	0.633412002963068	0.52	0.385500314677856
Com_22077_pos	T-2 Triol	C20 H30 O7	364.18829	7.196	365.19611	No results	Invalid mass	No results	2746201.506807463	1742263.355417949	2475594.5875862995	3570760.4674547645	2722061.978039096	2985989.085141232	2748670.4921321073	3947223.7629053337	2488496.3993065706	2401110.234293706	3778220.24512556	2311991.0555971833	1305225.5264366134	2793407.710858987	3402789.3341014367	4627448.687245419	1792605.3149148403	4592542.700974559	3464694.95531637	2129643.9678474455	0.921512917045358	-0.11792370632201699	0.837611660008075	0.55	0.409676398777814
Com_2211_pos	Indole-3-lactic acid	C11 H11 N O3	205.07378	5.841	206.08102	Full match	Partial match	Full match	33660447.0986482	36598891.09615689	35693915.713052675	52829723.406559005	31225515.61459428	37323253.49575661	60977701.47335054	24327446.218986183	45253030.40766697	28762508.663974386	68362860.90688899	45556155.224148534	25094466.878844373	28009431.25401902	36546542.46752401	200407297.2508779	33746756.634243175	50878666.57616651	55153417.761715606	50433319.804156065	0.650723067335985	-0.6198843984767926	0.214161520200759	0.64	1.38513581402491
Com_2213_pos	L(-)-Carnitine	C7 H15 N O3	161.10506	1.394	162.1123	Full match	Full match	Full match	130980967.5352266	92607569.60984021	91200472.91311121	116730884.83529738	106948292.2184517	78022053.8084815	124915639.67877825	75263302.51705651	111959444.16229317	97895209.39877835	130324150.95259982	74050724.59278867	81794896.33149593	63016104.864770286	102782221.26479207	148244243.37327006	93409201.72540879	191040552.60484928	110767593.18594073	66893810.93650453	0.966300601313298	-0.04945603567931562	0.937574229775738	0.54	0.217398370887866
Com_2221_pos	Benzo[E]pyrazolo[5,1-c][1,2,4]triazin-8-yl N,N-dimethylcarbamate	C12 H11 N5 O2	257.08752	2.414	258.09479	Invalid mass	No results	No results	98846716.88574487	50342052.1945106	37875034.50260583	22093570.755218193	21301262.41001327	43613887.92608781	5196731.38714835	10026076.751080077	36863336.82951271	28042657.13979143	26005571.52477429	24585328.91583307	20598534.310641643	17755270.698951475	35641655.429719	199304680.44184142	21257225.04449457	37276724.12723221	14413531.40541368	45109083.190277226	0.801455472782211	-0.31930572545046426	0.694312071546543	0.55	0.763593416737367
Com_22719_pos	Mycophenolic acid	C17 H20 O6	320.12611	5.497	321.13342	No results	Full match	No results	2226619.0121334014	1559386.9456308342	1955639.9036518433	2380086.1829675087	1897192.884862442	2192147.864469028	3986401.0529684625	2203242.9961216445	1366609.0141323295	887635.7660152545	2486209.7944030324	1795177.2361388593	1568227.0512548396	1301693.1911333355	1778609.4809721445	2252511.2036880627	1063210.4030107823	1315504.0606701132	1253871.464656296	2000973.0769252903	1.22829315154564	0.2966549237438037	0.274514097738773	0.65	0.728539671292561
Com_2275_pos	LSD-d3	C20 H22 [2]H3 N3 O	326.21956	10.584	327.22665	Full match	Invalid mass	No results	113246484.50637303	41014029.473200925	73174266.82247095	50401028.73920325	79877688.95728002	44712516.355560966	111935810.02319321	90830593.57890038	102987253.06158675	59584300.51025597	151520665.8198992	109490207.39581779	32618338.643219564	79206160.0549733	106106434.13047338	29355015.134042576	99163302.11855584	110916781.70482178	66489377.6734064	154896117.1669008	0.816976687040275	-0.29163318416787953	0.538302409809845	0.6	0.416221210388743
Com_2285_pos	L-Alanyl-L-proline	C8 H14 N2 O3	186.10037	2.058	187.10773	Full match	Full match	No results	135606112.51808777	105590276.83009553	99625049.77127312	50539036.901946604	56106570.99076043	140272693.0829006	55032640.50145379	158471131.83706528	39322604.55260187	41481722.64962257	51750463.68522617	46608479.4321391	32449985.1634853	45676949.63820813	47690360.61923942	33437540.465200398	92961728.28660338	87574748.4350056	69896369.01648001	84420161.734525	1.48877179239375	0.5741226261738803	0.124750568215294	0.71	0.937206040009883
Com_22871_pos	7-Methylxanthine	C6 H6 N4 O2	166.04901	4.915	167.05629	No results	No results	Full match	2688559.3091943096	3008818.3194461535	1773636.8906060213	1890925.0365142536	1268486.3845967944	1996385.5701309463	1257272.0304822344	1198421.2907749638	1807771.2042858219	1942952.862548905	2101067.499295026	2378374.2531508035	1015532.6918884494	1556861.0344651847	938583.2530869093	2521307.8924279273	2853868.237460798	4161516.0318485005	1651456.2831083892	1440226.7604649046	0.913401092030155	-0.13067958033471766	0.835274350090824	0.52	0.316916394087852
Com_2310_pos	Thromoboxane B1	C20 H36 O6	394.23384	6.177	395.24112	Invalid mass	Invalid mass	No results	143014626.00087506	84982914.56643574	119545548.12221563	148356421.69173625	126450678.35670722	140538201.65067497	145675034.18813443	108991945.2426514	172055124.7414237	86112148.7047015	102506831.28402919	90031829.34464969	71788998.9379829	64952658.69070368	86997555.21648633	152914575.54151836	77340546.53190051	96502391.14805713	115349509.89506014	95142886.10643867	1.33789771668475	0.4199678250434921	0.0130329518791876	0.78	1.45207383279528
Com_2316_pos	PC (6:0/16:4)	C30 H52 N O8 P	585.34272	9.235	586.34998	No results	Full match	No results	58040209.194482654	13688453.428070463	28388906.652565584	23971115.696953036	64904693.14394688	23999008.186067477	1411757.4909123231	156569880.40343165	16241061.659912456	3440186.0287469584	2190625.548253752	55864267.52899786	57204352.19040418	58107844.56926751	14611634.683500392	944182.8684651661	57225106.34815083	17769234.677820593	59301073.74690296	14087447.685762541	1.15816362127953	0.21183908660281794	0.904814849678548	0.48	0.457939152751585
Com_2321_pos	(5-L-Glutamyl)-L-Amino Acid	C8 H14 N2 O5	218.09024	1.51	219.09761	No results	No results	Full match	121018919.23657922	49963030.094580874	64653441.40462151	48788579.00807324	95600829.85043778	180825860.1259821	45653285.02779365	92670837.14881964	43453833.58427064	32590036.740610473	27324933.636853766	37470636.6162853	29546632.358275138	34487658.72882955	27317045.9596326	57003702.44514468	43044029.204959325	53142495.05010956	59002631.39495056	124732158.43360256	1.5722222555328	0.6528051770685005	0.074308697760329	0.73	1.13862853551462
Com_23287_pos	N'2-(2-hydroxybenzylidene)-5-nitrofuran-2-carbohydrazide	C12 H9 N3 O5	297.03862	10.859	298.0459	Invalid mass	No results	No results	3061228.1969089606	379353.9166054111	713884.8733629169	3433697.039647772	473714.49471306097	720240.4317496273	563420.0174617945	300260.2014617361	501342.53544583503	427159.1271111807	2267715.702130008	317123.75189421367	530353.9598965234	240521.57037644563	386394.85018305597	674836.5825274442	414092.0622734051	344428.5219202402	4071861.628623519	671759.8332457691	1.06605570399307	0.09228282437750131	0.737573666523823	0.59	0.579600598880008
Com_23338_pos	Temazepam	C16 H13 Cl N2 O2	300.06316	5.764	301.07043	No results	Invalid mass	No results	1107860.7742840527	2671096.8091027513	1484929.124764778	1543252.5689251947	905802.4355942855	1495669.8583300845	2329568.535540366	1336304.0019353617	1455182.5342903214	1051392.8308957792	2291451.800066915	1453757.1606718274	1292272.9851611687	981599.6966919298	1474010.9238353581	4100342.089009592	1260646.866863619	1617401.7036143972	1468879.1280614547	1208665.3425355544	0.896905629045753	-0.15697189978753864	0.656631646646377	0.5	0.74103594148744
Com_23407_pos	(S)-Equol	C15 H14 O3	110.05607	9.664	111.06332	No results	Invalid mass	No results	520362.98224264977	726833.3648832676	694105.6779430213	709944.0452110129	417121.72752871265	493685.4649047042	743441.0411766901	654341.7278059459	1215768.3300364998	641083.5627438684	1881033.1275564057	464380.33419936156	2050396.871323399	949081.8788715691	1439196.558672505	704110.3267641899	1292082.2088437013	1287487.7211532563	479685.7025435752	646992.5323399602	0.608934748163292	-0.7156404538573373	0.0522705485643997	0.71	1.18309612538768
Com_23409_pos	3-phenyl-5-(1,2,3-thiadiazol-4-yl)-1,2,4-oxadiazole	C10 H6 N4 O S	252.00836	5.686	253.01569	Invalid mass	No results	No results	881776.9751896735	1000680.1887167072	1046521.4628471279	1411587.111125623	1016679.5760101229	947234.176727805	1993034.0186760342	1393561.9943474494	1195368.7439964374	994876.2247269263	1514962.3342445442	1823906.0502906707	590147.4304850908	1258105.1420918934	960201.9049168787	1184852.4173572822	1630618.920431898	3866846.6232497306	1385363.9012858612	847573.4234844239	0.788797266692958	-0.34227354232892476	0.435984143538241	0.59	0.484555064541413
Com_2347_pos	Androstenedione	C19 H26 O2	286.19289	8.117	287.19998	Full match	Not the top hit	Full match	81922265.87103361	80190879.58508451	110224354.6061523	142181191.0368769	99231657.02866948	96673915.70366228	123918714.30358852	88738304.8871819	58930312.10399231	118790812.58342375	87594459.76351425	93090040.05689205	94126268.31317481	50291824.152402	80491195.42697477	61498143.987053074	71042601.6939902	60999892.00986089	105458731.71058154	94993970.68264338	1.25164897347327	0.32383001335970735	0.0619081287803003	0.74	1.13764274337774
Com_2359_pos	Erythrono-1,4-lactone	C4 H6 O4	118.0266	2.57	119.0339	No results	Full match	Full match	100333694.7122725	46218898.264841795	38999411.31923753	70345281.81918454	73961996.57405065	58838456.91987511	27539143.705108263	93287300.63062619	46119987.44694045	39483053.87747435	94337630.6220583	140516236.6906815	44517206.84316511	88211859.07781811	49040783.6151373	52525640.911106735	116741165.89630283	176828811.82956472	131770637.1745531	44084186.904379755	0.63407586838485	-0.6572726229862824	0.067771199704653	0.73	1.09945670728323
Com_23726_pos	Cortodoxone	C21 H30 O4	346.21399	8.02	347.22079	No results	No results	Full match	795954.1935794199	1105384.0930868103	1066442.7880103095	1965749.5511429552	728828.6401251834	1528452.842505496	3501850.3998181806	2242941.4540035543	1619863.2252798977	763818.6836975203	1410770.3505135735	1075668.5330301626	671441.1537337023	562288.7114839399	1066262.3503783299	970755.6787272147	571418.7870527627	1498497.8971173156	1354745.0730130845	1525925.375030801	1.43066953037054	0.5166904631509406	0.170261874462426	0.7	0.836300777659533
Com_2373_pos	Hydroxyprogesterone caproate	C27 H40 O4	428.29184	6.581	429.29919	Full match	No results	No results	16956588.18960367	22104182.09851544	26537509.15283286	27460340.064263508	16260813.040629309	34519694.72000771	34375581.56346349	6676401.6761982255	35124789.748779535	16595009.843250914	19552317.91827467	30653525.319203127	92806752.2967711	21242848.804045055	24973383.88258344	29204156.781086333	20701412.43626324	17048593.188135397	26239795.32560908	28914772.052514013	0.759981903931217	-0.39596302819891677	0.286046531310459	0.57	0.806082056432034
Com_2377_pos	o-Cresol	C7 H8 O	108.05745	8.12	109.06476	No results	No results	Full match	89523820.56700025	83570131.12693088	111854156.28483017	128282917.25584926	59111058.183038644	132135112.90075518	124560377.19328131	107549427.31098652	76871586.40644222	104506160.8627829	89739793.07504359	125260901.27358787	92665101.92206562	90879644.39405513	86690321.23633918	74109404.68674228	73092665.69028383	74674366.97393662	91567168.89584804	111644030.84483643	1.11824517442731	0.1612365326820506	0.335076671010014	0.64	0.597214013605523
Com_23788_pos	ethyl 2-cyano-3-[(2-oxoazepan-3-yl)amino]acrylate	C12 H17 N3 O3	251.12679	1.509	269.16058	Full match	No results	No results	3895838.4798157434	925272.4713470243	2269379.6931518684	2444531.320634311	1204653.455519394	1605469.2662157966	1620614.1021910175	1705867.5770115985	1159448.6163305398	1314088.332780593	2239598.902387165	1566990.9332887526	1255701.9196799474	1412143.383106356	1023347.7705903354	2561203.15752473	1150698.2375608324	1682358.5597261165	3013496.5011832174	2549813.275169701	0.983192446589001	-0.02445426269026347	0.826360992225054	0.53	0.85787220503288
Com_2383_pos	6-methyl-7-nitro-2,3-dihydro-1,4-benzodioxine	C9 H9 N O4	177.04256	4.786	178.04988	Invalid mass	No results	No match	41982611.08799763	30038630.129779644	27057943.719812296	171768538.43700936	85451252.223692	43172587.86946285	117699522.53361194	110394701.8949177	74526947.97739807	42451498.37151475	76179985.19732767	64034570.682666734	14681831.39913706	38434708.930772886	89466406.04120708	22071529.583844215	40688483.98807197	108494370.259362	177448189.75582927	55474817.93810529	1.08380122911394	0.11610018836462967	0.672538991958115	0.44	0.299043733480879
Com_2394_pos	Uric acid	C5 H4 N4 O3	168.02826	1.818	169.0356	Full match	Full match	Full match	90718681.97638957	50030023.991511755	222842318.27943328	23019476.186436363	60225252.39060746	45571359.98701346	20532669.048359614	26121592.747201446	24180857.995044664	34351804.36521382	54031817.56948639	56135125.08842758	45531508.28048119	33961664.071599916	44448054.88254306	20904426.95300997	106884178.59775068	40842985.342827536	20831628.14221135	70878516.43440692	1.20860380492701	0.27334138905050953	0.996300639548933	0.52	0.135899447960137
Com_2398_pos	Coenzyme Q2	C19 H26 O4	318.18257	6.775	319.19006	No results	Full match	No results	73382471.0529878	54986013.04259992	125026272.58696257	170280206.36672023	128911834.82832311	110064474.27015007	143784470.33737412	96344600.52909608	97982965.4576168	101602124.05084687	125376023.331371	125602521.02426541	48950025.43112285	70482597.61758664	101204257.13858294	178248357.07507843	85160441.5456075	143679334.54599333	138111696.25078505	98438541.94846769	0.988443560171271	-0.016769504032177376	0.984914361860517	0.51	0.538528779977059
Com_24093_pos	Edaravone	C10 H10 N2 O	157.05258	3.849	158.05998	No results	Invalid mass	No results	2116785.526900959	2530718.0593286855	2105382.2038315674	2546107.474820851	1253176.829536008	1851369.3016743488	1475954.5850561687	1996474.4857367864	1340018.3524234488	1197430.4324257919	2015420.0620955506	2540149.2608686266	743262.1685177425	2057873.1388721662	2735248.1053028596	1739623.2505623363	1549977.8204903353	3423013.324667413	2521899.7773717125	1992215.745107686	0.863722095342685	-0.21136089842963182	0.481479392728932	0.62	0.554151568943415
Com_24135_pos	AKB48 N-(4-hydroxypentyl) metabolite	C23 H31 N3 O2	419.19511	6.333	420.20157	No results	Invalid mass	No results	1361655.416061311	1276345.7309202272	1302300.7504129354	2272320.9316657353	1039664.7593751906	1846030.6509087922	2299064.3817403284	1589380.776016716	3332185.518105985	1162310.942070509	1327777.281517538	1004992.0641600344	912262.3850122914	901365.9744130825	1560325.9537829128	1567380.8048662122	980666.6733731397	1353301.5725686383	1679947.0136052854	1846134.8247354561	1.3309771705019	0.4124858257305264	0.0971766912957725	0.69	1.0260375754045
Com_2418_pos	3-pentadecyl-4,5,6,7-tetrahydrobenzo[d]isoxazol-4-one oxime	C22 H38 N2 O2	345.26627	6.944	346.27274	Invalid mass	No results	No results	79576686.74141826	65748750.82097023	48720012.74030849	76995371.44604224	67845149.72181763	68671583.70263344	58740423.47516846	72454944.97606719	94141297.35544287	61639131.117867604	91799111.8226069	44003269.50671279	68742938.20205802	109099877.75563823	130638733.93929604	58822450.75764709	97795762.15970492	136161969.69890743	69369691.32035422	41014975.4404862	0.819557910748548	-0.28708219974456867	0.367818745663926	0.63	0.700283733407559
Com_24207_pos	9-HOTrE	C18 H30 O3	294.21938	9.183	606.4726	No results	No results	Full match	779623.9651213676	940238.0563065564	2064114.9099902078	682902.9981041418	1527460.6886700697	708509.527975124	462228.605956942	956975.0968326817	493034.05751614366	848921.0941594824	983576.9433607169	2950054.068755026	499512.63847920485	1898163.5479554525	2287164.67072363	1797998.2393693442	1064503.1989809466	2264620.526111336	835619.6700723185	941556.8896675971	0.609685562611334	-0.7138627115888031	0.0596094067691191	0.78	1.13698384791101
Com_2436_pos	4-Methyl-5-thiazoleethanol	C6 H9 N O S	143.0405	1.393	144.04782	Full match	Full match	No results	91558124.14934468	98687380.52540165	45874051.67314636	61881364.63717038	60839794.628268935	169727490.771622	132735303.49731866	57411763.32261803	33105122.199486613	45832199.26576684	27978449.57127711	22946307.507905412	16941854.233221136	34742527.17121625	17240469.356104728	104051072.73989789	40456313.35416339	41224455.4276422	50927511.82907066	20811786.00530127	2.11399081709182	1.079969109849798	0.00436813312488081	0.86	1.58896771158037
Com_2441_pos	1-[4-hydroxy-3-(3-methylbut-2-en-1-yl)phenyl]ethan-1-one	C13 H16 O2	204.11475	6.79	205.12189	Full match	Partial match	No results	99713436.62114778	120683961.5521087	59177572.25230294	115536260.97843131	132525229.53815427	109797951.35386202	122634475.87350021	82743780.96762094	83580485.71817577	91643400.86905982	84782469.68229026	113220110.96508262	51850120.56028652	107345112.80743057	80685098.04643536	129697428.18828215	71478069.94438861	71706638.67066245	147941060.49465355	92877761.20560727	1.0698337658033	0.09738664346506883	0.503437281217152	0.6	0.651250163024005
Com_2452_pos	ACar 18:0	C25 H50 N O4	427.36602	8.859	428.37326	No results	Invalid mass	No results	4411293.312964584	1739213.409413205	1453281.0381982895	3575025.802474455	6402462.457202669	1546453.7804997317	6406958.290189541	17980514.49339796	30506102.994267646	6569644.574555319	65168873.04906799	19091336.063800763	39581532.73585996	30132220.48150944	129675017.66176066	4955973.20246505	108824477.61404079	44168956.618082024	9455045.189671999	4964095.212760823	0.176727746709289	-2.5003995303950126	0.0029359541020004	0.86	1.66035219942406
Com_24789_pos	WLH	C23 H30 N6 O4	436.21901	5.454	437.22629	Invalid mass	No results	No results	1374056.7893217346	1554372.1721490729	401873.8315847078	1797755.6657040524	2501951.995147989	1411305.8541351715	1671912.815132555	2776244.8102396317	2340131.60399462	1313661.4406038078	1414529.6430522245	1088449.591025975	556849.9341134758	705129.663610921	1005450.9632596506	2528323.977648369	479681.19176971633	490975.5475186702	2882844.48713801	978539.6330332811	1.4132046384367	0.49897038957941603	0.118171205012289	0.7	0.957837201246036
Com_2482_pos	L-serine	C3 H7 N O3	105.04262	1.311	106.04996	No results	No results	Full match	48692871.90796663	46060782.99077746	43968928.51305888	32338190.044913426	40181512.92929156	46154781.03111127	28567079.16279983	38769732.2504391	32344340.171470985	28998166.65080356	34295014.39882722	31092619.22238023	13704479.939853093	17427165.916932087	24121109.949979883	172748207.59741917	40208076.23882752	45123206.94333023	30907689.96342999	48780538.939726114	0.8422110734507	-0.24774625059932268	0.747821229131065	0.59	0.884261821178605
Com_2487_pos	4'-Methoxyacetophenone	C9 H10 O2	150.0679	9.197	151.07518	Full match	Partial match	Full match	17995652.65465694	37624296.68411026	19295839.03969821	8224283.679546804	9866706.61059526	12377399.68681786	10788117.425617343	6565803.3210449265	25924185.379021168	30381902.09415896	45441524.281971976	8680418.653879572	46837036.65400723	104705300.87986098	14477918.045701759	17749178.614078555	28233916.848887574	10683326.149100287	7702708.562583759	8087503.197003261	0.611910120831814	-0.7086083337223464	0.462764035879647	0.55	0.54637313622396
Com_2490_pos	Glycyl-L-leucine	C8 H16 N2 O3	188.11607	5.244	189.12343	Full match	Full match	Full match	55681732.06038055	32226531.935771808	38645712.81233293	46347239.22597501	30155532.287040994	45832819.192570336	45387260.916415155	40242362.795129105	28214174.891721677	45685242.88734104	28935451.76542944	29808766.966351397	14251536.258182906	28149309.365443606	30093372.0071424	172110262.26101893	42544288.68604273	79424851.36935991	44040629.241266415	62291091.20325658	0.768210190332931	-0.3804269934952446	0.842959817877442	0.57	0.887660384506801
Com_2499_pos	Desoxycortone	C21 H30 O3	330.21918	6.441	331.22662	Full match	Partial match	Full match	15079977.764084755	18630426.90353195	31779209.996539526	16712465.175766233	11207860.78685281	10987682.436491292	20624849.64537672	12640806.107750611	14388605.329276936	9948348.487242611	33783571.378093205	23478470.76786238	38684386.721569255	18304110.790780395	56606058.13950293	170675473.30156973	36116846.57435281	44675518.35069212	24507690.163673263	20626673.873481788	0.346555103062715	-1.5288433324386252	0.00211888266426126	0.94	1.93124706645885
Com_2505_pos	tert-Butyl N-[1-(aminocarbonyl)-3-methylbutyl]carbamate	C11 H22 N2 O3	230.16299	5.215	231.17021	Full match	Full match	No results	73056727.37845004	45761315.808000915	31622512.01803987	51833622.60502966	48808570.91957491	50328383.516936734	58092663.33005728	54951197.80284249	35897062.95215843	65539477.43398014	33722386.10703475	23372514.599473607	13977903.243501786	26363250.34088605	35289806.04018813	169757974.3887594	42479661.608565904	91645782.54876512	39841549.0777441	63734371.42571472	0.955027154310378	-0.06638634097250647	0.474817673233362	0.66	0.705910705994325
Com_2512_pos	19-Nortestosterone	C18 H26 O2	274.19272	6.785	275.20004	No results	No results	Full match	107570127.68790302	109497477.16266623	149528782.8773179	116587493.47054645	120141144.88945837	117944097.23576318	128306439.88567165	111603265.68754473	102532439.46120448	114545638.96777059	81533028.24202693	105159210.22975518	84665099.86634317	92235767.68269941	77976261.87334377	125055840.88236307	88446821.60684875	75141534.48944822	103455753.60013662	113192656.49738553	1.24438084797179	0.3154280959116854	0.00266668451550341	0.86	1.68467819407629
Com_2519_pos	N3,N4-Dimethyl-L-arginine	C8 H18 N4 O2	202.143	1.472	203.15022	Full match	Full match	Full match	131236760.86653574	104001851.43707143	131854049.11463435	58929394.55717099	101829504.12166876	88045171.09140633	40416287.710441604	104117877.07478309	64625115.944207944	56028112.15758459	52875325.32396634	98513116.8539588	48542071.150867626	66718753.54205501	72857344.68892883	46356870.436213404	116250894.065766	86131396.18316045	79107068.8056567	97147148.0488873	1.15249723562897	0.2047632902215034	0.467626668672308	0.63	0.478415583076185
Com_25193_pos	5,6-dimethyl-4-oxo-4H-pyran-2-carboxylic acid	C8 H8 O4	168.03938	1.254	169.04633	Invalid mass	No results	No results	836974.490121185	1150237.564264454	2001620.1559256567	1420366.3648004823	673387.7779296292	1538184.1833715346	2380179.933724677	1039175.6642604829	688206.4995499396	487159.34677220264	1707607.729382441	840769.7825746143	1178071.9008336987	1207360.629696727	1168845.2703619946	810435.249503465	2180942.9042568216	1736342.5690233589	1347720.9032721461	2267008.6497869343	0.845649199704201	-0.24186878001111614	0.269016025874572	0.65	0.810173668000418
Com_25218_pos	5-oxo-3-phenyl-5-(2-quinolinylamino)pentanoic acid	C20 H18 N2 O3	356.11027	1.298	357.11707	Invalid mass	No results	No results	3175135.471585715	866281.5412252409	730430.063106427	2600663.282993501	2090642.0895114178	1299881.651682708	477682.5623371252	923206.3301110971	654597.1681702072	1167336.1679596687	548895.7325950362	1245321.138783682	1035744.7631061726	727861.9170122718	1084108.4766043113	509135.1032358494	686937.5913270093	1189614.8148781992	809461.5522735363	528778.8579998381	1.67177748801956	0.7413828388701748	0.107038300398108	0.68	1.12297153984519
Com_2542_pos	Valylproline	C10 H18 N2 O3	214.13182	4.918	215.13916	Full match	Full match	No results	133745510.20974298	107793732.48421438	21360404.25617683	100146156.4358405	74302437.85130832	160059990.0511567	25798456.080631007	105677193.71961385	73953717.09504636	57171668.4470201	83303065.06737033	54092730.374020755	30097626.458376057	57434912.48085823	67261623.6171565	148523708.80047008	88487010.27335115	135397054.64754808	99307057.5703119	93305731.96446995	1.00326494520007	0.004702647476423139	0.785657063143024	0.52	0.584119696279367
Com_2544_pos	ACar 18:2	C25 H46 N O4	441.34491	7.949	442.35223	No results	Invalid mass	No results	17607817.260517664	1178757.4283377638	27190586.392295893	24647986.79279435	27539368.166961763	10370774.477886938	11869229.779930068	27226966.338318	13549161.546111196	18296050.165940348	70280776.10537492	23671716.26827667	84324741.71782462	42477524.99532398	101197300.52895805	1873561.6746487245	30050926.60327837	88717495.63842598	69575661.48925996	33198971.85827566	0.329092421251581	-1.6034352922131834	0.0511467450565896	0.87	1.17447775789914
Com_2550_pos	Norbutorphanol	C16 H21 N O2	121.06337	5.106	260.16055	No results	Invalid mass	No results	82705074.10728915	53619246.17522793	55409889.45758701	105505499.13298494	74370256.48478173	90327204.2770711	133266289.79720594	99038387.98889646	102100833.19348778	87103195.7416733	69444407.44809803	36088962.05974599	62787938.86743598	64613379.897017166	82750168.21618307	166207373.39797854	51139424.56663219	92262167.26191896	76873430.09657599	74743376.25372055	1.1371267742291	0.18539310414749807	0.289997129543839	0.68	0.721184528484522
Com_2551_pos	PC (18:3e/2:0)	C28 H52 N O7 P	545.34798	9.268	546.3551	No results	Full match	No results	78011312.65717426	56501720.66813048	51623103.7055916	13597767.132203877	53021975.95084032	50185451.381817	3733688.672408902	98427857.210234	21632683.894421175	18659331.797190104	12574141.509934997	58781788.09719423	54476135.20448603	36561834.652120605	60138017.22545756	534128.6422197819	114302173.90451777	26820836.96890042	20863321.83942534	39185908.20967457	1.04986963105781	0.0702101904593942	0.68628629000494	0.51	0.802354450167574
Com_25540_pos	Guanidinosuccinic acid	C5 H9 N3 O4	175.0595	1.399	176.06668	No results	Full match	No results	1117752.5946836602	689576.2927555327	993799.4139846168	1223115.638820421	945175.6070564733	1375140.6072216188	1265054.9390917232	722497.3624539472	841884.7285108776	887690.3787832111	989323.7731862207	882336.1425794186	737090.5815542487	772418.9180871503	816692.0250532395	2359740.893981241	640476.0750798146	2874984.674948583	873043.9621909725	1443365.958131963	0.812115863158161	-0.30024252599998674	0.590652794109906	0.53	0.893858589964199
Com_25578_pos	17beta-Trenbolone	C18 H22 O2	270.15965	8.263	271.16678	Invalid mass	Invalid mass	No results	1516905.8383201985	1648260.5421991027	1306164.0900530554	2443850.680522341	1118316.7661641694	1465794.7846937953	2467297.0078151324	2475199.739035466	1866255.417717301	1175340.4726655555	1621625.0550075667	565964.5942389882	807646.3747563151	883708.296471632	1319573.8030597388	1720197.443761163	1115603.4792134813	1946272.6105253827	997716.0634419502	2539294.067166806	1.29337922612637	0.37114534354454437	0.0966634141478041	0.69	1.00696634781477
Com_25653_pos	All trans-Retinal	C20 H28 O	284.21503	0.496	285.22229	No results	No results	Full match	233447.11338703605	202168.16332604268	243941.09640643766	188745.43677058746	207947.47528921478	174164.07942188688	167580.92065955067	155328.29478680072	153602.17777278306	124249.04957358287	237529.2203269891	2398262.590208733	140096.24003781914	266499.2265945537	217562.3933278991	829985.9163910995	185136.49708100376	242587.74888859357	233258.28879262696	233388.07002395295	0.371400499127938	-1.428952340763956	0.0753178206955274	0.78	1.29418512746644
Com_2573_pos	INH	C16 H26 N6 O5	400.20741	5.893	401.21594	Invalid mass	No results	No results	100587473.83797933	83582643.27872773	85859658.20102537	78955916.42063092	65481893.08043907	157239979.09456015	70214552.19697133	73351297.88731585	98695435.63597095	45574083.54686289	53051145.29842382	53744195.9058262	32301337.91634664	47963012.868642725	56479236.91706717	80683100.51936468	42685810.449361965	58311926.580720425	75494646.58199151	24019809.715947915	1.63805388691781	0.7119828179742433	0.00450973254005508	0.86	1.58613218596308
Com_25771_pos	1-(2,4-dihydroxyphenyl)-2-(3,5-dimethoxyphenyl)propan-1-one	C17 H18 O5	143.07192	5.829	325.10699	Invalid mass	No results	No results	913794.9837160931	1122456.2945604098	1513238.183052849	2616008.5347267897	1354273.1232658564	1223285.5966489878	1877475.4206991252	1440955.5842158634	1535155.9119613294	1304060.6047595267	2282959.729371999	1073120.2372086844	1078642.635695497	733987.7597501422	1542913.5070869736	2910027.7915133075	1047363.1041775063	1881339.860389303	1930517.0851706676	1239357.1102133198	0.947868151772841	-0.0772417003338837	0.94207149732924	0.49	0.543836700894072
Com_25797_pos	16,16-Dimethyl prostaglandin A2	C22 H34 O4	384.23198	11.635	385.23926	No results	Invalid mass	No results	452573.94540968013	305741.7145053748	505709.296857369	424666.3785089898	425231.73028629983	384475.7339812606	1363939.4601527397	338244.77727162	2119025.944681702	218390.52831677717	2274909.8825067235	340407.7949219128	630641.9447487943	367712.0982515891	426341.0772163651	1462745.7523735582	304570.105863245	619209.279894734	465670.49551474315	392776.1010875716	0.897462373586748	-0.1560766401608266	0.6690600395445	0.59	0.524224339091737
Com_25818_pos	Citrinin	C13 H14 O5	114.05107	5.504	251.09129	No results	Invalid mass	No results	1078329.9611976712	809532.8958090106	1360404.1265032957	1031543.0029455919	1037246.8513146925	1186560.3119434083	1027526.2690914269	726643.2977885592	876032.5779886696	694729.2249702006	1146204.0483583978	810067.9154647143	719240.6923588495	1754093.3455405845	810325.6382483239	1719277.206719142	206360.84086568316	1153234.824709052	1367071.5653555905	946441.8086472931	0.924403185146184	-0.11340586408799809	0.882855543407751	0.57	0.600212577751326
Com_25922_pos	carbamazepine-d10	C15 H2 [2]H10 N2 O	246.15759	1.421	247.16548	Full match	No results	No results	1811787.098810473	1466576.7037582172	1281705.3585684302	1045202.0902035086	964749.3919684406	2213842.5459302124	716176.7950123075	952760.2961868837	751189.011930877	1915750.8642857387	949331.6022974609	938379.0519169485	548547.5046640995	623034.8626088387	689746.0609200834	1217568.3918947198	641336.0947011117	1538960.193613782	1048271.5169386333	1072427.1294440385	1.41565634536874	0.5014710895702693	0.0614615960819834	0.74	1.11907185422907
Com_26_pos	Stearamide	C18 H37 N O	283.28715	10.507	284.29437	Full match	Full match	No results	237803513.12012553	2076098098.7720287	327601148.423315	130616087.78631906	257691372.51941794	601658951.5608674	2380349889.3751287	1364076238.696772	6238826931.100196	2189697311.5874457	7483293999.034576	1181973094.9639914	11549154877.328932	4034645322.4281726	4921589254.316024	1362070718.4704862	5676586694.011479	4283617309.7054725	175168530.1298451	381348645.0895504	0.385009303204961	-1.3770347879746225	0.0961668029347613	0.71	1.07276824442068
Com_2606_pos	PC (18:5e/2:0)	C28 H48 N O7 P	541.31627	8.397	542.32355	No results	Full match	No results	85999577.31072843	135651047.15964118	135584504.5972507	27282154.496455055	62758525.58453247	65011277.48537699	7561999.320549097	86633310.16688485	28299254.09301357	33320473.05706559	7444708.030617172	30155025.676517688	45446755.72896886	44974918.27220077	28141421.531047143	2055908.3423899128	94023759.5453887	30570369.297954053	32025148.175020255	62077891.31004467	1.77254956024796	0.825825965588559	0.162330799055034	0.69	1.08295951995165
Com_26066_pos	cAMP	C10 H12 N5 O6 P	329.05169	1.376	330.05899	No results	No results	Full match	1132487.0519622243	699792.4506977441	934096.9579629239	588963.8895842518	765783.4330746029	762004.7792694103	1482451.6325270769	614363.7852289778	2509161.94837306	603887.6815660043	568020.2377881882	559227.8130436091	357660.06932510855	435214.5192014863	566785.8647396974	882283.7550376939	526248.1098273279	693124.9565458526	614899.4240791872	881543.5871314739	1.65866553531911	0.7300230007099401	0.0255896372620662	0.82	1.31767226818309
Com_2608_pos	Prolylleucine	C11 H20 N2 O3	228.14708	1.922	229.15442	Full match	No results	Full match	26441906.35617156	25765457.89858733	27071363.68197315	30115181.78046259	32871238.264772628	29097628.845890366	13465828.525190959	37609772.684415735	32145886.161344685	12936865.088461015	117418492.81905542	130755963.22412403	9303646.701046374	45096886.28114797	17800790.41204216	24395630.729459595	18821112.354526926	57961754.28981538	54292920.14931123	19179913.11884108	0.540417128355611	-0.8878546937210064	0.283215858935906	0.58	0.713533835601702
Com_26106_pos	5,6-dimethyl-3-[5-(trifluoromethyl)pyridin-2-yl]-1,2,4-triazine	C11 H9 F3 N4	127.03905	5.141	255.08519	Invalid mass	No results	No results	238278.38853142853	946363.1827784816	419292.7455923291	505937.51586793666	478269.4046074588	199705.28886904413	274121.38200279674	352537.6521936476	173556.47942749958	115902.42872728407	336046.95176819485	473193.7643422067	141381.12568460376	411210.3571097536	264756.0578847052	2757931.7654923256	299150.40112633567	250582.65949551092	473045.6491106978	193563.11045395472	0.661320449026747	-0.5965785823143464	0.612008556209168	0.51	0.770333582523856
Com_2618_pos	Magnolol	C18 H18 O2	266.13069	5.911	267.13797	Full match	No results	No results	47272104.005881466	20934995.690293465	25221208.874445274	151493580.52019048	28967430.60979966	76535704.43804497	91913427.81979176	77071920.45201923	13852756.547918508	33334281.653773557	51947659.825724356	11909758.803778788	38344904.632736735	32014495.57814015	62409384.26924787	95162273.29467164	22050181.511492472	87518125.60697022	55044799.941305645	91535986.16438319	1.03405468436187	0.04831248233716557	0.885086263081358	0.54	0.537364140334823
Com_2621_pos	SLK	C15 H30 N4 O5	328.21107	1.492	329.21838	Invalid mass	No results	No results	89137205.93754904	13513106.21333803	51504709.243405744	16441094.90845104	54177486.28572113	7737948.853117262	13161288.936941525	11769525.029832942	10346135.127154808	35118127.89775459	41743916.18674831	130050595.25185296	48406555.68361674	42078179.01957669	12935951.12617131	16867605.65298102	29471674.271798648	44019582.475434944	35775020.75589079	4335877.957231496	0.746654817180982	-0.4214866639693725	0.454682705904517	0.6	0.562596398177844
Com_2623_pos	N8-Acetylspermidine	C9 H21 N3 O	187.16853	1.291	188.17587	Full match	Full match	No results	159941976.96311715	71059505.86995599	122333566.00821027	53301876.09391261	120125552.97950704	153797784.0945625	48582055.3706467	66213323.83164735	143760418.095153	80588844.61483994	77594855.90822643	87812150.02602667	68521226.18262465	50000286.40232482	66506165.97876193	17469992.339761883	63285766.35335521	82106577.10550745	77232260.65042421	148918722.76246312	1.37900825860122	0.46363109688622806	0.141227664869494	0.65	0.9565739603898
Com_26349_pos	1-(4-chlorophenyl)-2-phenylethan-1-one	C14 H11 Cl O	252.03156	2.57	253.03867	Invalid mass	No results	No results	1293666.5833767843	858183.753376014	1653212.7946791754	1411521.711479508	1139489.505902909	930701.4419931642	911207.6024632768	1497848.337917535	818439.2833137403	650790.859818187	1317270.4596975802	2141149.3557993765	806486.5666691377	1212308.1872212	686619.9999238694	1166833.9705744989	1512447.5936168078	2330437.546152867	1661038.1421114213	1575212.702917094	0.774823964835516	-0.3680595185731014	0.153771310892845	0.69	1.00646373185873
Com_26382_pos	MPK	C16 H30 N4 O4 S	356.19551	5.102	357.20209	Invalid mass	No results	No results	752920.0567983362	980341.6736942998	3228991.342895472	1002483.6755540426	770070.1186167041	1231923.9862497307	1205494.9649812721	948858.5654735817	1933932.481482609	813493.8390964512	883032.5529838571	409923.6727056144	509207.45865679294	468709.1995624284	778020.3555599946	926176.099850036	775535.9994048956	612412.9131790419	553719.4943627912	1326780.8429314527	1.77655521227416	0.8290825258413006	0.0113052598309912	0.82	1.44767642289069
Com_2639_pos	3-Acetyl-11-keto-��-boswellic acid	C32 H48 O5	512.34729	7.008	513.35437	Invalid mass	No results	No results	29265575.88278664	63026863.40052754	40405606.08085476	88843945.1696218	39082702.761053056	33111284.421914898	29905428.377943616	91685183.1061344	48725740.89825176	62715634.993122615	47115208.25763586	86367469.95799772	7327288.760174991	29751694.010703646	40675230.167242475	159233270.51255202	37490065.55687751	109651204.12783793	7522621.114926781	18341232.008679707	0.969258363977732	-0.04504681547357587	0.40212484654177	0.58	0.563688504864287
Com_26414_pos	8,15-Dihete	C20 H32 O4	336.2296	8.466	337.23685	No results	No results	Full match	1268227.4003065862	2166559.574025351	1390878.1669601165	1600271.2767445336	1486132.5997293128	1114862.7702118563	2158778.0264841947	1538542.3099709102	1723349.7815256508	1256159.1280621765	1354459.2586978131	955116.8752114696	971643.83549542	1587868.5953609836	1776971.4016781005	2194326.344855101	956410.8409717988	1426582.161078226	1229890.3426404304	1864549.797365354	1.09679836969457	0.13329833177745426	0.363223951218468	0.6	0.620176997631057
Com_2657_pos	22(S)-Hydroxycholesterol	C27 H46 O2	402.3493	9.438	403.35632	No results	No results	Full match	90704501.12296687	37862257.63577307	33953230.869760476	118994088.68935293	51438371.25095833	52547524.294528835	102989911.01590101	30721971.22651329	95498073.40309495	41992906.27818759	61142492.80048644	32174291.878188852	55332738.8747513	68273908.35111986	57741662.48372178	68289871.75077285	92442716.14421922	150833635.57676688	57780221.9680258	25355674.934863053	0.981080072796269	-0.027557205219875272	0.919434688096284	0.54	0.0843108436420749
Com_266_pos	L-Pyroglutamic acid	C5 H7 N O3	129.04258	1.363	130.04985	No results	No results	Full match	1739426538.402486	1139584643.9007368	1248171430.1610808	584521423.1260089	1239657946.0429523	1192808347.5550418	535800307.9542673	773616535.787359	980905787.9656955	905590503.4103155	56198331.700995184	815694157.0678668	548290527.1097579	518215614.9323155	653981978.2049756	1827374289.3882706	809311392.5612991	790750834.2031835	820483795.0915666	1499384432.2979355	1.23986493820587	0.310182972553161	0.218817345897882	0.66	0.801931747596437
Com_2665_pos	Lagochilin	C20 H36 O5	356.261	7.74	357.26828	Invalid mass	Invalid mass	No results	70736256.13197792	25620883.437633563	69855297.05869117	51758915.49270263	72108381.51521851	56906107.15153076	44463003.51574183	58735200.27830998	1394283.819832805	106437209.66672724	37678738.675549276	67724438.50579104	75283891.14443345	41813447.70322046	33198399.787221897	20718592.088853516	48001519.870463274	16042667.33136734	26575372.21249907	57094541.19750734	1.31566600287024	0.3957932906233227	0.911588661619992	0.67	0.214378414585477
Com_267_pos	FMH	C20 H27 N5 O4 S	433.18159	4.49	434.18881	Invalid mass	No results	No results	1832439238.964893	676625226.4052093	748193285.5544896	368459088.2758685	1053051211.388189	703138069.6818353	283340278.97391367	443125758.0872933	713398477.9245067	595757277.2642856	463428541.2518539	367447033.300383	593645033.3194368	338557692.40781665	358093933.9254597	571245079.108726	304493360.35635406	465480810.6312443	337793753.7370234	589352032.1137816	1.68982000972132	0.7568695867966121	0.0403086207872353	0.8	1.23374186209163
Com_2671_pos	LNH	C16 H26 N6 O5	382.19677	5.914	383.20407	Full match	No results	No results	21464201.50875051	79829151.27085543	83240437.20904769	77673407.78842555	63346811.64334629	150223142.748899	68958280.27167203	74937216.53905416	94544612.26805112	44112577.15604512	50155688.29667345	53076700.02646141	31775452.903546564	45017723.43904346	54517898.28536274	74627322.64695309	41481574.74038789	58699196.025898784	69220831.93188801	21512260.550111838	1.51640295328717	0.6006531713604492	0.0819184362190599	0.79	1.04957752960599
Com_2673_pos	Nicotinamide	C6 H6 N2 O	122.04797	1.522	123.05523	No results	No results	Full match	124645226.48133887	35123542.56696424	24029026.197203714	46713303.61986464	62981993.520599045	55400356.908892095	39617360.832471795	48108838.1405454	53760752.97478805	43996227.57799814	38099043.8940469	54577951.573987015	29830902.14751887	95157897.07116738	47394647.190838635	37471249.84789841	56505576.866084374	75335537.98991725	58270457.18219744	69831346.23747462	0.950045778634509	-0.073931062477718	0.632132978209359	0.6	0.322583581488109
Com_2677_pos	Delta-Tridecalactone	C13 H24 O2	212.17732	8.729	213.18448	No results	No results	Full match	66327092.913479894	92108374.17359583	66365427.54766545	71024379.64047346	59560069.16548302	63298026.36732491	59673262.154632814	85932500.02327357	62511765.959976	75624788.3950463	122836116.65888287	37709158.448573805	62377204.69211983	94942484.26837866	83004575.96913517	64950448.376527354	100763782.69330592	134549523.8157432	91524258.92452194	111536331.59263715	0.776852948965997	-0.3642865591568714	0.138534080251986	0.73	0.93817906563998
Com_268_pos	11-Deoxy prostaglandin F1��	C20 H36 O4	322.24801	8.719	323.25522	No results	Invalid mass	No results	982772233.8359646	997956400.2355942	608802804.9397969	576634871.8366421	740750818.3487198	870351816.2813449	459039452.28660846	618866279.0623709	639755316.6228153	976920615.8687522	1167205585.6260967	809746400.9660096	825710127.5449369	688055240.4661365	840543131.8449582	179073726.1973637	544666788.5105624	1002585393.4289814	1378531101.6906588	1869936553.6319618	0.802902129006305	-0.3167039559650402	0.635334708266967	0.64	0.311938752328415
Com_26854_pos	6-chloro-1,2,3,4-tetrahydroquinoxaline-2,3-dione	C8 H5 Cl N2 O2	196.00519	2.559	197.01222	Invalid mass	No results	No results	1472017.873115788	625019.0515715105	1009057.0331734603	432070.87512094533	928709.2133172479	613207.6580492	708550.3286317963	831307.0505193555	729478.9004369912	799755.8056870636	869859.1592747627	1296397.6065878063	560163.131007031	1194750.2981209499	964596.267910045	625958.844420827	1660865.21504449	1226127.6173880259	1312985.4185477672	568498.0447649499	0.792705639857529	-0.3351428541233121	0.192939637875904	0.66	0.804647741870616
Com_2686_pos	Piperine	C17 H19 N O3	285.13233	1.509	269.11316	Invalid mass	Invalid mass	No results	31523650.39204149	33078411.03685426	42042049.535831116	55485091.78861911	39735942.19839381	38373711.88235526	42763480.87761961	23387401.28059593	28875870.28575253	15585736.255088381	44182014.140164174	44924561.06003758	33916803.519636855	45066296.46262462	40487940.389216624	155865424.32443005	36603140.770374745	85900127.66629724	125436029.82636257	29919147.227425646	0.546240906358781	-0.8723907375927407	0.0363333530642344	0.77	1.64999311650562
Com_269_pos	Uracil	C4 H4 N2 O2	112.02728	1.771	113.03455	No results	No results	Full match	341004003.3719509	1522548234.6720831	1309227186.3272517	578496682.08539	1256902976.1373932	1362674007.6065636	570025382.6836674	1046470487.6108162	1154766012.9004228	121238333.77727295	490560830.0730415	738969842.6785375	666865422.9170257	601821837.8752841	57980183.31055209	982360212.2252424	1235360302.2776577	715387450.3542337	685622496.1924896	1581468505.0560775	1.19428559524412	0.2561478764465105	0.614409711911502	0.58	0.564835380799565
Com_26926_pos	(3R)-4,4-Dimethyl-2-oxotetrahydro-3-furanyl beta-D-glucopyranoside	C12 H20 O8	146.05872	1.495	293.12473	Invalid mass	No results	No results	1321918.675902707	1134772.6923631597	1134384.3524638761	1728915.3954619896	1168201.368742884	857157.7123319396	1851385.73943651	950302.685883793	1567496.5845747462	946853.8325372756	1036624.7075262342	1081718.8867205123	1205468.6013198646	1171343.2462351716	913351.1516354812	2222666.173304959	1170104.2426130688	1266307.6508526353	923874.1881207172	1095791.4721160876	1.04749953083068	0.06694959774954068	0.689268854158577	0.55	0.450211998506317
Com_2693_pos	Cholest-4-en-3-one	C27 H44 O	384.33862	9.439	385.34586	Full match	Partial match	No results	89144320.10684963	37366573.97375266	35640167.7973055	116289338.56584802	50869222.45099703	51692047.95314209	100857486.82529491	31890015.835672162	93567326.2281149	41380984.66798681	59807750.95908186	33638613.16212013	54500343.73962925	67724455.07702957	60417285.82951654	67393801.99880716	89877516.72442076	148299677.59951875	56175371.5384625	26554973.411986418	0.976380874795425	-0.03448405878921622	0.895994665975678	0.54	0.100863014679475
Com_27000_pos	Licochalcone A	C21 H22 O4	338.14825	2.138	339.15491	No results	Invalid mass	No results	1829129.9496895259	678203.5635700942	1378030.8576454963	1539582.576438817	1121466.2638677652	2090780.6472163806	1160161.7279203003	881568.795033763	885019.0648510505	927552.4417684261	1236585.37696812	1901982.2457164747	517048.1975812153	638297.3121393443	695734.3932422773	1459447.7878179385	793076.3963138676	652175.8516356457	843455.0076225637	904267.9056735534	1.29552007743192	0.3735313739796168	0.119318064251437	0.72	0.99506028618019
Com_2706_pos	Homovanillic acid	C9 H10 O4	182.05784	5.295	183.06516	No results	No results	Full match	12208277.530732006	29360412.00109906	11311094.248482125	116736714.25807351	34520410.78441392	19125179.701677613	96648488.63741314	40190762.22158211	24687472.26032173	32598796.135107264	78618252.72551347	32388359.130357638	12256858.80236576	49542712.76006931	16977280.191899117	25458815.40685386	33274447.02014798	147565147.40500924	58688263.40553871	11748437.857159557	0.894685936230753	-0.160546756375494	0.815605264531228	0.54	0.221602271881084
Com_2708_pos	4-oxo-5-phenylpentanoic acid	C11 H12 O3	209.10512	6.079	210.1124	Invalid mass	No results	No results	19175814.08042226	31401711.914122224	25549547.859144658	48685429.685710855	33764915.17653454	16881629.040782776	39542320.85997624	19267247.42985752	19750424.131663132	20196740.013451643	20090083.742380224	14990619.461648189	7420497.749704408	10127805.49390445	11475002.475880153	154671261.8703343	34553690.97373769	43114541.312097535	61129024.4495504	30204758.31079027	0.70714760818866	-0.4999167039339728	0.960227665020317	0.47	0.845347923458762
Com_27172_pos	Epoxomicin	C28 H50 N4 O7	554.36785	7.07	555.37512	No results	No results	Full match	353440.0840407039	337363.32531091524	2789909.5023259935	304601.71807629836	403623.9463301068	288416.91473380564	334272.934421997	251664.39806339625	253602.61287978457	335167.1136097249	451191.22713063634	308653.84399367194	252393.4223951301	260161.2657836143	286768.0411452419	354606.53869609383	231143.19331101028	345271.1222576513	380264.877046627	380832.82180532004	1.738408105332	0.7977668062166359	0.396364574878636	0.51	0.542682431414681
Com_2723_pos	Arachidonoyl amide	C20 H33 N O	303.25331	10.584	304.26059	Invalid mass	Invalid mass	No results	26466692.923286892	13119860.100638421	18004579.564508837	12770248.099795794	16169593.49497312	13293633.498337666	24717571.402904358	26793037.824420847	45632898.97720282	22928307.006756157	86199915.48289616	40334076.397503205	77737469.88471925	46795228.04155439	76619982.58426815	12074619.810737602	84404496.43137616	52671676.864157625	15235618.87591942	35718834.90618326	0.416634690415661	-1.2631451268313842	0.00857595327435913	0.81	1.541719737417
Com_2732_pos	Epinephrine	C9 H13 N O3	183.08948	5.647	184.09676	Full match	Full match	Full match	35800913.67401399	32377542.612676263	29943081.685462337	50420076.342317544	37449854.814714834	33765811.76038212	57902724.8548881	27116988.024929214	32457058.845402464	40182419.84023153	40994484.811705925	30722262.463695172	21953723.74890682	25432320.632372987	32476270.89062655	153244996.06836542	32380835.14255659	58198237.09761184	56940688.22298046	29637498.83996528	0.783052077795705	-0.3528198360566592	0.650774616171067	0.53	0.89024745226756
Com_2738_pos	3-(propan-2-yl)-octahydropyrrolo[1,2-a]pyrazine-1,4-dione	C10 H16 N2 O2	196.12084	5.419	197.12802	Full match	No results	No results	153734036.02819958	67881204.08719233	92164514.45265707	46620174.52868032	93238831.91110934	24788097.929493424	45881076.466879465	32548150.724247675	25202109.859906238	56681321.40254451	93955458.99587926	74812013.72544554	59523654.15161425	42371700.92695235	32692342.668727767	101977068.16025566	33998254.468677714	35756026.14212839	32668729.619462196	36485304.92121373	1.17363454993229	0.23098324739378687	0.694549434933125	0.51	0.260674538384752
Com_27532_pos	Icaritin	C21 H20 O6	165.08841	1.509	369.13998	No results	Invalid mass	No results	1776009.2008149277	1089231.8375659948	649891.1228356719	1984398.7747472513	1242372.0789217805	1674841.6802667235	1141304.6424671817	558218.5808236992	795132.9698563999	425647.21115279704	679072.0765449228	652664.5754175461	633897.7270508388	945506.4754280354	729843.3747970326	2039974.9254352623	888310.206698553	1431194.768701928	822377.5802539202	1102092.1592881428	1.14227945983189	0.1919156506928289	0.664376889488149	0.55	0.77532818024019
Com_2757_pos	3-amino-2-phenyl-2H-pyrazolo[4,3-c]pyridine-4,6-diol	C12 H10 N4 O2	242.08028	5.928	243.08755	Full match	No results	No results	19884145.82354117	18805254.770861194	18395274.386063103	7767404.449881333	45953227.637659	18693147.37409119	11902923.573921539	21385834.55269636	8658654.383347627	12776337.108763756	5272868.405324042	8932978.731214667	13388275.2645298	19688562.408210207	10789687.701729389	15016745.269743264	16241180.763365593	9425591.932235155	149712095.63654518	10250815.294584656	0.712055726366313	-0.48993794216999687	0.76205687508447	0.63	0.299427847713381
Com_2767_pos	1H-indene-3-carboxamide	C10 H9 N O	199.05925	1.485	182.05591	Invalid mass	No results	No results	118387226.08369605	70208731.26643585	127989838.6127291	55785224.69425607	114712880.208095	48814813.1175401	74627517.78537495	49475759.52023439	46741848.86824162	62166043.37117194	106456712.35241786	115372262.2976221	76440638.17262	36112726.986541025	51569313.797793046	127193629.93616119	83706750.48843089	84113022.9796844	52884403.50163032	103987404.2797592	0.917732217139977	-0.12385484033511035	0.626850948927539	0.58	0.588796271692961
Com_27705_pos	Benzamidine	C7 H8 N2	120.06921	5.52	121.07638	No results	No results	Full match	329834.0873610737	281417.3965571077	378228.6645443297	340083.2045921624	338638.6780537492	1436893.3035660635	318584.5940451853	521270.80224609736	1840747.3974087003	231227.5588150632	332606.5753940783	325677.88726905285	248888.1242014087	244352.73350199356	309574.13401298685	506283.49211494805	268503.1856823686	367368.2324057819	357138.08518668264	629271.2584853071	1.67618088383971	0.7451778448232754	0.25408513628709	0.61	0.797477880007082
Com_2771_pos	4-(2,3-dihydro-1,4-benzodioxin-6-yl)butanoic acid	C12 H14 O4	244.06955	2.182	245.07677	Invalid mass	No match	No match	151872957.5572028	69329169.27766666	73336927.31768185	85868386.18444285	69213533.22087203	106659686.94111232	117673429.61305954	62544834.16695808	113956741.55743857	88579205.02615742	32576544.960607436	46646570.59401132	12638024.546888513	44509221.03607122	31066948.903702904	60980012.58421488	54395143.82144551	52814594.28421301	56572226.72308187	111598225.57804935	1.86391327184343	0.898334732743093	0.00344590310512333	0.93	1.67029017695957
Com_279_pos	Oleoyl ethanolamide	C20 H39 N O2	325.29755	9.778	326.30487	Full match	Full match	No results	263871538.87352094	347824681.26764405	134652498.15859535	211748974.51697403	181723294.03745112	142600230.73082113	244381264.19438982	720028131.4732146	865803560.8482269	426652735.7740454	1155324714.1555212	267471588.06957582	312862998.4954043	967533274.7245171	1305708858.1976151	87945096.33680311	948964342.2367872	1260170742.7791398	243924869.6730299	628306709.775666	0.493059597702433	-1.0201660545455953	0.101771443140177	0.74	1.08644934349454
Com_2793_pos	isobutyl 1-cyclohexyl-4-oxo-1,4-dihydroquinoline-3-carboxylate	C20 H25 N O3	327.1792	5.454	328.1868	Invalid mass	No results	No results	70082374.34833838	85297870.97927125	61362087.629905365	112117779.59212773	62899760.64444228	73170860.77309315	91041074.47758561	98598398.21290477	62036643.98028462	63664856.23095822	69853606.69515201	45538590.7003378	46332290.843952194	61432644.68964655	57489290.61215291	149933918.99970728	39678160.144206084	128177640.15807416	92815651.14329757	62386988.89436652	1.03533911018514	0.050103378790473406	0.504576995094499	0.65	0.635155581129903
Com_2815_pos	2-[5-(2-hydroxypropyl)oxolan-2-yl]propanoic acid	C10 H18 O4	202.12033	6.124	203.12791	Full match	Invalid mass	Full match	103597361.4022962	65539891.14329094	84815587.10123241	109481315.7588399	93489089.9808031	114032100.87939535	114440519.80134152	122634836.55925784	103197042.73961474	63220974.162040465	55226232.2213397	44434457.271947086	43945363.43441795	42014381.56284856	46636062.36196919	89929240.13910967	42620150.44156207	64693253.32238099	65613430.772813566	80345275.24487852	1.69334509033474	0.7598760130334159	0.000191049921523824	0.92	1.9335928033331
Com_2821_pos	4-hydroxy-3-(3-methylbut-2-en-1-yl)benzoic acid	C12 H14 O3	206.09416	5.616	207.10138	Full match	Invalid mass	No results	105431789.92444257	75029461.85058764	59682215.53515422	97644322.47047801	86141234.73675317	96929220.6381266	122543080.1430819	88636392.94930936	110729638.49346232	68797218.8572221	90047748.47386298	54069617.94424359	58678658.7873634	54936843.94682448	76646444.11648306	147849165.81446147	45084485.460604526	111757955.34421577	95816743.19743615	84484450.15202855	1.11251598739042	0.15382606845040428	0.298385907426828	0.65	0.847824045623659
Com_2828_pos	4-Acetamidobutyric Acid	C6 H11 N O3	145.07388	1.406	146.08118	No results	No results	Full match	113016321.12045838	83929460.9316306	94417543.59722817	88634865.01945384	72167572.4274249	133813350.8276015	89507588.16296616	69918026.43766077	100175279.17887814	73194497.98572154	99244264.79542214	36241168.72686373	48286630.131616116	51285335.129712544	77341896.12967512	117966814.90951234	47250399.258374475	140655748.48349404	56380752.19843698	69697915.73468365	1.23432976868348	0.3037278824015988	0.0918510283333414	0.71	1.04955481731569
Com_2829_pos	TNH	C14 H22 N6 O6	185.08001	1.541	186.0873	Invalid mass	No results	No results	89286194.12520638	4460727.164552359	71743501.48459676	138586152.62825912	102119781.73023519	89547341.18378876	48829959.48651205	3809996.8589816475	3460214.696688334	97534247.88956998	2973166.544236743	37430189.51539665	54275002.81067107	64513568.74513595	77047038.49398097	146822162.9034164	78402499.2199044	119008460.76318486	54753237.26606149	72096938.7762169	0.918079564784116	-0.12330890557798785	0.481075620464509	0.51	0.603715532735203
Com_2853_pos	Sphinganine	C18 H39 N O2	301.29756	7.992	302.30499	No results	No results	Full match	8426102.225385245	40095360.993904345	9951065.75574415	3542931.7566976557	4147207.6109521287	5794065.03053225	25462142.375981335	18801817.510086916	75631697.34237407	30345400.261455636	62224070.35114675	37083976.82199932	51607618.89685633	69078002.35446042	107472737.95252232	56186784.14893175	98099847.32926968	41186232.71888877	4818995.7247383725	11868432.606323423	0.411762040895932	-1.2801172565037786	0.03021475603263	0.8	1.27390052177372
Com_28576_pos	15(R)-15-Methyl prostaglandin A2	C21 H32 O4	185.1068	7.568	371.22089	No results	Invalid mass	No results	706912.1984704288	548413.601082568	541678.7773443637	661418.371880139	841333.6797105138	814867.8555864567	1216400.0657182452	691756.5167372482	474574.79107459035	671999.3754341207	686492.0447601387	535858.0445294883	376628.68341289996	590183.5384555443	437665.486131112	1521706.26002841	437487.2861961699	878296.9034870414	1626190.8703348387	781603.2715979079	0.910728261847126	-0.13490744016457565	0.982679661523072	0.55	0.879266341293396
Com_2867_pos	5'-S-Methyl-5'-thioadenosine	C11 H15 N5 O3 S	297.08977	5.264	298.0968	Full match	Full match	Full match	78502073.18280496	2925617.0131331226	34761310.42087276	22816224.93664665	78001349.82446717	40337752.24680653	8861474.434057422	63361833.57014017	52924758.182869665	43873143.51753252	18474831.7973208	57108043.595033385	73113170.05748473	21421606.54677689	58188330.905846894	3450159.2903512325	25220061.13467673	39413797.67776809	45431165.00176172	76431749.00460793	1.01939645134924	0.027715236156825508	0.924460426257785	0.48	0.377792710519631
Com_28853_pos	2,3,5,6-Tetramethylpyrazine	C8 H12 N2	136.09992	1.494	137.10698	No results	Full match	No results	1376244.8776660524	524446.5083791697	895718.6425828169	300384.10058457346	764813.3057389032	561458.5756353583	598234.765198055	447993.16843625763	453094.4046156431	517351.01143567014	612001.0343532069	1104647.1671981267	437908.3240702415	919101.561322822	409188.30192636896	609675.6222384053	505404.0283332277	571748.0440721357	638254.0514865195	729942.3405510348	0.984990354941024	-0.021818497167973756	0.740286401146038	0.57	0.377394169818616
Com_2890_pos	Phe-Pro	C14 H18 N2 O3	262.13198	4.904	263.13809	No results	No results	Full match	87247765.05869617	41221003.50955765	66034801.288043536	64775000.169346154	68372378.53179455	63409569.78699349	47339639.73597056	50595432.531238526	74879218.79413301	62693383.79915315	55274533.28283356	43878426.303205654	68496021.15301749	63801424.20465677	53386761.94744232	143365284.7052812	50694509.64562385	41483385.50635171	141492445.4957747	99176666.93847394	0.82329497202171	-0.28051867951450643	0.481481278707269	0.46	1.14922948467569
Com_2891_pos	gamma-Nonanolactone	C9 H16 O2	156.11487	6.034	157.12213	No results	No results	Full match	26384194.833852176	24840196.69696932	27618191.993625384	110979692.75119184	24808355.241649583	94414554.60337053	71076006.63998787	118458160.96924974	24720407.917339046	17401842.176813304	24617213.96072873	18712537.42598954	18108670.389590338	16553999.775511445	21172322.727101885	29882708.581211343	16882676.6976846	23574815.942554794	24070604.475099415	27169130.70258339	2.44944341201424	1.292453962308883	0.0209457516361784	0.83	1.40898125079242
Com_28914_pos	Boldione	C19 H24 O2	284.17752	9.458	285.18454	No results	No results	Full match	228584.97527807017	424933.9125356359	183095.38988027704	1395191.0064707797	183375.73053207327	172060.85158137945	200553.25889363498	308393.98056449095	237282.75333455918	419898.84607303864	270214.38799926295	190660.6502851306	232826.51937176715	188676.44304815333	269906.4707335499	319248.1035657317	217863.20083209904	265753.43814190873	216945.9454495935	181445.26101190847	1.59477639412866	0.6733541558419334	0.282871495941965	0.55	0.736276323412925
Com_2895_pos	Bicine	C6 H13 N O4	163.08439	1.374	164.09172	Full match	Full match	No results	89692629.74474408	64643757.5879818	70946587.6493827	98249811.96151303	74789576.2932249	107974620.10162535	106683180.16432731	82215279.00764334	116030785.36543748	50002366.43297314	76133008.38042018	53793883.42411283	56942691.3735693	55738705.86058843	60094287.75330502	142992357.58719242	47632370.9976174	91560452.74754141	91513964.44624855	81225338.78757659	1.13674476300379	0.18490835758510038	0.275588686336539	0.66	0.988254221212819
Com_2897_pos	1,4-dihydroxyheptadec-16-en-2-yl acetate	C19 H36 O4	350.24507	7.527	351.25235	Invalid mass	No match	No match	8614538.602653215	7178811.856695843	6325731.528049453	101218988.01123616	29219511.27163353	8210830.584181959	26626130.005701397	118099402.85824291	5649635.345842707	12973163.73921515	25574479.057859875	46916902.74333543	14018965.956814209	15195908.939275367	24533086.117455907	8122169.639004887	31717525.94307875	101256942.06401424	53709100.22252332	30794175.414856356	0.921206881226957	-0.11840290707952193	0.273727476535157	0.68	0.679023321696234
Com_29125_pos	EMK	C16 H30 N4 O6 S	388.17803	4.916	389.1853	Invalid mass	No results	No results	1305444.943490673	305008.69583087374	541122.1631455646	845481.8013768648	780161.2716958986	767151.2958320394	400024.0352460211	215996.46339781283	664846.6933554172	528129.4353554724	764802.157291277	574753.7740103228	700037.1862776057	346951.1903302718	610892.7939226468	1022415.4437408608	161701.51781307318	326408.0389572764	1199160.332038911	381622.59249722934	1.04346080689517	0.06137641289844567	0.779847365818142	0.54	0.574848761471209
Com_2921_pos	5-Fluoro-2-[(3S)-1-(2-methylbenzyl)-3-pyrrolidinyl]-1H-benzimidazole	C19 H20 F N3	309.16893	4.836	310.17633	Invalid mass	No results	No results	59166245.121905245	45110752.306311265	49738832.73477169	48938898.66141103	43146761.731261924	61324862.95996502	32166558.238290433	65494225.76215187	18440088.965458218	18575878.63691563	36413063.10862522	39849895.642834015	22357825.593729086	47335419.44030082	24710195.583977245	113712570.93861373	96794855.99469885	128618224.09476095	35509615.6886876	34562173.222991295	0.762425719881259	-0.39133130654288323	0.507080525011661	0.49	0.653038514126762
Com_293_pos	DL-Norvaline	C5 H11 N O2	117.07894	1.764	118.08625	No results	No results	Full match	1257595028.5715575	1002212845.7208384	1056568937.2743253	608456304.0645347	786444332.5533404	1026034136.2916491	716512242.3214644	737389981.9141624	717216216.0093657	148885128.0107548	591356847.1065668	545803862.6220723	486764012.92721117	559856698.6753788	815735305.1331025	1673825590.660087	1055058418.4477149	1509169634.644794	1093708899.2161732	1341375258.344296	0.83299937257073	-0.26361268595852894	0.406995537115966	0.57	1.08448559924076
Com_29606_pos	4-Amino-5-imidazolecarboxamide	C4 H6 N4 O	126.05413	1.493	127.06141	No results	No results	Full match	808563.5511757684	312567.0720449904	390526.8042374848	682314.7113556262	350542.4147058984	828272.9741474076	666992.6330608805	317368.9283603278	501892.28978440695	286999.7434749059	307905.61047511536	312922.48399543174	242623.2076946976	330915.5643699373	289878.6455455324	431908.59260781185	769140.17581477	799875.7360747977	430640.86590408115	509108.6772577552	1.16296828741677	0.21781175699140107	0.420694508303046	0.61	0.607008298995515
Com_298_pos	L-(-)-Methionine	C5 H11 N O2 S	149.05097	1.97	150.05818	Full match	Full match	Full match	1644401607.3661225	822437167.6098131	889005029.4780205	406609979.0930603	640782801.3753009	1081271656.368336	473439384.7342269	580236609.6603334	685848661.241197	793769932.4409615	487971803.1043291	548874151.8029668	470472488.82692045	375307663.85837364	550951823.8848358	1446509126.048038	835714778.0532221	1033079044.5726966	528962185.71575874	1363425431.5537171	1.0492764168768	0.06939478537526239	0.700980043285793	0.58	0.676258077239347
Com_2983_pos	N-{[(2R,4S,5R)-5-Ethyl-1-azabicyclo[2.2.2]oct-2-yl]methyl}-2-furamide	C15 H22 N2 O2	227.12695	5.369	228.1346	Invalid mass	No results	No results	65278798.66466506	73563795.3674162	74473869.32034898	91052200.82612868	77288966.94552895	118623553.11534262	82061162.19084603	113098285.06054704	103276382.64503053	52709226.56303414	60375770.532064706	29794301.41758847	37240352.91312998	33488859.726294212	65831961.825427674	125348982.35542186	59980184.35261325	80972047.23371188	73238768.6301762	57591158.50472728	1.36476610510673	0.4486537219024432	0.0363521755249359	0.78	1.26537947250501
Com_2986_pos	Malvidin	C17 H14 O7	330.07361	6.149	331.08081	Full match	No results	No results	20559438.47844193	26514607.727850925	16899201.589594524	108958326.1526032	46692630.11367874	27530123.812193207	56791150.29383135	44668999.2770766	38384524.90287626	55659259.67134528	95589635.26696245	27135397.484582875	31661879.652136344	43901861.00577479	63459403.29361594	48995409.42705783	47624767.18157146	130495924.03374946	78938751.27979374	35782048.43276959	0.733381720066855	-0.4473637883381463	0.174938681456091	0.67	0.828349769938304
Com_302_pos	13(S)-HOTrE	C18 H30 O3	294.21906	7.995	277.21594	Full match	Partial match	Full match	452338104.9759838	765324751.6476314	459522289.3487635	1361921266.7615833	384939502.80337197	527802828.42679	1301683284.0082147	902199587.4197586	674066530.342601	514691793.48318267	1272168170.5535223	485032403.73761165	256382088.42527997	677948661.3349789	834371039.7341896	1291744270.9698222	542100659.5411717	1328291210.4163833	561637851.9878559	693429896.2635542	0.924637000351961	-0.11304100015231693	0.787524571577026	0.57	0.354493379353234
Com_30243_pos	4-methoxy-6-[2-(4-methoxyphenyl)ethyl]-2H-pyran-2-one	C15 H16 O4	277.13271	5.229	278.13998	Invalid mass	No results	No results	170167.50925915362	73282.29279701143	125154.38654882293	348828.32322368934	191256.3737286719	540008.6188217587	135540.74251877272	72183.14381414841	658537.5158444168	144426.17099287946	213866.0111609722	100456.66408794711	121731.498318788	49503.1989353831	187302.98732097106	85274.29726872889	354677.5053053684	55468.57225983746	109702.13907858693	349458.3296608269	1.5111974997408	0.5956922199182396	0.294539939532139	0.63	0.648072679397518
Com_3031_pos	(+)-ar-Turmerone	C15 H20 O	216.15126	5.63	217.1586	Full match	Full match	No results	98869346.90131694	47970216.274684645	78559344.09632164	58763354.1097238	79390696.40424	77622274.24053638	71289627.04648778	47934876.408953466	51025224.3630416	59643114.939908676	56809714.46159425	52844440.11218342	67832319.1557978	47337183.75682389	38102777.05483203	84230743.038409	55316480.58415267	41200552.13996321	93819917.16088256	53116165.17182299	1.13622820860367	0.18425262564852124	0.264246826252458	0.65	0.862795441125067
Com_3034_pos	(+/-)17(18)-EpETE methyl ester	C21 H32 O3	349.26117	6.559	350.26846	Invalid mass	No results	No results	94247273.08500157	40126810.35724537	86467341.93425211	48645088.47124964	68550582.96727856	59953799.45700138	52559454.48075027	44764297.96079227	44886174.38783802	43799455.78483951	58877046.76489382	108472834.2025855	60245318.511597976	43383736.74531798	36217718.20751345	89051287.5916931	54183783.443776704	34084896.40243772	57165105.19113941	38944643.33996732	1.00581080821905	0.008358961492393905	0.840006445504862	0.45	0.397170310521022
Com_304_pos	DL-Lysine	C6 H14 N2 O2	146.10549	1.228	147.11285	Full match	Full match	Full match	1420438892.395179	1347589021.4339852	1186823293.7259467	410056471.6351487	923010620.101584	900829143.7267647	429493581.69806844	782285595.1193565	609942134.7971499	827972015.3630718	510332112.24206936	684824306.5887293	420818821.175671	612005391.759475	464474754.38900334	1357908819.749841	943877519.4378184	831081645.4747252	878636959.0153877	860706833.9426253	1.1683846200558	0.2245152725956616	0.457557221781199	0.58	0.624613116819499
Com_3043_pos	13,14-dihydro-15-keto-tetranor Prostaglandin E2	C16 H26 O5	298.17786	5.763	299.18518	Full match	Partial match	No results	46930275.78133326	91132821.85117316	48130841.04781825	91655203.4770611	58035606.42833785	70602116.80408077	57856144.91462884	71617459.88663884	121039908.53998339	40313399.25867971	38787285.08250821	29832616.034392927	31953581.151330624	27529867.745500743	30312462.149503425	69135238.64358696	29545307.053811666	41616682.76440616	49004900.63931542	70910909.59921099	1.66570884102059	0.7361362456462103	0.00405052051364333	0.85	1.60407289751565
Com_3065_pos	Nicotinate ribonucleoside	C11 H13 N O6	255.07426	1.504	256.0817	No results	No results	Full match	73488857.69523169	27169913.29606101	29153150.490078587	25403243.567854363	56423634.46719513	126690440.7712036	34705136.43511706	37104677.50477034	61403169.891534396	14399811.085955247	11278014.848591458	19978575.461797316	15506534.85276425	10854620.214553878	12082038.01492044	50701939.350916505	22189282.51756636	12329466.301072374	19111791.53004156	17782574.93847154	2.53339126521191	1.3410699087870361	0.00277139300365916	0.89	1.66302630801604
Com_3077_pos	EPK	C16 H28 N4 O6	204.1108	1.494	205.11792	Invalid mass	No results	No match	86294823.9168659	58587810.3352994	70204419.80281451	89586707.54411767	68273897.93639006	85154226.72198638	78025940.75437498	67531483.6101328	94316530.52830192	53926775.481613725	45118898.40674893	58556048.52868332	47655045.33524004	45050159.64223237	41472033.26252414	131681667.21652341	58166220.1518913	77664936.2321479	59165936.18914947	65782906.82079662	1.19290194004376	0.2544754542426441	0.094175913253144	0.79	1.14679469883324
Com_3104_pos	Riboflavin	C17 H20 N4 O6	394.14865	5.441	395.15555	Invalid mass	Invalid mass	No results	33117125.73601464	62322067.642783046	32230896.18462571	20133573.268105086	65491216.80048084	35006285.99032294	35676130.59344994	17859073.407767955	25521064.541559536	36663565.97266984	39734836.59702597	20593428.756619446	10729199.95924001	28947200.21197713	20521991.443720274	129572615.16423468	28564266.60052417	30580029.540236123	47359261.637292154	20087631.009746123	0.966366388063363	-0.04935781884358212	0.639888572408312	0.6	0.66196460507274
Com_3117_pos	Monoolein	C21 H40 O4	356.29042	8.933	357.29773	No results	Invalid mass	No results	79693132.45459391	29916322.16351173	29617653.262083136	118516181.58821958	66398864.275927305	8491059.280771578	115542673.08710842	25280815.13096926	60234082.39857698	1933321.989047932	18562502.151461013	35608463.58387616	39199434.08989211	62259724.91691965	25429846.380966496	11830764.492611935	16481870.482270356	24520933.135942787	31875160.0677373	36041817.54358163	1.77470325166114	0.8275778115763917	0.659121243402846	0.63	0.27848030771611
Com_3121_pos	4-(pentyloxy)benzene-1-carbohydrazide	C12 H18 N2 O2	222.14041	6.827	223.1476	Invalid mass	No results	No results	61514216.50930072	108064822.49109115	19132997.85241878	79127450.47423011	14627027.914856043	87036655.32281144	93384132.58765848	61780080.653145485	43688563.98923324	67766960.00760227	44584538.64323957	23110093.756479885	31000336.769908167	60160161.32123468	45543337.42014997	61390015.32840244	41522785.662424	46528248.47681628	66107259.70471718	52675867.02286721	1.34594250981203	0.42861678841746215	0.459103962515742	0.71	0.487907989778579
Com_3126_pos	D-Alanyl-D-alanine	C6 H12 N2 O3	160.08474	1.476	161.09196	Full match	No results	Full match	66111149.436902165	107899963.70040078	69902151.95828143	84494917.4587846	59116624.4306214	72428805.41965543	81184902.82661483	42570900.11130913	74775158.6684899	58398329.12792977	52951323.18470203	58546833.34887692	44756723.693940505	39360487.83489857	48767946.17218369	63444882.29706367	34214727.20732736	89113292.46267314	66589708.846850604	62250175.15970411	1.28015695622244	0.35632070560154055	0.045751608307626	0.76	1.18956097504796
Com_313_pos	Urocanic acid	C6 H6 N2 O2	138.04288	1.665	139.05014	Full match	Full match	Full match	1436978988.0533094	571396067.5836264	844417202.9097008	254368960.01727992	895142867.1730187	247421994.3738468	294580798.1972124	621416081.8710355	731366584.0178003	844135096.0016346	392473488.9670002	157904454.97091836	116780285.39502479	112757910.73860283	373564709.1423913	1576789263.885594	771573120.0574888	191542069.85009402	308253557.9500545	1012417600.6421057	1.3444652432271	0.42703245950826313	0.145705991118083	0.66	0.91349523271721
Com_3165_pos	N-(5-acetamidopentyl)acetamide	C9 H18 N2 O2	186.13678	5.194	187.14421	Full match	No results	No results	23151992.437115323	9647951.530312264	18690381.76327953	29357345.705197807	13612622.328920746	16976297.24290371	14408078.027474578	23245028.91253766	18443544.31316965	14914586.839577498	56228833.96256135	59974212.33345163	46879566.70935797	43339712.57294497	83100707.84660958	12414799.646008989	37890416.45926505	120333019.80016495	44529310.98841436	58770709.16671988	0.323798338066992	-1.626832514029657	0.000251651669627365	0.91	1.98127621298425
Com_3173_pos	Maslinic acid	C30 H48 O4	494.33293	7.937	495.34027	No results	Invalid mass	No results	4180381.62512893	3674024.8875310663	33232035.63145269	118401640.81729029	14297368.072295306	154066.11853685457	3415622.243874071	96123314.25030042	8192048.703209833	5826575.497260464	2325502.2332438165	1663850.2456625383	856767.8118579965	52094636.09484779	2550217.696576116	3757534.395450671	2905224.8896928253	3377244.483880878	2188117.3734871456	22586295.73894379	3.04857521833206	1.60813514244375	0.293011376322976	0.75	0.74188936012138
Com_3181_pos	Ascorbyl palmitate	C22 H38 O7	431.28233	11.059	432.28961	Invalid mass	No results	No results	425593.1741583656	2037927.1221021796	637440.6043870696	347922.1845926165	520606.244252463	476722.3371385483	7947131.913940543	14508674.515768122	39969881.57954972	16198487.466659946	37026757.965424426	1888882.1575458045	19140873.698786184	76111971.30684613	59637176.40908381	7218370.816800214	78164458.2080111	24428976.874320414	561076.4206456935	1813669.9154356415	0.271478761234763	-1.8810887596932	0.0480868711732307	0.77	1.2177450126256
Com_3190_pos	HKK	C18 H33 N7 O4	371.26673	6.957	372.27386	Invalid mass	No results	No results	29951482.07351598	53372040.367773935	49766400.20880718	31391902.74876494	42275571.85936775	42567115.738992244	33922777.22144464	35009007.67016881	25317864.311137356	25876164.28595753	32433010.042614162	39649316.36977173	63182176.651510715	34063078.603315495	22392141.31677809	31360567.802589875	46950703.54985991	21709339.007811677	31044384.472226206	45718335.11519643	1.00257059893187	0.0037038318349969777	0.871457409599921	0.53	0.13826278381
Com_32_pos	Oleanolic acid	C30 H48 O3	456.35992	9.111	457.36685	No results	Full match	No results	3217772954.975157	3740397942.02805	5000118600.90856	8239988677.208291	4942211291.338512	2127923664.9871786	3421636915.7048426	9849900274.038588	10979478320.489006	7211204804.817294	8137217806.251913	4396213209.651832	3236414991.088155	10185129129.284191	6408778090.998127	5171353793.37866	8418253408.29424	13713609893.985363	5846281245.518232	6131335336.7484455	0.819749767337041	-0.2867445077374554	0.270925652313706	0.64	0.717380242070386
Com_3224_pos	9-Oxo-10(E),12(E)-octadecadienoic acid	C18 H30 O3	294.21914	8.171	295.22632	Full match	Full match	Full match	123549541.58111458	97839857.14470604	59184439.976772495	78231938.23114139	91323912.2319129	113541456.37875548	85479733.61341551	83477549.00413063	88544787.20611778	71285579.71745406	71647795.84786293	54816336.448339894	42506596.62353225	53282989.43780354	59607073.962503225	106309227.22867088	52127413.26202269	74320220.86420232	69818432.5784388	74790397.02016085	1.35379693888179	0.4370113598598268	0.00861639154630141	0.84	1.51272461236052
Com_3235_pos	1-(4-Methoxyphenyl)-2-propanone	C10 H12 O2	164.08364	8.692	165.09091	No results	No results	Full match	22313449.336527728	49400410.029202305	26400045.395307634	36378820.19679304	29644830.2278519	21758696.39235667	36031061.5717557	22270274.966164228	29178944.57246188	24107529.90229949	37988871.029990815	19777590.25106996	61845444.26129089	38346665.20235117	27305821.20126104	47748363.69941244	28463042.766541343	36386983.766499564	40514921.514928184	24777194.78157297	0.819165771520679	-0.2877726606640077	0.193125542823037	0.69	0.867402843005963
Com_324_pos	Indole-3-acrylic acid	C11 H9 N O2	187.06333	5.289	188.0706	Full match	Full match	Full match	711420517.6584558	478603984.3274273	557116387.0443801	491373615.0426671	642550419.0773584	594391192.0613257	491130693.03666615	571409345.1196349	493396945.14632714	629443795.0137205	399276368.8601852	314562060.8515339	265250780.53506714	516534470.38004917	643217036.3182689	1442889914.4087214	467590145.1221532	1453282911.2750714	1015952462.6671643	635712224.026502	0.791253080992693	-0.3377888827486263	0.681183178852816	0.51	0.748361928628391
Com_3243_pos	Naringenin	C15 H12 O5	272.06829	5.937	273.07547	Full match	Not the top hit	No results	5200110.54171306	10111793.325150995	4997058.576592991	83591325.62996778	39280330.46288236	9102261.977830198	24575185.145070683	33300529.52683598	15768636.45792629	24486142.466811866	95505340.1667044	82759623.40788999	46807396.27882574	67477982.57131734	46834221.893886246	18850426.05806437	16286216.9426916	84602918.5872698	104692626.87063365	14975680.410332743	0.432647974908149	-1.208734445018534	0.0175852404438082	0.8	1.36878851473255
Com_3261_pos	5-Methoxyindole-3-Carbaldehyde	C10 H9 N O2	175.06317	5.407	176.07042	No results	No results	Full match	77648023.72762258	67228504.79427701	44934889.38094449	87993634.37073146	70315249.37063847	73740436.23407444	81718893.79372236	63226492.210713975	78222212.36618489	61165321.458344504	68335339.78774263	57252900.67154609	52880927.64465855	56144880.56533535	62316145.42360354	120635572.1895977	52739593.02214306	75930265.54905613	77790272.52502479	63887654.27060414	1.02657326057048	0.03783658788518897	0.677777003410645	0.64	0.761103698566494
Com_3262_pos	4-Aminobutyric acid	C4 H9 N O2	103.06357	1.469	104.07085	No results	No results	Full match	59564436.9237767	101194959.02051915	57984321.15429378	28222058.89482527	33150096.952872477	36593008.937340595	26159421.675244626	28844997.32150354	28253355.21420323	30326776.854064845	26289751.543579966	27725043.520496167	29194483.54344105	31178610.705833275	35079135.05025287	31723783.00923675	37165261.86475703	61715925.950191215	50667353.819986455	47528382.83858657	1.13753671466593	0.18591310989302035	0.707863990905447	0.52	0.318908215127535
Com_3274_pos	Indole	C8 H7 N	117.05779	5.29	118.06507	Full match	Full match	No results	52406320.72301908	36150044.54706313	39288673.808605134	40459311.570900284	44179341.13430393	42668214.1942852	33239329.095043957	43098617.40608182	35345146.499755934	52858138.00120821	26350374.45173571	20423238.249181446	18146519.37513844	35421807.907079846	54967754.11736617	120039828.89176728	42579030.59629131	111793442.9596446	93872432.3564828	55346161.76632843	0.724932996136659	-0.46408043853018704	0.566120271988375	0.57	0.808554869098993
Com_3287_pos	5-Methyl-2'-deoxycytidine	C10 H15 N3 O4	241.10618	1.389	242.11345	No results	No results	Full match	89796087.55625382	73895991.04129066	97932855.185371	87506326.15025914	77500305.87260978	114254856.57798697	79631841.22306986	64149194.59494185	89655490.23873086	65636856.434620164	60169726.709109075	26884900.97900239	49415505.708096206	37546767.509546615	53996795.112847336	68300997.86727567	45811800.90485422	16002106.83126943	46880112.39043508	91191029.95963687	1.69278564747186	0.7593993005177002	0.00344861098309956	0.9	1.70592180070398
Com_3288_pos	2-(3,4-dihydroxyphenyl)acetamide	C8 H9 N O3	185.06879	5.146	186.0761	Invalid mass	No results	No results	86640077.86998305	66381460.81012779	75814520.44315687	112195323.71854511	79631434.31195222	85773441.80456235	96050191.52494451	66969477.117077775	108023452.79221073	55448065.61393022	63547754.18908082	54677164.04877463	55602250.657433584	51731214.591929376	51016652.8806939	100466958.59684114	43664440.56473775	83180077.00903414	81826659.88566296	70237929.36490479	1.2698011234903	0.3446025595000314	0.0358135420499152	0.77	1.29923508779614
Com_3289_pos	(+/-)-CP 47,497-C7-Hydroxy metabolite	C21 H34 O3	334.24816	8.984	335.25519	No results	Invalid mass	No results	21597769.39498738	28547572.79398168	8834757.188388228	7091286.830342218	10910219.075288879	13320581.904252963	6258712.41002848	17820286.786551613	8542209.572385507	13997469.623622322	14156710.034535823	10942860.430102017	60268198.42698775	17612066.927492708	27945940.083548542	22031728.273847386	9156116.645251755	28753311.157841135	16092213.636315653	51483544.91577289	0.529791983275446	-0.9165020816370996	0.0366112387317453	0.78	1.30738791366449
Com_329_pos	L-Tryptophan	C11 H12 N2 O2	204.08992	5.288	205.09721	Full match	Partial match	Full match	699554103.9745706	468729464.32132643	545656283.6217531	481850541.21283674	630048049.1189257	582385242.6794808	480929749.83254737	560517270.1261636	483489471.31627196	618459230.1102787	389702323.6173959	309409452.71639735	259139026.9725457	506814415.4181425	629538757.0650957	1411862738.130676	458211104.06139326	1425223909.126437	995556252.6007109	622644488.5681541	0.792171551635304	-0.33611520259662575	0.685375259620359	0.5	0.744883642755575
Com_3298_pos	Valeryl fentanyl-d5	C24 H27 [2]H5 N2 O	387.29779	7.189	388.3056	Invalid mass	Invalid mass	No results	32344732.744703867	22030350.461298548	40606258.10706092	47215413.39309446	40125422.63541723	41779309.52117199	53650096.63978128	27535920.933996297	23108658.445653416	34409861.50750354	72516152.61914183	27326655.43784168	37194055.38707462	30864058.15601896	42416696.986162834	12692841.789503802	21026345.035004187	55644883.425968245	117240642.5287299	45636454.59759297	0.784345764040188	-0.3504383154198613	0.642753176532284	0.56	0.306544342658549
Com_3301_pos	4-Ethoxybenzaldehyde	C9 H10 O2	150.06795	10.313	151.07518	Full match	Full match	Full match	12710884.523384688	34171350.65272333	15264271.077769777	7524979.719868876	8182755.4597193515	9866951.948002364	15183632.99893456	8089688.764021197	46282632.85593591	28327149.28079587	40121281.90183556	8663165.162473008	40121416.35839529	71995241.72841482	15437900.084959762	13005054.883651199	39813167.21120441	15594570.721126053	7783179.980927124	8121937.927658944	0.712063582111815	-0.489922025743598	0.453506901942203	0.62	0.64408555043294
Com_3321_pos	N-Acetylhistidine	C8 H11 N3 O3	197.08003	1.494	198.08733	No results	Full match	Full match	100818373.0011059	64487972.44859097	101895285.51405877	63932016.82706666	58907848.86325591	57032279.47344374	47332567.98909583	52278704.26720291	75276673.09207682	52470428.26001378	28157592.755698044	75549654.90137026	15427216.642642858	54347757.33890467	69969457.65304203	71906393.2132251	74355229.52719995	91100888.42127813	88276695.30240846	120894507.9590328	0.977458589528752	-0.03289251159474354	0.724809311994706	0.58	0.511083626469078
Com_3322_pos	2,4-dihydroxyheptadec-16-en-1-yl acetate	C19 H36 O4	328.26084	9.22	329.26801	Full match	No results	No results	16096920.336269755	11153752.504344003	15097363.93888519	15652468.573686514	22323386.70527116	12820185.228488129	11876549.352115676	66312003.73082034	16543380.29539021	12950226.09277011	17748373.384187173	20832854.848417107	59434867.22422196	18257149.661611862	23133842.23894516	17413608.41851723	20007594.201495934	30316179.07094379	23057994.698349983	16148020.687682047	0.815205365717643	-0.294764547470046	0.17614884742121	0.83	0.859536745149137
Com_334_pos	D-Sphingosine	C18 H37 N O2	299.28206	7.778	300.28958	Full match	Full match	Full match	140992205.8874841	259094805.00706106	142378886.92374212	78123311.5664691	86299500.38610709	91041824.37426916	130848630.77104345	128783018.43141936	239371556.0783442	152692829.83712614	526508163.73762846	290242371.5277927	389307294.01906466	416242745.94218296	1083090744.2133071	210897678.7217886	583634638.8190669	310140283.97270375	116482559.9200767	203632329.31567216	0.350983973305656	-1.5105229394581987	0.00111939321304898	0.89	1.78642597751377
Com_3385_pos	2-Thio-acetyl MAGE	C21 H42 O3 S	396.26366	8.909	397.27087	Invalid mass	No results	No results	115372587.02864462	9140412.310699066	17451175.237889767	25267124.810874354	40157069.37730116	45059077.83766178	36994715.55247601	8788720.060298227	44773434.712026514	36207349.71121884	5676113.775293433	7669049.2220476	11609900.238843359	8424067.246941635	4961150.247574269	4254754.294516066	6202897.73357399	7132815.991718351	11331003.946377696	13951766.811034529	4.66931699225405	2.223211534099294	0.000298344174770107	0.94	2.01533531362146
Com_3386_pos	All-Trans-13,14-Dihydroretinol	C20 H32 O	288.2447	8.7	289.25195	No results	No results	Full match	18434223.186969087	25433893.255931053	23080283.179645706	29358115.39497047	18253921.60414294	17091139.12040599	34113874.14839921	49471278.330487214	28894772.371535998	26030976.093157772	72823849.69331637	62800035.988802515	21035616.018034972	55036466.71944008	84677899.47791569	45819473.41667231	61859576.86363378	91321340.02081215	28009700.128480945	28149160.173207488	0.489839082411314	-1.0296202092018951	0.00338244085237334	0.84	1.64733221428693
Com_3405_pos	Methyl nicotinate	C7 H7 N O2	137.04767	5.564	138.05489	No results	No results	Full match	33787383.38383959	40236981.13093281	35621370.44652669	64037028.52320706	41233778.58222647	29738040.05650298	46526451.71894144	40962636.29362665	36521498.45338422	27479461.118811116	89581615.15673229	35563879.43177175	28217654.27228626	52466112.56030647	45582776.19311857	62810053.89432237	32336443.27897654	67896634.87510575	53572113.86663066	29171044.29912871	0.796753745006034	-0.3277941997246034	0.219821263329765	0.62	0.849203318846564
Com_3419_pos	ACar 14:1	C21 H40 N O4	347.30543	7.165	370.29465	No results	Invalid mass	No results	26754394.662956044	8065302.009772877	29020538.790107615	50028636.509718955	35862029.02853449	30861997.61209643	49223650.843342386	23406115.56069282	16986960.97388111	28530347.895853944	70287567.70750496	23605945.93433903	24215611.568537876	26880587.422018796	38762342.61783545	2754578.490287581	18653463.87004752	52833767.95660757	112202584.52493674	41028798.99621685	0.726463111273564	-0.4610385530978857	0.785383615405295	0.58	0.275510312705892
Com_3437_pos	PC (8:0/16:4)	C32 H56 N O8 P	613.37381	9.817	614.38104	No results	Full match	No results	35019505.74377955	2276530.214627949	6325822.592175864	3291175.5114452587	23220394.781842012	7021049.476721639	1675050.1247152104	93413075.23728004	4041146.762100007	2305838.5185487918	3860565.417305204	39656216.276664294	12046800.96303064	6160764.306372636	17793771.41163102	1328192.738963212	34074238.49877404	5265245.793482089	11600685.808332192	9339489.778170792	1.26546225125665	0.3396644724923801	0.634043167437142	0.59	0.45043919151123
Com_3441_pos	tetranor-12(R)-HETE	C16 H26 O3	248.17724	7.996	249.18439	Invalid mass	Invalid mass	No results	67800410.35629602	53424670.222792804	56464513.6271967	60952055.279622875	55471029.28307895	64915002.736886226	74869658.55526032	59734524.08763364	67676684.08605951	67673006.1841248	64951435.95204002	52223773.53147107	57078344.6064406	53754320.49550016	46096645.40728359	58998222.70021402	60391704.50514779	77927916.30277136	70421926.81499435	71442888.21418777	1.02559058209323	0.036454918990335684	0.613251158498372	0.55	0.450911341625389
Com_3453_pos	WKK	C23 H36 N6 O4	230.13779	4.985	231.14507	Invalid mass	No results	No results	77894496.50236134	63444228.28351679	61059914.65087609	76077134.07817084	75246779.45907019	94132590.27492397	75722549.3586818	72187528.16266407	93408329.40310553	52854865.04664344	47892853.52587043	22000786.855793886	44041366.83909912	34435461.69143295	53944937.96230517	112252214.15688644	46085362.84646133	74546983.27033198	75070965.6530582	60116228.59679136	1.30092061224044	0.3795329252981522	0.0489198416073032	0.8	1.25079138803649
Com_3469_pos	PC (20:4e/2:0)	C30 H54 N O7 P	571.36321	9.818	572.37042	No results	Full match	No results	59207825.576384395	4995839.935245575	9197550.27466603	3304502.2717475896	26328161.29448179	20710458.4350778	2212964.2938433653	58576767.03249906	8527035.65746889	5890836.894463225	5586552.810140688	35533520.43291454	15315956.171933828	7558977.248895831	25804422.648344275	1482454.6690241601	76622689.66207273	17511053.697457094	7729017.81928631	17904183.085096575	0.942682048131365	-0.08515684035269776	0.74923822990234	0.54	0.4663789710726
Com_3475_pos	N-Acetylornithine	C7 H14 N2 O3	174.10043	1.496	175.1078	Full match	Full match	Full match	97666320.35587174	49151748.32226438	52312256.817791715	54322988.87209048	69915979.34597093	89881439.77649567	42507172.86487125	52919475.29957895	100681728.33906333	34796302.20051446	33203325.5213318	34104699.82543668	46353335.048426256	36423927.702185296	27783710.86309265	52803064.43375882	53812522.18425944	49784393.52028991	47400674.54402574	50731952.326753795	1.48971558685621	0.5750369208898269	0.017982709223522	0.8	1.38129521266635
Com_3493_pos	PC (2:0/22:6)	C32 H52 N O8 P	296.15799	9.179	610.34949	No results	Invalid mass	No results	46480201.00783374	19818885.848194752	37084575.65865415	13005350.395332161	47105379.768620946	22751842.67706119	454637.40688963706	91120528.96072638	10802326.779141106	6970743.793841902	829762.6797475541	30459885.56918196	33130585.996013924	25869503.307895236	13757259.608515741	493602.7258497209	48151276.33454908	11121021.791005518	18093097.63741688	16015501.68974594	1.49349351267602	0.5786909709928872	0.547188570995644	0.56	0.680631379596599
Com_3499_pos	Glycerol-3-phosphate	C3 H9 O6 P	172.01367	1.396	173.02095	No results	No results	Full match	90379390.94997336	49840544.55983274	65915328.6283176	70365499.8135122	81804591.21198599	53332590.847496256	57885850.208400905	38540569.44046737	60866367.50208862	53421334.769655235	61174725.71643715	74577850.72231986	55549922.76099197	39844459.14008594	34800440.801368326	84559356.3292215	41269186.203879215	49154999.24163124	55749781.75361337	54036119.19493055	1.13007633074145	0.17642022243072134	0.286249289367338	0.62	0.796929078395547
Com_3518_pos	Indole-3-acetic acid	C10 H9 N O2	175.06319	5.816	176.07054	Full match	Full match	Full match	38810901.387283444	20302982.796741385	45148720.58650445	51010600.81475392	64182768.96152845	30157914.300618637	22630059.667253423	36776094.532447144	55786197.73129502	35164772.46466831	48140111.306725904	63679975.47903563	47740929.45039236	53635146.028320305	80503952.2547804	35618958.575870216	33441602.725851063	66556933.321761936	52984259.398837335	64542826.00202709	0.731416099002132	-0.4512357130878636	0.0341864955940813	0.76	1.2603009925154
Com_352_pos	Glycerophospho-N-palmitoyl ethanolamine	C21 H44 N O7 P	218.12912	9.355	219.13719	Invalid mass	Invalid mass	No results	6628967.324479833	3209368.9459136534	4142411.0963418283	5518299.776206811	19782239.81515628	3183261.6321316087	4666056.2544883	265814086.0277832	19679647.97051946	5579183.487607986	10934953.189503735	131424282.87626842	711221186.3321949	120834538.71185762	228079805.07984427	6610379.99730229	242220848.31532976	174922673.06290948	26315521.092273466	27813065.852347415	0.201266424800116	-2.312821572476173	0.00420975540150994	0.86	1.60832187512535
Com_3534_pos	ACar 16:1	C23 H44 N O4	397.31866	7.726	398.32593	No results	Invalid mass	No results	26742172.92584463	8894142.727864673	15821236.523834186	47192525.858923174	42187650.437243514	26770444.622004997	28815521.986764975	44709700.24537605	22102033.67391889	35724788.88117018	65213015.07582462	27660962.859548334	54760399.61662816	31684208.794067726	55065143.24587092	11248293.680337943	28448709.102623947	57680411.68160739	76565510.46488993	32850686.604526427	0.677641823399115	-0.5614051757242698	0.149862788512304	0.73	0.889505768261655
Com_3593_pos	4,7-dimethylpyrazolo[5,1-c][1,2,4]triazine-3-carbonitrile	C8 H7 N5	173.06879	1.44	174.0761	Invalid mass	No results	No match	52398265.94013996	40894410.53856595	43512397.379366316	55962802.53419189	49449828.83276159	62261210.6076146	30479096.169037666	57909781.590318926	33814267.67740274	41792404.63842562	44135507.00604188	31309487.244122792	53682318.203769684	29400534.095497478	40516076.00814233	79421029.6435811	42423249.64929807	75160553.24540351	51935164.89621999	51075039.29348973	0.938715671147303	-0.09123985068508028	0.760433461482305	0.51	0.666812875157669
Com_3596_pos	Acetophenone	C8 H8 O	120.05738	6.513	121.06455	Full match	Full match	No results	75551334.20584667	59408397.30221536	94981389.01699905	63531547.14689176	68432919.46171598	50679115.06863166	53394884.59548453	49794249.64193786	59773320.79253005	44349931.15013298	52342286.19628443	65337421.40389741	53648725.09766397	51599797.560263954	40703743.71412259	55782084.33714382	49964999.43339662	58251379.96876543	80838719.7888107	55446376.804464005	1.09927294190714	0.13654964201635636	0.356502820025178	0.6	0.646355981445818
Com_3598_pos	Cuminaldehyde	C10 H12 O	148.08863	6.584	149.09593	Full match	Not the top hit	No results	33770343.341195755	41284796.427054755	50407245.43821415	88486516.69981457	80164652.48874955	59994889.16191605	34301339.03776553	33510045.28510951	35266319.678480424	28147073.588971317	65113310.55515708	26450489.541599244	25864103.91502304	58676023.02303395	34383196.31783651	21204556.345690355	44716389.36526701	26247685.016988955	104637457.5705955	40727291.36339689	1.08328350573605	0.1154108595607921	0.537738543346988	0.6	0.3930945301988
Com_360_pos	N-Tetradecanamide	C14 H29 N O	227.22467	8.755	228.23192	No results	No results	Full match	392209378.5934235	296457244.047099	343613316.3554822	308165871.0146347	294132383.50753635	249516005.52295256	259624325.9995724	275179512.96573746	367497144.6030027	210526349.46974677	463044085.505792	370526917.15042526	700522955.3933717	256273594.93773493	452040217.3688451	184514470.84190083	397216082.8978918	374395140.16400266	283029417.5302012	456179544.7776258	0.76107607035419	-0.39388743506401386	0.104484774443322	0.74	0.993812664923104
Com_3608_pos	Prostaglandin J2	C20 H30 O4	369.2512	6.43	370.25864	Invalid mass	No results	No results	42845742.387376234	37627854.06654279	35854583.842206866	89431660.19960149	49580731.89045249	64337390.51696668	81643504.2137776	53058355.42946765	61375845.85322881	40309741.73974449	50278810.98523647	20394055.03239646	31879350.830759425	40563936.21223596	44451308.32368129	105469634.53269304	30375797.97807106	63362593.60105467	58556929.742410235	38977300.90597892	1.14816075190429	0.19932464527083718	0.302342048793815	0.63	0.770300506467077
Com_3616_pos	LPC 18:3	C26 H48 N O7 P	517.31644	8.446	518.32373	No results	Full match	Full match	28398251.70582025	15724636.806552839	3708011.7329976307	14609047.843917757	36546674.262881055	24108316.73200471	9044285.437296413	77646032.30312125	14240438.08352359	5367986.146093488	3454467.9796650186	24729231.872082584	53175369.056767106	27102752.882365156	9473706.73010283	3104747.6047654096	22278483.834906388	17240824.28691707	84807622.26789822	16951041.389019623	0.874486174281447	-0.19349251972073034	0.900518471077001	0.54	0.222437780428216
Com_3636_pos	3-(3-pyridinyl)propanoic acid	C8 H9 N O2	151.06333	1.314	152.07062	Full match	No results	Full match	57274591.31798238	87334099.16233084	54183993.65661487	25750399.63520966	44004817.11776678	44239554.7765341	25772183.839069597	16614300.917172967	38613682.03618766	60104798.33486999	28742214.37621352	23253784.473248985	25092282.345330644	18832317.456779085	30390686.765002687	45143763.09760568	26041649.263057873	30952814.50927349	34465965.48140023	44472275.21930027	1.47661192218228	0.5622907120138669	0.0908504600695863	0.7	1.04250971498949
Com_3650_pos	8-Isoprostaglandin F1��	C20 H36 O5	338.24279	7.528	339.25031	Invalid mass	No results	No results	104241311.28873396	64569479.953046896	29129652.363386903	3945900.5010551475	63059853.430548	95005411.85847388	53554261.463329054	37940268.40462588	79040367.16053185	47551979.81850298	27101094.87713973	29351109.15908278	35069969.96417649	38768797.29323071	24165968.83151728	39807776.880472004	18795895.93208525	28043380.59803958	46628899.13880619	66312909.887060374	1.63266583605844	0.7072295392191132	0.360477935827398	0.76	0.590129600362734
Com_3657_pos	N6,N6,N6-Trimethyl-L-lysine	C9 H20 N2 O2	188.15252	1.28	189.15987	Full match	Full match	No results	99965106.79300919	86745829.47187212	76941623.41011915	42723497.313730195	86554763.43071309	73610473.25075783	42114542.88671092	72931762.39995056	56678382.96670921	68363690.43333374	58644933.40445772	67257471.86960295	37724485.515236326	48006618.14613786	43579546.38871193	44566497.32713228	60427410.677370965	88050902.34881465	79483603.10301696	62923663.640665434	1.1963287378424	0.2586138805787964	0.180094533084534	0.66	0.824848462640766
Com_3676_pos	Tropine	C8 H15 N O	141.11535	1.526	142.12256	Full match	Partial match	No results	52910302.45123334	85995538.1460369	45739958.29139716	86709751.50135349	67964919.53761165	57460130.437954865	80087713.9330117	64000535.08452771	81052341.89661412	37091305.91195993	39662974.069266416	8831421.847098382	30080849.22600071	37476552.643991396	55968155.35906048	92986004.78581251	31249286.143011395	76300503.38329642	52405724.937273696	80219832.40908703	1.30450689866189	0.3835045736218126	0.115724077507475	0.7	1.00042779204179
Com_3686_pos	16-Heptadecyne-1,2,4-triol	C17 H32 O3	301.26125	8.071	302.26855	Invalid mass	No results	No results	56637215.51510447	42788526.81575879	37637452.81900222	18400341.648955237	41363616.172729924	31394619.74155035	17895318.746124845	47436872.86076532	36478780.307223156	24527544.759655286	24270604.066492643	33099266.777829845	29865684.88868644	53240479.57837274	61213303.28475002	19377132.069588613	70325696.58982246	28524693.203345988	41287113.65222593	70367159.21079753	0.821557008824315	-0.2835674059025496	0.392629460272636	0.59	0.528311668956137
Com_3689_pos	Ala-Ile	C9 H18 N2 O3	202.13176	5.228	203.13907	No results	Full match	Full match	50138287.76672659	25154378.958673835	27225118.875968173	40399635.760974064	33203845.678633336	37361458.033494964	38636139.86462896	40012582.28710718	27575882.314631145	44565499.68681293	32594952.788777597	18872099.458914723	17244733.789003637	33782279.612344354	25310507.30389441	102115537.34936824	22603854.41673102	59843417.796499886	50736946.09596824	44494240.74312627	0.89370487684592	-0.16212959793444492	0.940794061651137	0.54	0.771742510688209
Com_3695_pos	2-(2-amino-3-methylbutanamido)-3-phenylpropanoic acid	C14 H20 N2 O3	264.14726	5.446	265.15457	Full match	No results	Full match	35101704.94385902	24172203.421704836	29301860.779646028	67725357.9272264	44045650.88705825	41791502.50265603	68499465.8000481	67321843.92992903	37099173.36968983	39392723.626664475	56676949.230004124	37642989.661980994	21824292.586571023	39578091.36824408	37194620.30091197	86808829.40711464	36783683.65120796	97060222.6287797	50710760.31559055	42068103.15772662	0.897507248894046	-0.156004503694003	0.671976510694074	0.56	0.515872834392536
Com_3705_pos	Phenylpropiolic acid	C9 H6 O2	146.03667	6.063	147.04395	No results	No results	Full match	7250774.669918337	16204371.19278202	12564538.31712058	11144586.55772506	6618457.393467959	8579525.100387229	13043495.211403385	4922959.9092221325	10569919.74214371	12390635.576227948	13951123.310688753	4374808.062991437	2570085.0085651567	7890626.866214492	10584913.41854392	101281842.08900706	10173375.14396572	7472874.412719354	6793668.432212123	7227993.50313643	0.599399247381074	-0.7384108225144767	0.889903232309165	0.62	0.645802828687665
Com_372_pos	2-Arachidonyl Glycerol ether	C23 H40 O3	364.29505	10.671	365.30231	Invalid mass	No results	No results	54367488.197589524	1531146.469418946	34506007.968333066	5843221.8388896985	26105803.791704934	19972201.963001356	41222321.10752953	194854323.57569855	191662514.6128823	131917737.9779816	484605886.2187526	202842996.06594893	202928263.5042137	346398248.4228795	716551061.1265506	25588089.784436993	923725175.9508979	332057512.33478737	40222528.25093256	2201169.7315747277	0.214207159943003	-2.2229213914489314	0.0748073704071252	0.79	1.17567735955734
Com_3731_pos	Cholecalciferol	C27 H44 O	384.33833	8.803	385.34586	Full match	Full match	No results	17487587.491892725	15117317.357003178	24617800.049821798	14301885.44285898	13113572.883787246	18454390.706025038	16754974.212967647	23214426.98109461	22578838.257044192	17257031.945308246	55428105.669513166	25512700.275576733	19301837.16514985	16242190.66550441	45661903.98059728	16719334.585806955	69005477.55957426	39426408.32626429	22059269.24530057	25762487.252967037	0.545768623243205	-0.8736386398000917	0.0143216361747379	0.8	1.45862703279987
Com_3738_pos	LPE 18:0	C23 H48 N O7 P	481.31686	9.978	482.32407	No results	Full match	Full match	730118.2075665324	1074544.9692646833	925057.8343317751	551347.4442528792	1474842.192632398	711438.0319135867	1086515.891048137	8615888.833217287	2022950.712013705	1260956.895026536	6567893.226784931	11147397.44318392	50663654.17909261	7095975.574397411	29367808.765772063	1366452.7330106453	29014545.27053496	14329874.506114274	2521256.390271986	2740416.5470849434	0.119197934794393	-3.068568854789455	0.000536865541731875	0.93	1.87009515993003
Com_3742_pos	L-Adrenaline	C9 H13 N O3	183.08951	1.5	184.09676	No results	No results	Full match	54756728.9212343	49459671.560267575	44953288.17276658	93120364.13234688	40912977.86937065	52749559.29889445	89709949.89488284	52900193.232690744	66376954.89175902	35190578.30194175	21438526.244494423	19220433.103552435	32067689.139244642	29653442.16133788	34516733.50362162	71439115.63581704	42498591.63078426	59580982.38869553	51252836.13072168	55519090.35769283	1.39057462004273	0.4756811636541216	0.0475929958659848	0.72	1.20080177329053
Com_3757_pos	Gamma-Caprolactone	C6 H10 O2	114.06803	5.761	115.07534	No results	No results	Full match	13529939.678096864	39495932.32309659	26851590.985648267	38985252.85583757	22046917.546623114	33911615.64237017	13006640.305714082	37953811.428727165	90172818.49873297	9390490.3540756	5257075.225880003	6543736.743376736	4128698.2435671976	3991982.4493333115	4635925.559648914	25469057.314463153	4901884.820980914	7531529.779247681	5625805.799404635	39418722.95716232	3.02634080504676	1.597574462791002	0.00119905934023197	0.88	1.75186775420556
Com_376_pos	6-Methylquinoline	C10 H9 N	143.07351	5.308	144.08076	Full match	Not the top hit	No results	236652626.24858594	76651858.23432012	198727058.32786098	304929484.5661558	220494501.63000566	198113053.52945447	299306095.4982098	348466285.904263	256186955.1184199	253230390.9601712	491232482.9477181	331407559.7067237	468712403.50660694	808644844.5007436	424985783.10191315	123126633.40554519	415750197.3386154	485054074.69084686	946052821.1311102	1027382001.0159734	0.433286341752686	-1.20660733484401	0.00515870047838914	0.9	1.60896292407452
Com_3781_pos	L-Asparagine	C4 H8 N2 O3	132.05354	1.714	133.06075	No results	No results	Full match	24597838.4408119	82797622.75298695	25525974.08247272	10406326.573430344	11824272.69115622	35021185.87475131	12113112.474851644	15175087.029666953	7704655.640194316	12637686.111971233	6890944.702682743	12962325.096936826	11943058.324535312	20618847.695616595	5169674.887612218	12554130.054779023	27182321.84278148	32675949.713770576	48913207.057826646	9757053.153198546	1.26043831544558	0.33392551591298264	0.556978526681603	0.56	0.380902357746811
Com_3790_pos	PC (7:0/16:4)	C31 H54 N O8 P	599.35832	9.53	600.36566	No results	Full match	No results	26261735.6267665	1204660.271361796	6599930.733086161	7431676.808710075	25524780.552674755	6242234.050716062	517530.1653419054	81280109.64776912	2846646.1729932292	1182842.377194875	1394708.465090022	57297096.26543345	25778171.592227492	8814807.847368892	21576776.943860322	641915.9455397322	58182339.693112925	10408248.23391953	14932150.555934861	9875437.81796358	0.761564802611245	-0.392961292018324	0.356908906281107	0.65	0.630823474961142
Com_3798_pos	Ergosterol	C28 H44 O	396.33874	9.505	397.34613	No results	No results	Full match	60718167.38327118	33832342.75524886	21101600.789985586	61832281.85035041	36043802.592519306	42641091.72676772	49575311.896241195	48620466.59774442	71294872.12913395	39881663.14689529	28445634.17159777	11638390.224411612	19232188.96260109	59456665.05521255	36085791.38494012	24051022.09949705	37280027.14992704	29618589.594507474	50550016.49114404	44591265.13565167	1.36542648577518	0.44935164184936127	0.0802460318617544	0.72	1.06923992772957
Com_3806_pos	gamma-Glutamylleucine	C11 H20 N2 O5	260.13712	5.245	261.14426	No results	Full match	Full match	98250792.0765602	37729414.613204636	46764556.76951607	64681439.8435288	47068718.18645129	57066792.87912216	54256338.686953254	63885342.78664976	33818377.27928202	47271271.04110837	43333329.177369386	44592522.105408214	25437649.788240395	22410850.647281185	43193941.22200084	58199703.14289192	52503812.92810543	91433506.61454481	49403152.08836888	63365608.72964485	1.11524996033071	0.15736709679502156	0.402431086660266	0.61	0.597335588572751
Com_3826_pos	LLK	C18 H36 N4 O4	372.27363	5.031	373.2811	Full match	No results	No results	21469988.89126871	21407597.873373948	18386000.42207375	42243301.56699321	19788311.164955392	28941187.567443226	26312566.905549727	30417318.56653206	8248514.781692026	16557691.023452614	23920373.680715565	13053680.526524248	12315683.408589188	17283373.284562755	15783237.297185825	8447037.892258175	15509981.050213678	92503412.49151775	31380332.343705483	30506662.72471803	0.896697713841513	-0.15730637534102773	0.813643371695584	0.59	0.14895824974562
Com_3843_pos	2-naphthyl (3-dimethylanilino)methanethioate	C19 H17 N O S	307.10547	5.997	308.11298	Invalid mass	No results	No results	19636210.076411888	18386547.527589314	34150050.815644845	35105688.96043036	19463163.427311294	15471639.283649614	19235655.387900848	9894515.6063758	34467889.042190865	20447583.921564337	24155813.825854503	19279117.05302281	4993203.437774563	10085895.75596904	18293213.767456777	96392111.95886286	20552649.192504283	20574253.132581126	18835108.98423329	31224858.28765903	0.855789456164921	-0.22467219067740646	0.847052408367853	0.48	0.80221078057702
Com_3857_pos	4-Butylresorcinol	C10 H14 O2	166.09917	8.118	167.10645	No results	No results	Full match	60308793.832297795	49879271.405058816	65357056.04068816	72155381.45744325	61873720.869501665	69683387.4641522	65580790.43349143	63067947.1546542	55125734.45608569	54749461.335996084	51145681.974259906	61096471.35828794	48425126.70173258	53750972.77727967	55836409.1994304	52446477.761812106	36894572.764013626	40818931.36699264	65128929.680276506	58936730.49735043	1.17789274381111	0.23620817667546756	0.0208859300886269	0.81	1.34938368502156
Com_3874_pos	4-Hydroxyisoleucine	C6 H13 N O3	147.08935	1.42	148.09648	No results	No results	Full match	71073662.77827725	52565106.20948097	41172596.13165585	76782227.89222479	52200377.62209915	70568870.97026293	67140745.3983652	52211202.57159653	77573175.97841059	47126324.41880904	43631073.38674661	36593438.192454815	35778213.66521693	40802109.73209542	46740083.23813631	94964643.73947875	34073102.15052734	72889321.46201442	57485814.771187484	51053854.1984705	1.18365855054398	0.24325296738476193	0.133286884895204	0.73	1.03250813418938
Com_3882_pos	Isophorone	C9 H14 O	138.10434	6.123	139.11157	No results	No results	Full match	56974277.74907343	33614754.24808316	46251830.689148106	80471597.89768182	49048501.326968454	73485700.48841117	60989130.68759642	78259558.72088903	55167129.08924727	31224795.455997102	37921358.6321651	28770265.529197257	31902558.464530714	29776937.72548879	30277447.90642378	59726023.07674027	30006153.483622823	38736919.92659388	43868341.642935865	49672270.73354037	1.48555097929209	0.5709981146380967	0.0098497521331883	0.83	1.48919130457174
Com_3890_pos	PC (14:1e/3:0)	C25 H50 N O7 P	507.33221	9.315	508.33908	No results	Full match	No results	6742446.36772398	2519172.928397129	3801068.883209616	4139491.9565761904	14525570.163261257	3536956.3238951066	1190695.6744297023	46419059.14717862	3030335.2288712915	1611307.59672924	2275346.2308650673	8931018.897027409	47764264.66425973	3200756.6763956733	12504151.461951073	1047919.5920271819	21369587.819009695	11757870.592934659	17745940.254469022	4441885.135134621	0.667864353594748	-0.5823729806135698	0.295292556297785	0.65	0.723135429605605
Com_3908_pos	D-Proline	C5 H9 N O2	115.06333	1.225	116.07066	No results	No results	Full match	38073244.24253055	78848646.31436221	53753945.50365317	12711263.950285861	35751053.24737309	26195163.54458806	14199787.024602003	24981137.052634135	16952367.778922386	20737408.134832215	15569992.263603147	21551896.933398597	15443992.786270132	23146139.541046225	17537156.09476084	15536511.034838026	41585614.74547015	38059676.74758734	34463835.21484579	21835971.625776514	1.31656511532451	0.3967788766689087	0.423875167529939	0.58	0.522300221498073
Com_3923_pos	PC (16:0/17:2)	C41 H78 N O8 P	743.54582	11.495	744.55328	No results	Full match	No results	694958.9709110216	593033.5342151342	1473829.2771766207	1301816.985079583	932955.9957756124	619948.374802345	607299.1940752509	812295.9913295629	656180.413757114	20927075.925119717	688203.0067254716	711897.5213721667	1166847.510585101	7310249.167177113	13338777.694303416	93397209.40022774	13147431.890215741	988076.1246689797	43118210.29758306	5982380.783078948	0.159129878762077	-2.6517233485033507	0.0306805514297641	0.79	1.46423921105655
Com_3937_pos	4',7-Dihydroxyflavanone	C15 H12 O4	256.07349	5.83	257.08066	Full match	Full match	No results	5702466.439338344	13390620.731905712	7132840.554174437	69838366.73548849	23986134.902886745	4955736.844162274	26076793.756420277	52089627.94018933	14480552.541891752	18072928.056109533	45790221.21432865	14951433.572256405	5745384.565727977	20304034.621945087	22122692.661553416	24784913.62831704	31163774.35805989	88658061.8856698	23823526.08535728	9984541.89754314	0.820405908866852	-0.2855902122087909	0.445589784591506	0.61	0.494165020428181
Com_3940_pos	2-(acetyloxy)-3-amino-1-[1,2-di(acetyloxy)ethyl]-3-oxopropyl acetate	C13 H19 N O9	333.10596	3.92	334.11328	Full match	No results	Full match	12776408.503607517	77801065.5833393	56868065.81266148	7536557.309854095	13347510.318314381	24095722.0017629	10857547.92863184	5851915.861428899	11535056.50207238	8151592.806774181	20542228.499940496	4908912.3841518145	11112733.978241386	9560228.440770235	7011930.06442171	81024508.22111166	23805498.453757327	5864511.908309512	12840231.548983693	13421102.70477168	1.20374123902548	0.2675252979977159	0.651698116479714	0.54	0.668562685959545
Com_3950_pos	PC (20:5e/16:3)	C44 H74 N O7 P	737.52664	10.727	738.53302	No results	Invalid mass	No results	1887480.6000233178	2479885.636805401	2197366.2109089	7900129.571400494	1894678.1194922861	1915065.252157843	2454720.114521804	3149464.9282166003	5344370.226747494	3086774.67145957	5980383.896874012	3024178.891430403	6066359.199370146	5044549.806519284	6785984.297819671	3851756.1546950857	6933395.423943933	5088402.566506168	91166151.33680771	6816340.590092375	0.229543255847742	-2.123162049671978	0.0172216744340582	0.85	1.53281740920025
Com_3957_pos	3-(5-phenyl-1,3-oxazol-2-yl)-4-(trifluoromethyl)pyridine	C15 H9 F3 N2 O	290.06249	3.265	291.06989	Invalid mass	No results	No results	88945956.08922409	19657698.20986562	27143167.887435015	26593770.139325615	57021767.09129714	78781429.10937004	22348170.772604782	75963578.04625924	38485319.85244605	23066936.101707794	2870372.933489807	4347254.54033947	5719230.685034868	16411539.971605698	2759048.3976027775	10397251.652805148	22067830.150236804	14072570.310469745	37691285.4992692	2285644.6616068976	3.86106862210433	1.949000195276882	0.000474201778585646	0.94	1.9536257929339
Com_3962_pos	L-Alanyl-L-Lysine	C9 H19 N3 O3	217.14269	1.519	218.15005	No results	No results	Full match	44500980.26198099	43427705.78967349	40496178.67095099	86386915.70530607	40674602.49309243	47650044.21812475	81550234.41271777	48195706.68561025	60768263.25397447	33075870.65215212	17964131.625616122	14986696.4704981	27767516.632061653	26291285.020713717	31258286.107542258	61029925.078579016	37687273.97712704	58801324.45656254	47291322.57829554	50252019.07220981	1.4108879840917	0.49660345128708827	0.0454831712862914	0.72	1.20428436930041
Com_4004_pos	N-(2,5-diethoxy-4-morpholinophenyl)-4-methoxybenzenesulfonamide	C21 H28 N2 O6 S	419.1367	5.6	420.14359	Invalid mass	No results	No results	36610145.9479952	17872755.650566626	20700742.62051555	84799327.02642196	39042018.96497693	23919182.14121739	67339042.82862055	44322322.14972653	52005289.75164295	40339838.06004509	46593845.86165768	31724551.66151773	38016226.026869535	46150572.40237194	54263895.42348346	31994901.793440588	20840966.419836167	73150055.4317314	62049543.68833561	43765837.90535529	0.951845474586818	-0.07120071373031513	0.609098973780674	0.57	0.317822167678335
Com_4027_pos	Esculetin	C9 H6 O4	178.02651	5.264	179.03375	Full match	Full match	No results	6848964.272660097	75098984.82092877	24495593.784775324	9492704.214383902	8151161.174972237	16218759.84615775	14702879.487705728	6286460.042206182	8713828.648779903	4936652.84592683	6620448.569475933	5286588.345851129	6129061.53031199	5588954.51660149	3847108.50495991	28945235.718064815	8821956.695294552	5930805.790494185	8829942.558715103	5994628.593310372	2.03438033312088	1.0245894203032002	0.114492762056649	0.74	1.00733581299849
Com_4045_pos	17alpha-Hydroxyprogesterone	C21 H30 O3	330.21935	6.23	331.22662	Full match	Partial match	Full match	6108450.866888677	8354707.830592438	10724514.0975617	7202886.970053153	6954344.8808301445	6603787.03051262	9665038.105854664	7596697.638224607	5828548.472841963	5054808.701227178	10332538.960871791	7677841.961631846	9688851.164206268	4648555.7818193445	14126610.994244132	88915249.99892366	11296528.993906857	12425909.951503979	8855072.595769137	9273346.002385821	0.418040921329635	-1.2582839226536446	0.0826192507908711	0.81	1.44378733801544
Com_4051_pos	Isobutyryl carnitine	C11 H21 N O4	231.14695	5.628	232.1544	No results	No results	Full match	32138610.008306514	27708513.201926764	27493323.053707268	69235912.13393326	34910316.962516345	73904126.22840421	66810218.39361208	73266553.46481219	40166277.53027618	25666507.478456236	34309876.05861803	29608385.47070845	25294869.418590475	28380258.152082905	36158330.64962665	61132204.01500073	20015709.108945474	45793986.5394928	36012473.89602916	34319243.584410705	1.34263914572906	0.4250716110790092	0.165671719019493	0.64	0.878278933938837
Com_4066_pos	Cafestol	C20 H28 O3	316.20082	7.66	317.2081	Invalid mass	Invalid mass	No results	27948723.5895093	30135346.779251844	23682937.218772244	51747258.242396526	31490877.897240058	29945051.305264927	50782427.452194996	28948763.840806197	35980614.526918665	28006613.9608666	42619625.30046765	18452934.804311525	12008274.076909378	28556746.694881834	23072244.52441504	87968653.62995878	18657957.67356109	54259949.701951034	23710519.735295225	29166744.726785433	1.00057600922312	0.0008307664081079522	0.521863370509092	0.64	0.633141825004647
Com_4085_pos	Andrographolide	C20 H30 O5	332.19599	7.255	333.20313	Invalid mass	Invalid mass	No results	18200955.393061697	43926558.21606561	19876749.437914114	61418334.32091007	26719548.057833392	25635918.71971655	49216151.10105724	29886540.972256504	28990575.56064072	36333283.60641548	68540509.50551529	15619227.735283962	8523357.567891806	43224166.1573317	45772189.99960278	45721559.353284806	41861353.46582159	62962588.44813875	39456350.298217334	39026940.31770036	0.828336468306835	-0.271711188810256	0.627569558242703	0.64	0.399969024263264
Com_4089_pos	Pleuromutilin	C22 H34 O5	378.24006	6.962	379.24564	Full match	Partial match	No results	80063484.82469533	54168255.20918581	42479597.376041144	50493495.42360308	66428889.3715037	55073976.544645034	45934675.944205366	32742042.74031986	69206791.84277144	45486826.23699303	38937863.69889995	8964019.649002813	23259820.946499687	39555230.21154221	36136992.38658924	87268577.64311263	34614171.03214597	58232258.198680386	43644604.3090679	51598288.51011828	1.28390064271207	0.3605335608614252	0.114271220209327	0.72	1.02243713141919
Com_4104_pos	KKK	C18 H38 N6 O4	362.30326	8.824	385.29248	Invalid mass	No results	No results	13417213.772927195	8369323.788783013	14194451.040499916	23211306.282932993	6145991.011414182	6544324.905887658	28735593.919647165	39735101.717927724	8357318.996173376	4429620.056872929	55975942.899144866	22565475.576384757	8918571.574358156	8256934.610900857	38317752.94623358	27633878.329892248	59666930.63419501	8511865.735568194	10594490.388110401	11842314.58139133	0.607014911861553	-0.7201961368833992	0.191696033109454	0.67	0.812208193448676
Com_4112_pos	2-[(3S)-1-(4-Fluorobenzyl)-3-pyrrolidinyl]-5-methyl-1H-benzimidazole	C19 H20 F N3	309.16883	5.068	310.17618	Invalid mass	No results	No results	29799660.404439285	32333581.91316983	30728296.965827968	57607788.49936829	31182998.39995216	62040185.42461672	77412087.44228736	61370942.97028466	44554296.73166079	26215757.183896206	23841673.980053753	15192063.313454973	26497932.4277827	36705619.44148836	44565865.39074225	54409015.52914433	23156617.28784311	47644001.328763284	49473068.286346525	67131763.03705926	1.16630222764746	0.22194168719140714	0.372550184414392	0.39	0.703877987992829
Com_4113_pos	D-Pantethine	C22 H42 N4 O8 S2	554.2442	5.59	555.25122	Full match	Full match	Full match	86830587.11923602	31175929.70802422	5581257.187613847	3517054.864411875	17360867.963427234	28982474.129343428	9798229.81074509	2315907.9994828696	8906796.553012397	12226308.869960492	3905819.6618251516	2411123.259374752	2201062.0738062854	3371943.2836502274	5728714.156493727	3618237.156818214	7641321.807343073	8077031.008347867	2662733.1839801995	5925270.393907979	4.53844174581741	2.182197039482557	0.0139342468110888	0.81	1.48368407393063
Com_4127_pos	5-(2,5-dihydroxyhexyl)oxolan-2-one	C10 H18 O4	224.10221	6.122	225.10948	Invalid mass	Invalid mass	No results	61380588.0123294	36286472.26613173	46238497.928611144	59695123.20252458	57471017.83058029	68165775.65530972	68861618.48790774	71075825.79829875	63447644.92416106	36789802.055202894	24568481.03069443	21427202.031179305	21992558.336257778	20897574.258259956	21487431.69714822	45149326.17220744	23200867.391220137	32893063.00471042	34933664.59571716	43750870.13980969	1.96145480152221	0.971924091279878	3.42552920580581e-05	0.96	2.06667289330721
Com_4134_pos	Inositol	C6 H12 O6	180.0633	1.322	181.07095	No results	No results	Full match	72857666.99880075	26835909.44119336	53131648.25381345	66544545.18081751	35798427.84552948	72948896.29811382	48842831.48947753	63497496.30389594	43510512.53174449	30293054.8733593	58781440.73811332	40911837.87649604	16139489.787238428	40549802.60710883	41455456.3980843	85618904.21696895	53403281.544526234	57362216.77974499	32793246.289659467	57320795.62913224	1.06178456318666	0.08649107202545597	0.654846136836447	0.55	0.610028523203357
Com_4147_pos	D-��-Tocopherol	C29 H50 O2	430.3816	11.825	413.37796	Full match	No results	No results	3232881.635324594	11257569.791059718	5024715.618507973	1716241.1745062822	2686193.936686958	2663515.9262476233	9248000.402359119	23400913.506968074	49642808.52139139	20832947.453038987	23795835.21074914	15655643.988718214	19926934.08388786	41028526.36245936	62955024.46946546	19857722.71698239	54415053.47138202	33574270.4024147	2655606.029743935	5392507.449358647	0.464467248040874	-1.106351226492414	0.0518011957865203	0.74	1.20042514717153
Com_4153_pos	5-Hydroxytryptophol	C10 H11 N O2	177.07873	7.769	178.08594	No results	No results	Full match	24167832.1625753	21486803.084402602	22298792.710797727	55677481.693260536	31202711.573850602	31453053.45301606	65419285.947785944	33539612.05319854	30541931.116556752	35431038.73890066	30884449.26738373	16001733.456235006	16114917.221053427	16908717.20757764	21067691.895287696	85115561.75817034	16519481.027147748	28425845.328346077	32538006.33472945	11741744.61365427	1.27568249658046	0.3512693027648164	0.116059505632483	0.77	0.962629140064496
Com_4161_pos	Cyclohexyl fentanyl-d5	C26 H29 [2]H5 N2 O	395.30255	7.373	396.30981	Invalid mass	Invalid mass	No results	15440729.987085879	11601970.009660834	17019738.88353584	25376772.88186005	16537695.264622789	21861145.60882717	19814162.517117657	17010361.3469368	12084212.252279839	12236436.05553751	27688687.347211834	15356167.365290357	15176620.624685574	13338793.657942431	22485615.26531376	13331411.821168443	1110609.502492426	34306069.84206871	83810608.98580581	14283053.897733461	0.701502268830417	-0.5114803250049847	0.963212157263885	0.46	0.318436201159574
Com_417_pos	Pregnenolone	C21 H32 O2	316.23995	6.787	317.24734	No results	No results	Full match	549673753.0897664	721457226.5093864	957306201.6749469	574001702.5773535	700186976.7005831	648212573.9351367	786583675.2712133	565211402.6693236	493094973.54561955	707015878.8335878	408424500.60019827	731967292.5382134	605397392.7145864	631074223.117152	377247878.0955403	513126921.86687493	411434816.21021926	313121063.1954951	663119627.2487545	588548876.3470888	1.27830498402288	0.3542320823292542	0.0282586771226295	0.74	1.29895149639117
Com_4170_pos	YLK	C21 H34 N4 O5	404.24544	8.181	405.25302	Invalid mass	No results	No results	27844040.815464288	36712101.003510766	15952360.034176	43204514.40094852	32671778.77960119	21783483.25113682	51830691.01643057	7497272.28600506	24366740.20029797	23366459.31507227	16930470.52332039	6549601.72166676	21460046.582507145	12983314.967384337	13960827.72821645	84583906.58155623	10757971.010236561	30623848.386431493	35339057.482705474	22673123.57937742	1.11477770513762	0.15675605483725555	0.403290270792478	0.67	0.801556359849823
Com_4185_pos	(R)-3-Hydroxy myristic acid	C14 H28 O3	226.19296	8.735	227.20015	No results	Invalid mass	No results	52812876.50520837	65793093.46932501	45125837.17606654	39172445.798279576	47910768.15616625	48183697.711404055	32245270.591926243	36679763.81298226	43186045.84618587	54683572.36393506	60251332.43756923	43844962.43803553	37543179.927380875	39167069.44399389	42026566.50052052	20805286.07226353	30324084.11259858	57038952.849503376	61260919.22499667	86426425.29406244	0.973060979379511	-0.039397876837008294	0.868970721576714	0.52	0.103898727831858
Com_419_pos	5,6-dimethoxy-2-(2-methoxyphenyl)-4H-chromen-4-one	C18 H16 O5	312.09979	5.708	313.10703	Full match	Invalid mass	No results	590536205.4192318	1002197457.615267	795310386.5151329	538771730.4316134	374824356.87635535	674217331.3124163	793387807.1414931	668139804.4310441	961855664.990451	478721819.28052026	493399409.61178267	406579088.56445616	314593218.80199724	431494949.8306997	345674866.0781842	839542916.9499408	564806190.8649297	494829049.6962342	661301457.7014558	795110165.7028171	1.28624208233744	0.36316219641357395	0.0866449836098036	0.72	1.11813702476163
Com_4229_pos	Dehydroepiandrosterone (DHEA)	C19 H28 O2	270.19799	8.279	271.20526	Invalid mass	Invalid mass	No results	28868364.360932056	29545067.605102587	25334952.960959464	71928588.48011334	39326787.160254784	31868261.903598152	63418420.782020226	39932281.75413989	36446805.68803888	22747697.136091758	41039116.11257435	7690896.708735446	19780338.953024093	25146149.99955561	61108023.41933339	66814192.05227131	33601796.2485394	76371295.20582722	38548609.876444496	33007471.33775136	0.966037226198365	-0.049849310570642125	0.787581852945065	0.52	0.320192011614323
Com_4246_pos	Octopine	C9 H18 N4 O4	123.06834	5.793	124.0756	No results	Invalid mass	No results	33873153.21056197	20381148.13743575	34582420.16013214	19533008.524971712	33641008.43277628	22928016.717043813	22705343.63134924	17077580.161173046	18442662.760382146	24214719.29426369	22049002.49368763	18235840.60502492	7650964.8623891175	12983925.662144212	15452438.416595409	82270494.5210282	18306178.351131305	23546664.828632217	41418315.85218529	21822289.069807623	0.937979469920301	-0.09237174887198589	0.611391203783318	0.64	0.884571529539822
Com_4253_pos	Isoproterenol	C11 H17 N O3	211.12075	5.927	212.12807	No results	No results	Full match	15326328.324487207	21817360.038677122	22059402.50192538	57153107.88557669	18140737.38099188	26770756.497313246	23897284.25704343	15104764.812510103	32698223.011376545	13539028.538437786	14255552.852712413	9775880.122111335	7092847.735730444	9659005.168739358	10622918.171345972	82104425.5710343	11360331.750873402	14264566.975909764	13897426.333085017	19620929.0678454	1.27953295542698	0.3556173056569949	0.0955423332396821	0.83	1.15874541645047
Com_4268_pos	5-Aminosalicylic Acid	C7 H7 N O3	153.04255	3.39	154.04984	No results	No results	Full match	49002443.2022929	29936796.879127122	43726346.8026531	61146575.20732974	42594594.89028165	48092355.451752804	56899877.69010775	45593906.309349656	53216129.73503915	32266040.81310431	38599885.82631102	39996900.63142517	41314940.8560966	31528368.578060217	27506475.00728871	69214484.67646296	26011695.59789569	55193509.590430856	50700524.313991204	35155650.90868887	1.11380076532258	0.15549118906262038	0.301910359413992	0.66	0.804362490961749
Com_4286_pos	2-[(3S)-1-Benzyl-3-pyrrolidinyl]-1,3-benzothiazole	C18 H18 N2 S	294.12143	5.458	295.12881	Invalid mass	No match	No match	54291354.827205464	39355454.44133863	38715749.51330804	62712190.123754	39891471.76540757	57195771.80477674	49813662.41030183	52584685.04230641	47984675.479829594	48289476.11502143	47738751.31372353	53034679.36226707	37924341.68307449	42176654.89105286	53106117.35145258	57320073.93700074	52383171.45424785	75771647.34638672	80138832.80482365	80074259.2964858	0.846750283298963	-0.23999153048243774	0.15233608529032	0.65	1.23450042210148
Com_4287_pos	3-hydroxy-N-(1-hydroxy-4-methylpentan-2-yl)-5-oxo-6-phenylhexanamide	C18 H27 N O4	321.19378	5.425	322.20135	Full match	No results	No results	43635880.18647082	42482848.19897307	44734729.2042973	64273233.91900383	52233296.9642153	62776852.11751118	57121955.21805985	67101577.07432332	57327643.4896861	43743330.80910889	39265013.34074358	26280372.55986145	15959687.672702324	12304488.779792236	39449734.43079157	30610733.382603258	28101985.910659548	23686840.092543032	29577636.326216407	64645776.10892634	1.72785409630658	0.7889813983914288	0.0019742958578319	0.91	1.78701038499074
Com_4317_pos	1-(4-benzylpiperazino)-2-(pyridin-2-ylamino)propan-1-one	C19 H24 N4 O	302.20939	6.47	303.21634	Invalid mass	No results	No results	51786208.11494266	67429365.54960735	68882388.80808085	39594009.98562026	60511268.84179202	54511901.510676056	48020143.89093101	47889803.95856681	72868178.34376462	49116236.944045044	57871974.99761256	34493983.62155396	32531064.396622293	29344400.839927185	30865136.86977039	44535868.20608205	24626226.470709465	32068814.70505366	47393054.7019696	71284727.96575668	1.38416887291745	0.4690199670049858	0.0102369716298127	0.83	1.4930496564003
Com_4330_pos	(2R,3S,4S,5R,6R)-2-(hydroxymethyl)-6-(2-phenylethoxy)oxane-3,4,5-triol	C14 H20 O6	266.115	6.514	267.12219	Invalid mass	No results	No results	64918410.20501415	51636113.35621696	75817436.76227261	42986915.16836181	57504455.36633169	46410879.36498435	39926631.95230104	41974785.89736715	45428221.36322886	28339004.18205174	43255096.56825397	51103931.18366025	40450295.71419915	37279600.433889486	33694524.412398264	43250116.75475907	39690395.83741961	54129823.35722096	59789560.36526272	51379932.98355084	1.09012660369059	0.12449569455261346	0.528035937587885	0.6	0.597525132620041
Com_4342_pos	6-methyl-4-(morpholinomethyl)-2H-chromen-2-one	C15 H17 N O3	277.12722	1.497	278.13416	Invalid mass	No results	No results	40903089.88432535	48732225.652649894	38501105.381626785	56045421.10810703	38758418.83534484	53768559.69034031	44398923.79276283	33308271.58423674	72173022.85976613	30227308.817800313	22060688.91567003	21234626.181302916	25223636.50220054	35966821.83841802	29719024.04314638	63091432.94708464	27550057.85997401	41174583.64736491	46908432.38423038	50619800.46416287	1.25654647913088	0.3294640368942055	0.0887678640611261	0.71	1.15756992595588
Com_4344_pos	5-Phenylvaleric Acid	C11 H14 O2	178.09923	5.741	179.10654	No results	No results	Full match	54245405.28251896	52308859.500467956	57299996.51908358	53343299.735252455	45299168.694646366	45497017.19720501	43943114.60223589	47243879.68796472	72167371.57050861	37668063.92322326	32117061.776638485	27534336.545076814	38865241.67003036	24483922.626663465	25816223.822461646	52219717.74511802	28469884.313489076	29636285.17656861	34281888.487341195	44327334.55423652	1.5070712604722	0.5917476350506978	0.000402543730419485	0.92	1.87851963179279
Com_4361_pos	Muscone	C16 H30 O	260.2138	10.21	261.22101	No results	Invalid mass	No results	29245462.65382955	31492880.27267601	17820916.421418987	13486915.701921923	19440031.911704425	8128554.324182248	7574018.074676857	34854937.01018083	71639400.65359889	47630202.19489448	14534040.80912985	10391003.010567764	8740112.547177447	44354751.8432594	29358334.90328661	9797693.335503165	21102602.585486006	17845649.96570394	5765065.019150979	34999477.042411335	1.42879339869869	0.514797320057591	0.31894021218587	0.6	0.916470204441907
Com_4369_pos	3-(4-hydroxy-3-methoxyphenyl)propanoic acid	C10 H12 O4	178.06277	6.061	179.06999	Invalid mass	No match	No match	9409698.391410716	11686591.04977295	11401224.072173988	11327564.198145384	8927369.327201478	11716825.481526887	16891827.49516452	7000486.7064560875	11548061.463210816	11001725.831619287	13203111.333848776	6113225.632607994	4187410.9830252207	8582263.412151385	11273333.346743463	78700990.28225012	9055146.907681635	7732130.069356254	7329387.040211498	10002927.392689904	0.71015127598549	-0.49380171552750507	0.842964295045935	0.69	0.757332183268747
Com_4395_pos	3-(dimethylamino)-1-[4-(phenylsulfonyl)phenyl]prop-2-en-1-one	C17 H17 N O3 S	315.09272	3.213	316.09988	Full match	No results	No results	78581323.48527735	26611712.401185583	24030537.456822004	22091027.390452854	28749746.376233242	20656903.75626907	17043701.991151582	14524408.06719555	25513012.174130358	35982294.37647269	12619746.3734681	18687588.024518	6914161.769528074	11140924.54538364	12886458.523324862	61178217.17862033	33581830.88396694	24322994.184163474	11392088.214674829	15483920.62747592	1.41101574285108	0.49673408432531263	0.101755984993137	0.75	0.989601473658246
Com_4411_pos	PE (15:0/15:0)	C35 H70 N O8 P	663.48324	9.978	664.49084	No results	Full match	No results	1780096.3133821313	2218860.958547182	1735752.1114041908	1738784.84441509	1368115.972144402	1223222.369014243	2031537.1473272145	2430547.4834483666	3816401.9626275585	4298821.176373711	5549270.29621621	2243582.328512212	6558501.118281051	16435480.551333027	9045813.502948212	37681300.680663966	48385370.16347192	4148788.2885023556	76726970.8131072	11472369.190251123	0.103745270136448	-3.2688825310180594	0.000701485306262422	0.96	2.09610449472521
Com_4423_pos	(9cis)-Retinal	C20 H28 O	284.21363	8.703	285.22101	Full match	Full match	Full match	21659315.29333308	20824825.10107768	21294625.451989066	30942037.677962925	17737551.15093657	17866402.884764556	28100400.172953144	39530842.93395701	29139310.056543034	25631394.570153635	51272535.38896191	41856825.18350761	19996303.56541466	45050773.82980355	57143211.7763952	45262858.42783114	48811063.82341617	56314320.977173544	27324405.160265658	26589378.720271792	0.602272759569997	-0.7315110867086331	0.00315129994410738	0.84	1.65496981001541
Com_4427_pos	Ala-Val	C8 H16 N2 O3	188.11594	2.868	189.12326	No results	Full match	Full match	30411332.53323252	14813906.363820253	19497987.834328122	25842291.73632146	25149655.589726932	21327438.74005427	30623893.90411533	24695562.127306446	17357564.606788114	34439266.838795386	19819977.749547515	12522363.528818417	13370823.082685966	21833816.354058877	19761484.479925625	77272740.41355343	15848334.97732915	53755536.50283462	28253195.96867559	24073151.79304463	0.852178583810094	-0.23077229943695068	0.941336261761871	0.58	0.584838974368961
Com_4428_pos	Linolelaidic Acid (C18:2N6T)	C18 H32 O2	280.23974	6.978	281.2471	No results	No results	Full match	29095464.737299092	35833387.285082035	22434126.916688643	20212992.463995017	28237037.975430585	19069832.565842252	15505007.866503162	14774293.365503032	23544202.74624749	26976886.3766924	32205786.910589233	18162014.728375323	39048300.62063445	32231225.12765759	29631482.360531066	18228757.458336264	14170394.335503923	27435464.223505735	29105763.608613487	44670123.52033186	0.827280005364434	-0.2735523809933402	0.262471789329858	0.67	0.723410711817481
Com_4479_pos	Purine	C5 H4 N4	120.0436	2.588	121.0509	No results	No results	Full match	76417457.22358282	30951470.19001437	22320749.28994116	914121.0756796283	47919757.89175102	29338182.98779651	4340529.299728107	9782502.37521245	29340472.035115752	34726202.5698463	2374179.4471210353	2556425.9178780424	10838520.718064811	4648245.678042967	6439156.279607033	2245016.4778235313	28524167.107946914	630081.6409385384	7559848.431379581	15984096.642837401	3.49697261553531	1.8061064984702604	0.032790899706437	0.81	1.3132646530893
Com_45_pos	Hypoxanthine	C5 H4 N4 O	119.01197	2.013	137.04579	Invalid mass	Invalid mass	No results	11823802735.899565	3507479509.862079	6947817469.236263	2637170830.5398455	7801152306.148294	7876394505.126577	3145988509.180864	7187700653.026158	6619229805.906943	5176657428.076975	2817947842.261665	2168271098.717312	2547777591.2270145	2334145635.138483	1146041961.5383976	6697512402.873099	7622748051.028104	3006067203.554887	3763462711.4635296	4008277499.0439396	1.73690064409389	0.7965152299419754	0.0195658227158673	0.8	1.3482567307411
Com_4506_pos	N-Methylhydantoin	C4 H6 N2 O2	114.04294	1.727	115.05019	No results	No results	Full match	20670667.59842998	63387995.27273006	22279796.96516823	8024043.000852385	8998314.09250341	25946007.048145626	9440287.246236313	13104066.615572236	5602402.104248584	8547205.20504272	5414726.920487292	11842294.908682046	8599046.93581308	16408651.784495037	3915691.8298672396	10177828.321060596	21285516.337468512	21805576.34284587	33514259.99365595	8417397.53164909	1.31559967119316	0.39572055271430734	0.544749798757567	0.56	0.400434024251983
Com_451_pos	allantoate	C4H7N4O4-	175.12075	2.016	176.12802	No results	No results	Full match	101844124.17835574	360286172.81601363	305106213.03913206	293101724.52109563	87129978.32569653	389949539.4442232	233693164.70660976	182221531.1329539	213164980.38196668	162811751.93645912	221069300.13803613	37167281.97471804	20022441.83528039	26402051.6047259	85373998.10683891	1100206236.035411	115565245.4611641	23487200.620825708	268445886.5992325	82036689.9687369	1.17655168537323	0.23456469888247522	0.065685545591823	0.77	1.20117642308334
Com_455_pos	Leucylproline	C11 H20 N2 O3	228.14743	5.258	229.15466	Full match	Full match	Full match	421582497.7631999	328122223.4810377	262818301.78236696	242030440.46871606	195154568.07219303	425192400.4277259	222810415.4500356	270807144.56183976	168131382.61191282	214488217.9091591	241272377.97742915	151954792.4120318	116260389.23870486	169508526.3707433	200569856.24045604	1083411379.6327682	247106124.03023824	436718915.5957215	254067463.59558526	314015030.86879534	0.855749961752378	-0.22473877213329593	0.94288068786426	0.56	0.888443097941175
Com_456_pos	Adenosine	C10 H13 N5 O4	267.09662	3.025	268.10382	Full match	Full match	Full match	986623126.1129559	687606906.1076155	1283615067.1719656	614569444.5956739	864885301.052899	627323930.105879	350929379.49991214	646049840.6452014	527861085.9017724	357579351.2079276	309996840.85405886	829838984.6963736	542520450.6026587	486500850.81689334	407003874.7521079	217325253.100037	233466039.7981139	483205773.86479175	666268664.4116815	380355740.2793626	1.52465053323455	0.6084785989075362	0.0349810463761436	0.76	1.31875799765292
Com_4567_pos	L-Homocitrulline	C7 H15 N3 O3	189.11115	1.497	190.11824	No results	No results	Full match	44176699.863796726	33918948.82278129	38178374.6634943	36026416.63284276	41924779.810938634	43272595.02305583	19258492.866580866	33157587.068127804	44351414.74491662	9841856.344742013	25920600.710524403	27477761.717846684	37431395.510890424	23706395.14199151	26333338.585421305	50433300.835647784	25236659.512635894	30635508.640535746	30621135.409906935	72490532.80603299	0.982358838388819	-0.025677982974485227	0.866237817638052	0.61	0.864870238305854
Com_4579_pos	(1R,2S,3R,4R)-3-(Isobutylamino)-4-(3-pyridinyl)-1,2-cyclopentanediol	C14 H22 N2 O2	272.15229	5.917	273.15961	Invalid mass	No results	No results	10035393.92475234	15286429.376338888	16007091.638878366	20648271.961566333	13904871.87537436	11136768.548205169	23409575.46257113	13063200.153949004	12327629.891769359	16020269.54822833	17211475.29455636	13765962.806139385	9895530.841619257	7542841.4739561565	13811243.725329168	73724778.59939343	16637995.915888775	24781455.48635878	22418663.354688223	17480956.153571475	0.69884876359322	-0.5169478161409676	0.407185707660101	0.61	1.03485824818508
Com_4591_pos	1-(3,4-dimethoxyphenyl)ethan-1-one oxime	C10 H13 N O3	195.08959	4.938	196.09686	Full match	No results	Full match	35151106.48684054	25223395.750377234	22076343.850576375	52063807.69136219	31350504.196087144	34866473.51081434	65879897.3337506	13515446.158082748	53049568.68685915	31899708.5040062	31435847.389988516	18625162.237090066	27115558.594084766	25961964.942507394	30004251.17118625	72269678.41970026	17941407.385541838	54557960.50804029	52857457.96104182	24002334.501807697	1.0290458097167	0.041307207674100836	0.845484230634007	0.56	0.584584192808756
Com_4670_pos	1,3-Dihydro-1,3,3-trimethyl-2H-indol-2-ylidene acetaldehyde	C13 H15 N O	201.11521	5.576	202.12253	Full match	No results	No results	31276912.8866052	36031958.66822086	21121287.04926718	37052662.18055897	23291162.157610483	31059548.173013557	30130102.18793447	13568134.997325202	39917055.33599365	29152104.310028225	30228022.317133788	2699362.5342790526	17305800.185062177	19009502.211075626	33125623.151344407	69197987.12345308	49420350.45541852	36300403.72352709	18965490.527777757	25632942.210908286	0.969244773359522	-0.04506704460513302	0.570070651239738	0.54	0.44982492480772
Com_4671_pos	2,3-dihydroxypropyl 12-methyltridecanoate	C17 H34 O4	324.22721	8.99	325.23453	Invalid mass	No results	No results	9581916.059307242	4527155.696068033	6912147.403815907	24527547.38217441	6725811.614323862	5867711.005905637	5323588.914817565	59345374.61286484	6839865.849692382	6527512.438896719	10271957.645624941	28911924.59992701	20548124.909724396	10728423.02345362	51224866.2432816	11147110.971313499	15361276.446904328	43416192.76344939	8491511.26788292	12771604.191976374	0.639717747459575	-0.6444925868986386	0.0612385629984669	0.82	1.12229009553454
Com_4700_pos	N-��-L-Acetyl-arginine	C8 H16 N4 O3	216.12222	1.532	217.12941	Full match	Full match	Full match	71532809.39226913	29528170.612499177	38533623.71307723	26501173.718089074	36305499.928829774	41161532.17128499	31745240.141103074	29259495.853087705	43167164.63911257	30478231.170599416	36562989.344873175	38276052.47327189	30474339.669521302	29952590.000742134	33585630.52184137	27187845.56551641	32287427.072401553	51911379.989217885	46200054.13551824	70500208.19394884	0.952824997256529	-0.06971683224687376	0.716390353880161	0.56	0.55633701366999
Com_4726_pos	5��-Dihydrotestosterone	C19 H30 O2	290.22407	7.879	291.23114	Full match	Full match	Full match	19736927.806355234	29991584.80717188	21875625.524336517	50376691.269802175	26450781.44945463	26672600.726665203	40670493.01045292	46456384.78695303	27737679.054552756	25555942.924788054	45611749.61377951	41303919.91152062	22057106.40660519	39505657.91170615	52069975.42078563	56655325.40587144	37631054.007139824	64773849.065284215	36400199.84202411	22275965.560286205	0.75432984652601	-0.4067325848011853	0.0853743670842529	0.71	1.04651830232391
Com_474_pos	Diosgenin	C27 H42 O3	396.30256	7.507	397.31	Invalid mass	Invalid mass	No results	163562842.59327796	350804499.32842666	184453558.79157427	210889314.33635992	173176327.19598094	175070902.97858286	168896751.5302686	223993496.85185528	112257913.36785209	182165832.9372139	142494333.02460125	129917617.28232946	524238139.33340067	182213117.3935978	187040135.67062762	276364566.34826374	172773935.63780633	103690318.70551248	147322626.8067764	103936168.20002277	0.987451963479271	-0.01821752770861532	0.686005884510093	0.62	0.35285023606016
Com_4744_pos	Deoxycorticosterone 21-glucoside	C27 H40 O8	492.2735	5.374	493.28149	Full match	No results	No results	23864660.80782216	15932281.647708466	11944231.341139209	44388398.40585516	18679663.900259037	8088840.085545812	62722512.96975513	4956533.499399371	10151866.815215616	28399332.656711806	43210027.02813679	8987929.161955468	5044638.963354938	4290427.530816061	18425498.388001308	61941053.27492714	21917445.703415804	30196661.51253697	13003022.506206477	16985602.568552304	1.02288376208462	0.032642210193713495	0.858733551102755	0.48	0.401828371825565
Com_4758_pos	Phenylglyoxylic acid	C8 H6 O3	150.03166	5.264	151.03894	No results	No results	Full match	5481810.545158425	58495887.887670934	15403927.676294087	5495907.774296006	5641584.057684527	8298779.4767777035	5578791.954339048	4402530.3095803335	4156596.2956331796	4219242.973852216	5273708.154699039	4486129.033764091	3123065.980296818	4635862.971478588	4373930.71248222	19950356.361023344	6040237.947551906	6645636.02986577	6092491.5781002715	5103364.038636954	1.78281393935933	0.8341561461652692	0.388585265131674	0.56	0.655451676799242
Com_4759_pos	Linoleoyl ethanolamide	C20 H37 N O2	323.28191	8.368	324.28915	Full match	Invalid mass	No results	17083503.676324908	25975590.005916405	22731614.114262555	16310891.398913823	14275283.761336377	17141880.64585874	23703194.013470896	27128365.549528208	33701360.458732635	34085870.002974674	41782416.14928046	23490380.251418453	16608018.766001286	38191490.05801655	40025447.10951714	12112844.614109527	47978627.86599582	60626508.93979983	27161081.900896616	16843961.91008437	0.714663499568713	-0.4846639883489354	0.19991001220466	0.67	0.952077885746368
Com_477_pos	PC (14:0e/2:0)	C24 H50 N O7 P	495.3322	9.305	496.33948	No results	Full match	Full match	8109949.044561357	2793500.379956362	1705311.6504096542	32764310.56062446	50702760.68229841	8840491.63054565	1614129.415260995	198700386.41264197	20202206.83914225	5636748.087250418	9776031.94801659	144037262.70930704	520444827.0326863	115955181.89416629	254694853.31250992	2936187.2661564164	220432193.9215075	229644696.2947969	95270338.71325207	64951313.874630876	0.199663006912669	-2.3243610364542198	0.00887966820162642	0.85	1.48544511894795
Com_4770_pos	7-{[(2E)-3,7-dimethylocta-2,6-dien-1-yl]oxy}-2H-chromen-2-one	C19 H22 O3	298.15654	6.392	299.16367	Full match	No results	No results	13273576.636438118	36664067.10926475	17227266.4918068	7768837.669976852	12929267.17291952	5829660.37700706	7715206.5464769555	3286995.838832592	2412348.342429233	27187311.941945173	15161751.888275918	11151783.193123858	35139093.23525412	1215701.8158149389	4327254.795488368	11382068.961590575	9929838.113036066	5431937.644488788	4320481.394649484	6421166.241649048	1.28534794643116	0.3621589529140868	0.499788424706807	0.6	0.442922108577753
Com_478_pos	2-Amino-1,3,4-octadecanetriol	C18 H39 N O3	317.29249	7.73	318.29974	Full match	Full match	No results	36005343.48883614	139572375.8659194	64125334.09871909	23784319.85603587	23340479.738553207	23552268.38460241	37132229.80259324	105095092.54140046	72709097.89856234	64260460.78275476	421097872.6173216	418938615.6485606	448339024.68352145	337256156.0198562	707365208.0542282	111852083.02338398	708139605.2553235	256868686.20693684	90084603.61042805	152318333.08464777	0.161427984885126	-2.631037391394133	1.59722160626686e-05	0.97	2.11071423840003
Com_4785_pos	Etiocholanolone	C19 H30 O2	272.21366	8.863	273.22076	Invalid mass	Invalid mass	No results	40813652.137245566	47817688.887305744	16528500.679460604	40880480.82629911	31358246.94777799	46384586.01609952	42131324.48172427	33951366.47813255	44437755.24794154	35090681.84240113	30630095.752751652	7536247.128993668	26874929.42815777	41880498.078329735	28339650.439875692	69216487.96449892	29992444.988594536	49659339.77532181	44127370.683864824	31701802.387942255	1.0539934384673	0.07586588564670953	0.518467869060199	0.61	0.529785453702802
Com_4801_pos	Boc-beta-cyano-L-alanine	C9 H14 N2 O4	214.09518	2.448	215.10252	No results	No results	Full match	69351214.6526756	53375604.97038646	34244177.806202985	52115053.71334708	44706729.4366012	44364064.95106419	41333903.92846374	38964711.05750031	55330981.36798357	40781621.66892638	37325432.12502374	14741021.70554675	26058396.036337916	23377861.17027247	21382009.171272635	55922779.734677926	17247511.389510848	37445751.268238075	30871494.717231985	21736324.60314807	1.65869915668506	0.7300522440295198	0.00160205470965378	0.89	1.77402091568237
Com_4831_pos	L-Leucyl-L-Alanine	C9 H18 N2 O3	202.13158	1.904	203.13889	No results	No results	Full match	50536796.371433005	57403186.731487066	38903029.062940255	10198929.314389652	30150295.629382607	22544364.906782612	11744841.54419001	22595197.659531347	22050280.500531998	25327685.464468535	11940827.520919576	11124341.767996728	7638500.019752521	10021135.479684737	14244011.772360027	9864646.818598714	23690540.1415314	14878202.32915513	13836450.55811129	27148397.677518487	2.0185646769432	1.0133298130311243	0.00899453143280314	0.8	1.53677864814518
Com_4839_pos	Phenylacetylglycine	C10 H11 N O3	193.07378	5.92	194.08104	No results	No results	Full match	10113700.299359072	18045919.43774259	12878266.75842096	16522920.746355362	10496770.705825424	11313231.265981147	23354810.363384694	12945455.738599967	11419331.034296088	12273561.427424345	14785612.314103318	7899813.515427749	8946381.773808137	9527715.68496553	14304311.526724879	68275491.08143638	13280248.534520015	17895288.808305293	23510183.81553761	15976748.200596733	0.716886218022208	-0.480183937914603	0.495931874282447	0.56	1.04250008864279
Com_4853_pos	Tetranor-12R-HETE	C16 H26 O3	248.17718	9.143	249.18439	Invalid mass	Invalid mass	No results	49762407.39463927	27781854.327578567	21011858.06582494	40196768.634030536	24672491.902943227	21344471.048845824	12156710.135369046	32125932.47186641	61282757.79197358	46086852.50718564	13605889.76998764	8433804.27971535	11758998.182147171	23582960.58832352	14385760.572420925	16503100.937538696	13583373.358389262	16122835.515150787	14912106.421080528	33238945.585648604	2.025080416891	1.0179791992299898	0.00302936218099795	0.85	1.69614230232507
Com_4855_pos	QKK	C17 H34 N6 O5	420.26495	9.505	421.27252	Invalid mass	No results	No results	951000.8550253345	861610.4391569959	1028673.579228187	2029135.6603500894	1333752.1091100057	888062.42048466	820883.4860276256	56241357.2228185	805579.7075266329	714030.5135844542	1060481.8232160092	9390973.852089271	27487534.929645866	9010043.109069338	9074028.827871373	1033276.5302959132	3557544.5066178907	32969753.565997187	6058825.012867303	1320544.7842297796	0.650476723926271	-0.6204306611217494	0.0376895701764764	0.84	1.2420535750645
Com_4867_pos	5-[(10Z)-14-(3,5-dihydroxyphenyl)tetradec-10-en-1-yl]benzene-1,3-diol	C26 H36 O4	412.25817	8.67	413.26544	Invalid mass	Invalid mass	No results	4767866.041688916	15968142.981545843	3099591.13867329	4488232.620039398	3218010.787473631	3209793.9530519387	3980161.958566526	6624905.7326749675	2696098.9156378424	6086619.461364649	3005018.6337795313	5934244.74250998	34292788.487755984	9380255.895816207	3519728.1409214437	2044293.953269607	2082212.974803397	2313499.2565355618	3139813.399806458	2214677.0872828453	0.797029106894975	-0.3272956835872213	0.712493537544506	0.67	0.705817403667602
Com_4874_pos	PC (14:1e/2:0)	C24 H48 N O7 P	511.32659	8.624	512.33337	No results	Invalid mass	No results	4697121.379291491	3329918.0308099515	1598737.1463363962	3595214.8927381886	11627490.22262906	5790385.000798727	1652825.5056462092	9771462.341649154	3450802.671375181	1376663.4505573479	1649205.548277416	6414477.556870958	34221675.66974568	5845932.005265621	4609896.394712905	1010568.8071071587	3649256.867118011	5535548.777075228	16027664.552487168	2269853.5093204537	0.577228434444487	-0.7927857257206705	0.503622172682004	0.6	0.489993853187235
Com_4885_pos	L-Palmitoylcarnitine	C23 H45 N O4	399.33424	6.32	400.34137	No results	No results	Full match	20438138.712309454	2436627.3920981605	24702565.170301553	34304187.08154238	28737591.977051158	3216191.963793975	43766980.28216925	32132301.57390779	22692007.60493103	5709903.280562015	45083403.718534894	23752975.784669776	19980234.152547494	8127211.74469468	49792498.85764427	39178922.74426411	28457173.25951476	47562558.95369346	4776643.450502232	24598152.61408254	0.748812822463264	-0.4173229554444411	0.310721092479944	0.63	0.624569849599132
Com_4886_pos	Docosahexaenoic acid	C22 H32 O2	328.23986	8.305	329.24713	Full match	Full match	No results	43086205.47629493	36787031.965490274	21215226.637836028	38297173.325531624	33109876.20162918	51438861.3101762	31962294.585200015	45682362.25211644	47676939.57644579	35541970.31156575	45740995.92475427	19112655.39807689	19830731.27690294	40933615.41783463	36356227.22161689	43372108.54615053	36104975.45904911	34121039.70646213	27864238.66866245	34345770.21638197	1.13918898579433	0.18800710284188188	0.274934167003936	0.64	0.669607101524223
Com_4895_pos	alpha-Farnesene	C15 H24	204.1875	8.712	205.19473	No results	No results	Full match	25286833.514282748	28153970.806809526	28436889.20341694	24581313.26001931	22636795.72393862	17371581.11419616	25488035.321455773	34877281.49727093	37352940.61073454	26337256.7978389	51192930.26755358	37262937.972634315	21916078.686364602	39131485.776057094	49644447.75152462	30536319.8326388	40417306.35045377	58415926.57198799	32545115.0791789	32471001.554593116	0.687420165213099	-0.5407359216376889	0.00591073658971852	0.84	1.55505645148533
Com_4915_pos	Adenosine 5'-monophosphate	C10 H14 N5 O7 P	347.06313	1.488	348.0705	Full match	Full match	Full match	8801687.002510205	8883883.627350736	4524607.403255154	4748911.789645596	6997342.620123701	5266330.584012382	1132537.2413549765	14476536.00027204	2961840.2180141793	1095474.5197848345	3603426.407862917	11063956.471749222	33832450.795064	1628770.5183895277	3148285.1048571942	11709138.28232559	8797961.911752205	4734906.630013803	2390405.4857429145	14016716.320985926	0.620368917724214	-0.6888016898938878	0.390001122272497	0.58	0.641157128324185
Com_4918_pos	(+/-)11(12)-EET	C20 H32 O3	302.2242	8.441	303.23148	Invalid mass	No match	No match	18046895.423849396	20034873.248842083	20932752.34258572	20318498.194194704	19921922.53786316	14337063.339197606	18594055.92297315	31668086.26549286	21483562.43188592	21218681.59982677	39888802.90296052	23232801.204056118	12189485.878895923	40617078.8896788	38227474.69670339	28107767.49785829	33959839.247146085	42448910.533605106	21430019.113803945	22477389.401755165	0.682651481523343	-0.5507788768499805	0.0314283997141487	0.85	1.28546179848517
Com_494_pos	Creatine	C4 H9 N3 O2	131.06961	1.444	132.07704	Full match	Full match	Full match	188423907.64452672	473358742.22395897	300440078.6881281	190111408.77321723	307917063.60900164	105277872.12926927	318608916.0822232	197327145.2224463	120666570.05605926	84808379.7608253	730933461.2979869	335492230.5641	182511250.76948842	208797571.1870833	734637509.8677996	336179982.54548854	440200932.175225	947489997.2729402	367132857.4580704	157020957.59994462	0.515030573294942	-0.9572700186462626	0.027884848676568	0.78	1.30171658878192
Com_495_pos	Pantothenic acid	C9 H17 N O5	219.11075	5.124	220.11801	Full match	Full match	Full match	999695866.7190706	627319352.512206	492299784.9744396	200114376.32708597	617289212.3396279	582695768.6561741	283825070.3173057	316347110.6691541	586682685.9868419	490310500.659855	395389838.63760567	298694621.9523668	278717627.08251494	415323532.2865893	266559546.88109502	576837956.9827117	475201271.5705297	257953005.1592486	342346934.1480099	455966278.7374563	1.38097068608253	0.4656826957782834	0.143010950482784	0.75	0.907615357301683
Com_4955_pos	(6E)-7-(2H-1,3-benzodioxol-5-yl)-1-(piperidin-1-yl)hept-6-en-1-one	C19 H25 N O3	315.17904	5.402	316.1864	Invalid mass	No results	No results	34830169.5369304	36986026.32711615	30299423.74336083	49795236.65693543	31121965.34359811	37359209.74779278	59021354.62599122	40106631.69481971	32837830.891293343	26596910.848036557	37576398.72152935	21902239.007653937	18893421.94635995	25536885.651094835	34990620.053723045	64354591.2543441	23248572.035912022	43069074.22634936	33944207.05937705	50935846.429017946	1.06912900183508	0.09643594012967166	0.459430091455716	0.57	0.816496416566976
Com_4999_pos	4-oxododecanedioic acid	C12 H20 O5	266.11297	5.901	267.12018	Invalid mass	Invalid mass	No results	13717737.218281258	11497025.35889417	23888906.12993047	61354668.754410334	22456174.546592757	20920864.118153777	44608691.16957398	31513138.027894624	15851178.365246687	11961969.410141772	17197988.185496956	15836116.504088987	21076632.083411276	8928137.750637634	17895349.243825797	24907358.880588118	13303359.922759695	45475195.19108867	22162210.72512011	33765761.292507954	1.16877153631833	0.2249929490031781	0.658973964329077	0.53	0.405778585654897
Com_5001_pos	Methyl 3-indolyacetate	C11 H11 N O2	189.07877	5.778	190.08598	No results	No results	Full match	13411956.731703749	14272488.020097258	14201124.494102472	9869310.31903477	12243872.587188024	8884127.154831203	14970736.783692552	7968136.734828721	10297852.457310757	13384993.24920762	12265307.281839991	12016069.439658018	3380513.2757841107	6336705.872178943	8451538.847709863	65082995.88738797	12372661.964010045	14429267.384307304	10369210.306520669	12706133.068726402	0.759191235174519	-0.39746475827550565	0.949189080116492	0.57	0.766142750493216
Com_5023_pos	PC (18:1e/4:0)	C30 H60 N O7 P	577.41032	11.477	578.41748	No results	Full match	No results	1078977.8283057692	977604.6800377553	1042840.6143565323	771566.7780953648	935130.4596523651	794654.2301861027	778440.4204856121	6983854.587952669	841096.7150669676	2246949.267801851	2767148.1745732194	21638272.42212851	21187015.858359	6910479.478400569	32999818.757297527	1224540.1289102968	44509788.70033127	6661371.97419957	1033178.1293505402	1385118.653104904	0.117242721627134	-3.092429731194599	0.00502618585547508	0.89	1.65198438099656
Com_503_pos	PC (18:4e/2:0)	C28 H50 N O7 P	543.33203	8.879	544.33942	No results	Full match	Full match	707875921.1996864	436453030.769845	523484386.1118177	109167877.0316174	626653915.2017701	512893717.16854864	14311185.395319575	778257928.192757	151881925.2819319	166275884.7665468	39468105.117491074	297822153.57799584	359785535.414866	239560467.44236556	252668788.04995942	4049568.989469865	680607958.051344	183709644.9058804	215598662.34090498	272751752.8446642	1.58178317545694	0.6615518544683995	0.390902203255565	0.63	0.871661456743816
Com_5039_pos	Sinapinic acid	C11 H12 O5	206.05782	5.997	207.06509	Invalid mass	Invalid mass	No results	5690709.368435419	17055568.41550667	4819744.126957871	6039839.620207909	4948986.000168833	5716488.142889017	4995003.8514629165	2494066.076829898	3247765.9454731173	4254350.334622869	11766226.007606195	3507537.012456487	3934273.192957647	7222499.530467937	5379296.152041482	64441998.48128555	4839030.194988807	3623689.8588103657	3449847.2344334624	8808827.510959428	0.506633221349445	-0.9809864132087084	0.409244463201132	0.55	1.04578725443084
Com_5052_pos	15-Deoxy-��12,14-prostaglandin A1	C20 H30 O3	300.20824	7.708	301.21552	Invalid mass	No match	No match	20793930.68195185	24030061.426940065	18002403.188150577	40806348.61006548	25347180.194459844	25685623.964149643	46238056.22936875	36016624.28124847	25059347.61660405	20960578.4071296	44873626.35176597	18541070.042925954	18856795.24279735	28525344.86606274	30203641.486981004	64182960.01598213	32261096.184891433	41969086.230151735	30197945.520830967	25685798.723074023	0.843848429534681	-0.24494420685067003	0.357131110938447	0.65	0.79833884046285
Com_5065_pos	Methyl dihydrojasmonate	C13 H22 O3	226.15664	6.495	227.16396	Full match	No results	No results	27403072.727740597	24405650.409304205	26188223.411089327	28296964.684769988	32608206.169719774	16155043.117245382	19235457.791655242	48886657.42678718	30610834.245939158	21666647.296504695	22313597.183074106	22631369.995800447	11181106.030973729	16685478.52795173	13440585.949074766	55982977.732446015	17713281.936301425	61004376.14122426	27269496.16528256	28124223.379823063	0.996780361670588	-0.004652449879729734	0.619182533725112	0.61	0.477774642886848
Com_5079_pos	D-Panthenol	C9 H19 N O4	245.12621	5.699	246.13449	No results	Invalid mass	No results	15147651.355355252	19347712.97695694	20215969.899711307	19657361.8551182	17172136.787343983	13061447.477745753	19529351.599356193	12277119.777740149	12343788.10657787	17296590.07966751	18048981.92646428	14952297.731760098	6243344.082546523	9235078.439769514	11714670.726679165	63673512.54654755	14784614.181444954	23436569.2012376	19675512.6964205	15014301.36751718	0.843836124426166	-0.24496524457243016	0.954977353270924	0.56	0.784624259821104
Com_5098_pos	Nor-9-carboxy-��9-THC	C21 H28 O4	344.19851	5.946	345.20596	Full match	Full match	No results	12021986.54597271	14666808.527967328	24492434.324101586	15012067.168513756	10955218.641716946	7907891.9677776825	21341190.535645336	7845999.711497129	13326113.417071309	10041117.537460523	18585916.796924558	16430426.877892112	14847775.325526156	9713806.235744722	25759843.880538497	63312533.02468439	27551999.769587945	22802230.741118398	15243232.669626234	15761846.700086657	0.598282946387144	-0.7411001542634403	0.0395186207279879	0.8	1.45056193057067
Com_5107_pos	Gly-Phe	C11 H14 N2 O3	222.1004	5.315	223.1076	No results	No results	Full match	33653474.09699978	19549590.303060926	30671470.414123308	30071059.781214256	23000173.780627448	31580825.950317852	19131660.32626011	31806330.525155086	23090088.726217814	27520336.622019265	26574688.335884534	20788334.26838632	11983159.131920006	20511105.39826217	21104437.292525854	63160883.08413254	26774555.448087774	48441314.39177675	35674351.26199167	39414860.628192544	0.858941561978193	-0.21936811382880114	0.699884827935943	0.46	0.922514727985514
Com_514_pos	Taurine	C2 H7 N O3 S	125.01466	1.32	126.02193	Full match	Full match	Full match	186841270.59786624	296170828.25739294	103640685.5880373	485156545.19074506	407241925.77382314	87962660.21743645	303019654.84155536	237585578.2462406	43961025.64548773	244101180.27945936	159925139.20581236	785871372.8768145	437745805.84386116	423333517.42278624	117017374.58127262	146568103.6683194	129752293.14796261	91742619.01523772	954841251.7784858	50925079.63985512	0.726465405472551	-0.4610339970175787	0.78081790763348	0.47	0.274483315266579
Com_5156_pos	Epitestosterone	C19 H28 O2	306.21853	7.268	307.22452	Invalid mass	Invalid mass	No results	33105389.223884128	38032464.54111116	42046262.23327506	46544954.59524896	40221074.764529884	32180114.914894383	38797739.31282254	21699589.170240548	32539008.207931537	31243834.32580252	24054730.15158457	27606404.85103343	31604620.71217929	34850857.36505981	25562160.096967626	36475659.489223644	19080923.9340185	21919811.24719918	32743724.85438972	44466345.9762899	1.19454408586266	0.2564600989024593	0.0925041906792061	0.71	1.06757474962101
Com_5176_pos	LPE 17:0	C22 H46 N O7 P	467.30061	9.771	468.3078	No results	Full match	Full match	2032504.3445571053	1787442.4418742077	1479370.8264180054	1054520.9122140463	1333296.0235306479	1154712.6198767894	1483640.7946523	11689225.170127474	3086557.1144315135	1993455.3449805055	1936623.6102871022	4928462.970489995	31451465.3873075	6712850.361954736	17858299.275077797	1193707.9734070965	20205697.838227175	11515577.949885365	1616480.6043660871	2426090.869465876	0.271367178071906	-1.8816818579050913	0.0260670173361391	0.78	1.38627961688059
Com_5179_pos	2-methyl-2,3,4,5-tetrahydro-1,5-benzoxazepin-4-one	C10 H11 N O2	159.06829	3.727	160.07555	Invalid mass	No results	No results	28987996.267752025	49962941.89836913	36712603.01711036	23144783.648891445	28709226.623259507	29927586.518332925	15492429.319650332	5262147.316044816	13312602.838676995	25000002.725584418	23407529.838670112	21256533.119041532	17356511.554467075	37745345.73929228	26369581.222166903	35570427.42806129	19654235.669898942	13108360.901364168	13339639.908119386	12424823.193417178	1.16473159554342	0.2199975339423847	0.743938703064728	0.61	0.236598160634209
Com_5241_pos	N-(2,3-dihydro-1,4-benzodioxin-6-yl)-2,5-dimethyl-3-furamide	C15 H15 N O4	273.09991	5.571	274.10696	Full match	Partial match	No results	36506840.979287386	29793338.09506383	25612276.60912352	23635773.73763488	28664687.09280335	29039715.077086218	45669900.52578892	14620563.79048937	34716014.95001126	19613941.445001453	48014343.575476564	22551430.19147823	20423278.830693908	23297990.881217953	19793253.945136562	35474649.45819314	18041355.72875912	26363976.706198074	24451757.23099781	21253505.049261052	1.10863016529398	0.1487781683102806	0.47055972073404	0.64	0.604384386397823
Com_5255_pos	Ergosterol peroxide	C28 H44 O3	428.32843	7.958	429.33566	No results	Full match	No results	58062714.218169056	11207069.10732459	9625690.558533326	24331972.746627163	9109694.894687608	30174166.4302397	22209525.999186445	16003093.606112834	33925264.46406103	13401673.044043187	18168020.074331805	12579707.033498134	9831034.816004016	36984595.559547424	11635727.726907708	13384298.74560226	15645589.58214185	11950018.377683077	20285964.420984037	28080352.559519503	1.27727167114506	0.3530654137867606	0.505545608141171	0.56	0.480825335919007
Com_5273_pos	Methanandamide	C23 H39 N O2	383.27802	6.139	384.28503	Invalid mass	No results	No results	13461254.800776664	15385863.50704682	15051607.448980201	49580562.86901647	18134289.33554903	34579349.136628374	48971258.32504076	50023642.96769617	23965383.30091846	14767415.708577812	25087380.35663206	6209049.004765778	15366066.659156715	12549200.808965951	23232874.550519478	46778954.24747623	13633405.873098917	20740116.375258826	26023836.55379181	39849473.90793211	1.23728672172345	0.3071798609255702	0.407667281800848	0.4	0.68671051988825
Com_5276_pos	ACar 20:3	C27 H48 N O4	449.34997	8.214	450.35736	No results	Invalid mass	No results	33569187.09811699	6285773.637498635	7932330.519114612	27108328.619758703	11426339.654678948	14193826.389508564	31306398.55515684	13186579.758854436	21887056.549802125	17186849.36330359	27082734.32344878	12597844.20537295	30601657.09933583	20745241.05424595	14160812.231241848	16375000.919402132	14610986.627899384	13688417.929666448	17225286.083013676	19305676.51837585	0.987601579992024	-0.017998950341829193	0.605279377226768	0.54	0.349537477265548
Com_5283_pos	5��-Tetrahydrocortisol	C21 H34 O5	383.26644	6.445	384.27399	Invalid mass	Invalid mass	No results	3655752.2142577656	3912041.8710008776	7881969.768679483	7567124.7138264235	4675078.851901267	5999268.230334803	7090380.0359778665	4786136.231202746	4600092.835490771	3435072.1225758307	11024138.674351057	6880163.050587688	10605104.938985096	5375266.670964462	23296632.371192	60395324.437217064	10275965.212200155	12862163.272935595	8022982.9341110345	5779917.059000344	0.346904796211906	-1.5273883078136632	0.00746917846195059	0.89	1.78873522378774
Com_5286_pos	Gly-Val	C7 H14 N2 O3	174.10034	3.12	175.10765	No results	Full match	Full match	19942960.337136876	11278587.3508243	12186171.083549775	13863434.639463535	10941758.164992375	17715118.219789807	15012731.10255521	15236399.260264251	8753242.945540799	15591678.242657455	8826719.481532695	7948677.402269751	5158351.041895383	8910126.897978874	10238613.67447187	60323522.45646736	15217054.294095976	28756791.717061017	15020454.250607645	20320067.100524623	0.777566330125536	-0.36296234561007423	0.952652510036883	0.55	0.823797932014758
Com_529_pos	9-Oxo-ODE	C18 H30 O3	294.21912	6.469	295.22641	Full match	Partial match	Full match	387390450.32279843	276322108.0047704	435315681.1317601	800135192.0525402	395941232.6845246	514199761.42752105	752985346.8533642	768595065.9878875	691912010.4556688	280338247.75451195	472620177.91186917	258516275.07217595	321844877.1317825	279667704.18618804	380382950.31747556	498227109.53232783	237585364.11498556	197143568.2291568	414871180.0680743	407120767.3429294	1.52917119953865	0.6127499337745781	0.0267835268681013	0.77	1.29251862306856
Com_5321_pos	3-[(2-phenyl-1H-imidazol-4-yl)methylene]-1,3-dihydro-2H-indol-2-one	C18 H13 N3 O	287.10063	1.496	288.10794	Invalid mass	No results	No results	21290398.674012	19289298.67064126	22789634.579976495	34568106.97483111	21126146.462943908	39855998.084267795	39060411.105840564	30654605.527004313	35151750.72388591	12018179.784697073	24202624.647656493	19976121.395421904	15474893.232934088	14933219.856070025	21910533.493142594	59854913.33034886	23814622.151625626	48643831.29539495	27357901.589718353	22827798.833787065	0.988559248242831	-0.01660065995506242	0.889553014999475	0.52	0.698492829182175
Com_5326_pos	methyl 3,4,5-trihydroxycyclohex-1-ene-1-carboxylate	C8 H12 O5	205.09491	1.378	206.1022	Invalid mass	No results	No results	48700219.80221117	31571146.956901744	34083167.69145226	55170533.3873894	32230709.06517312	40338323.84933888	51810837.84274223	36105485.570695795	47525108.39192383	11812883.671840616	43178768.14080246	29450962.24860683	23358094.856658313	25382855.9778026	22047328.73173629	59815577.53076677	22665141.290304895	54018343.340331204	38169482.64953836	35938103.43213969	1.09977767709942	0.1372119086921281	0.641763596537327	0.61	0.758365770586326
Com_5333_pos	N-Acetyl-D-lactosamine	C14 H25 N O11	383.14316	1.459	384.15021	Full match	Full match	No results	39404949.20154829	38631626.363305725	39595284.18064373	39808610.15122001	44430437.71996014	33060092.570422255	21312221.916454714	31940226.601418857	18204449.18524439	24647480.71466862	22590854.773895256	17321930.981081437	10938712.944716467	17252564.93721034	24677296.04467962	27458171.826974303	24707867.50961332	56930794.40607556	30481786.53637013	35525233.99594821	1.23573590985339	0.30537045662898643	0.141980962538122	0.71	0.903410909754616
Com_5361_pos	2-(2-acetyl-3,5-dihydroxyphenyl)acetic acid	C10 H10 O5	232.03515	1.505	233.04262	Invalid mass	No results	No results	1357690.2799696405	1834779.4967444758	1881851.8671959022	2553270.0881632557	1981514.721684957	1497901.3467961724	1944223.596964089	2014780.096959361	1957956.1417042816	817424.278306444	961240.3435653384	1050263.2526251534	1333825.305913786	2333404.9081952213	2425548.950189318	59275738.661190785	3793778.402671769	2088129.1934847466	1899229.4237000921	2059018.2108564116	0.231045727786946	-2.113749681676229	0.305549415501059	0.64	1.09853889001165
Com_5446_pos	(3,4-Dimethoxyphenyl)acetic acid	C10 H12 O4	196.07338	9.522	197.08054	Full match	Full match	Full match	10537080.67411369	10809177.92534493	11747754.239162698	30826309.563073207	19980509.966030873	10347862.05130018	21564303.236242004	16604453.424494999	11490009.730266653	14431959.494394425	45457569.23655718	21482857.117544703	13730978.629582264	22797541.458338328	28591812.460516933	32310800.365904614	20752091.779903598	35936160.23112526	29057197.973929387	18871019.24868684	0.588648577359248	-0.7645214914070718	0.00344555097721894	0.85	1.71005766161582
Com_5452_pos	D-Glucosamine	C6 H13 N O5	179.07923	1.342	180.08646	No results	No results	Full match	42813581.254097134	28765229.484039	33450973.83715049	45664105.35267124	30102620.557384353	36440189.80903413	30364883.5507059	35312124.327881366	27060272.348228246	23514289.30257052	38818836.06810016	24311754.360706087	12184266.927096795	25236259.445371993	16093619.670748923	57797453.234406404	26573876.77547887	41857333.03047601	32934789.783723574	22703105.35004797	1.11717136270862	0.1598504975205277	0.268806939708072	0.66	0.840048426989102
Com_5498_pos	Glycylproline	C7 H12 N2 O3	172.08471	1.61	173.09196	Full match	Full match	Full match	57394816.813341975	32282281.76277799	44539023.8957166	22861508.164825894	25160685.788452752	47033707.61446655	23652685.31198955	32239282.648889802	13400017.772636332	19519047.464815218	22327139.229022775	26844888.541397244	11214706.706506664	21893107.029217117	19510020.39611955	20854077.896496106	31965896.27159337	50509467.748765215	35296383.17947005	39240492.83113196	1.13740757465682	0.18574931717792126	0.545074663581733	0.6	0.490320742031904
Com_5499_pos	1-Methylguanine	C6 H7 N5 O	165.06495	2.039	166.07222	No results	No results	Full match	57386000.1579658	17772741.783646453	27000212.908211496	13190607.08256227	14556110.027219167	24478543.849148575	15315214.397308601	11361445.184178963	15882904.975753197	28273790.512019016	10814762.421905637	19990712.82038658	16389618.37195958	8931069.0758625	9286009.601907475	15503849.753413677	33969146.86378421	29539009.26327759	13618907.108220464	39301877.83416585	1.14123799930432	0.19059968962007898	0.540217188576354	0.56	0.419385484229822
Com_5504_pos	Deoxyguanosine	C10 H13 N5 O4	267.09626	1.421	268.10385	No results	No results	Full match	18474494.701849267	20523511.94011438	14095959.076481134	23825940.274934206	37575130.733997114	54627287.96696858	24836863.777786743	18451292.718486067	50804400.79442852	23221315.967081856	11291489.869569851	21272791.151568294	28329779.323544577	5596259.386619443	29525601.287440054	43551579.55635187	13491881.132399248	41403414.977527395	44740671.12880691	16001758.963632578	1.12237590730029	0.16655594579581562	0.455258321234609	0.43	0.553295294182801
Com_5505_pos	13-HPODE	C18 H32 O4	312.22957	8.171	313.23764	No results	No results	Full match	57334465.27979763	45474943.33022488	25434066.27634933	17995829.02939176	44893810.09939131	42058767.230965056	25675416.201348428	31827676.708375048	34846440.11291121	22256933.456177104	17393866.136013787	14736949.74264488	12159594.19034461	16303263.550546164	15584573.033914434	38085538.681765184	16741361.554974247	19347986.783172943	22437506.27211822	28219592.86918466	1.73025195212616	0.7909821324381313	0.00287408065954435	0.87	1.64982592280605
Com_5525_pos	Feruloyl Putrescine	C14 H20 N2 O3	264.14729	5.374	265.15457	No results	No results	Full match	11571926.97005173	8626728.351911174	11060436.826080626	25553673.786613125	15232347.418283088	12489683.347281426	50812803.23458427	13868868.21946539	28524074.727410886	13903963.585147168	13495491.018885395	6943938.581500598	6236310.737275641	9710203.280476175	14108443.75338387	43377694.059459545	13127018.171296341	19448622.24195174	19817885.11342816	13970285.942338105	1.1960148441051	0.2582352953754129	0.469285024716256	0.56	0.61969057314798
Com_5532_pos	5-[(8Z,11Z)-pentadeca-8,11-dien-1-yl]benzene-1,3-diol	C21 H32 O2	316.23973	7.881	317.24692	Full match	Partial match	Full match	17136277.107926864	19525868.21174104	18301213.300499577	40459418.797007695	20796793.08738756	23991483.126943547	30896525.824971993	34383609.2436538	27172017.477555986	20594975.89237213	39759911.72380759	36542387.60596217	16258370.68236952	29288626.00552313	41771045.64025453	48297456.07662324	31685118.700118013	50656263.563053735	34640877.05683608	20726524.515800502	0.724367640848561	-0.4652059956313658	0.0493865938218184	0.76	1.23400477462191
Com_5535_pos	Veratramine	C27 H39 N O2	409.30529	7.336	410.31259	Invalid mass	No results	No results	36744962.993165575	41315675.23344071	43675215.17451997	30177962.265333388	36983736.47748528	36158581.679116316	26019225.48845881	23197409.445688754	25298295.78121513	17520893.51056875	32958906.651839793	20690415.527345072	5664994.16963095	15651954.337757153	17606192.854461264	5381726.744367462	22947824.322700653	23148081.824371748	55810489.29376872	35915402.80208078	1.34488655960359	0.4274844874291473	0.0860932638743212	0.76	1.06105970839532
Com_5541_pos	3-Hydroxypicolinic acid	C6 H5 N O3	139.02687	3.473	140.03418	Full match	Not the top hit	Full match	49639999.35349036	38299697.43731779	25398805.432605222	9558639.694050716	54319299.14316022	52551549.17851777	9566983.459555142	22473708.303418472	50815398.75988753	21126029.368545856	5244139.343646277	9561381.622055935	16528546.504095502	8437376.007020067	8519641.91811804	8168929.658786025	11704052.328418838	6822484.439143509	8016600.640597693	14399144.214349823	3.42651170988242	1.7767406173247426	0.000410048782708294	0.93	1.99691464446827
Com_557_pos	2-Arachidonoyl glycerol	C23 H38 O4	378.27649	9.435	379.28369	Full match	Full match	Full match	17844699.39324481	14054190.095559156	15156946.47489468	48007763.370038636	55244354.45121978	11378315.097101787	37931086.60498573	291365322.09053534	21455500.031939737	21363884.222454596	55627902.07151118	390031431.3347608	254445017.70518	140825480.17437652	647891094.8625586	19435740.835917205	337595864.5706763	421107902.85507965	169643843.01760632	72558530.04017977	0.212741102427972	-2.2328293002333286	0.00150173001832583	0.89	1.7280727914244
Com_5580_pos	Methyldopa	C10 H13 N O4	211.08438	2.108	212.09166	No results	No results	Full match	25641354.56455324	24924740.7957449	11854463.143602077	19668395.653553005	24394689.560435005	28218674.074958913	41189051.94662065	17062617.36375949	31330043.736204524	14369007.34369164	12355918.727929993	15844734.391770706	14768140.30567588	20741573.581691153	22308384.562771484	55898350.91888987	17694664.142890505	52594621.68566943	28305020.859366443	25073735.234146085	0.89859332573956	-0.15425974853702548	0.83598501468292	0.5	0.708716595616635
Com_5581_pos	4'-Methoxyflavone	C16 H12 O3	269.10121	3.921	270.10843	Invalid mass	No results	No results	33096434.341874357	46893618.907738574	43065364.57499563	19042169.048569746	25490043.605794657	28995890.84357562	20934779.85176741	14331972.432291355	13643313.795021381	17547462.493485875	22129669.783542592	12608141.124805337	16390908.453026164	21646522.512100194	25592369.267411165	15502089.597886954	19039158.356610313	15254855.106849778	24525032.975474723	25795247.463957522	1.32525068517489	0.40626528650629845	0.178616804744521	0.64	0.825364342569754
Com_5598_pos	Cytidine	C9 H13 N3 O5	243.08553	1.498	244.09267	Full match	Full match	Full match	56038032.071402095	23642821.846665308	28638277.12738921	22966245.819461253	16747705.241283437	36028121.1768124	17183257.45380525	13948129.955716979	20092280.5695423	17677455.51259817	17330465.809491843	14409675.876640817	11737618.013987722	12094499.687442591	17553560.20543609	39677610.77028369	21820299.575255975	26117141.513807565	20846621.878251005	43595856.858080536	1.12336159206586	0.16782238287039408	0.527407800091269	0.58	0.92055216307462
Com_5601_pos	Ala-Gln	C8 H15 N3 O4	217.10618	1.489	218.1134	No results	No results	Full match	50321646.579960436	28356663.844636235	39750745.18941156	51314006.91887243	34192552.38816188	45420030.651513256	44007621.99570857	42912069.02706746	40828180.22467112	31227249.921141177	23925617.68437616	25620500.08654215	24223813.322749004	24184369.56107797	27017843.572371263	54630694.73048835	25053697.005577084	53130033.226178676	41214408.615203455	45619741.00634685	1.18487004539385	0.24472883537081394	0.120222570909364	0.67	1.08104145991795
Com_5607_pos	(3R)-8-hydroxy-3-(4-methoxyphenyl)-3,4-dihydro-1H-2-benzopyran-1-one	C16 H14 O4	252.07465	3.916	253.082	Invalid mass	No results	No results	32924671.51436642	46691772.73409874	42823625.66081208	18618556.018072326	25441969.342026427	28631472.85052051	20670311.853447057	13912296.611547891	13548652.408929491	17361164.04673152	21895022.138586234	12428881.095956048	16234984.291871067	21422790.80854555	25411603.089298386	15032966.731646402	18910726.474827383	15148678.764859416	24121525.1130889	25506194.84252624	1.32894809052016	0.41028475321323293	0.180906033547974	0.64	0.820531790830859
Com_5677_pos	3-hydroxy-1,5-diphenylpentan-1-one	C17 H18 O2	276.11091	5.346	277.11807	Invalid mass	No results	No results	48574922.05936131	17843180.830546528	29511733.231620397	40129053.8573784	29856323.26370485	25033109.709990114	18217107.506169368	44220003.47141732	15657370.95839113	26799210.55285812	43006092.56714007	24030719.83342594	11016474.055162573	16976068.619875073	25979599.210057504	48838276.064171515	23283702.469494853	18724520.699213803	44458858.044721946	41996044.25647086	0.991725596077569	-0.011987103248895885	0.897281791765551	0.51	0.649028806185823
Com_5683_pos	1-adamantyl(piperidino)methanone	C16 H25 N O	269.17206	5.721	270.17917	Invalid mass	No results	No results	41497218.413703345	28784698.718639586	32981196.243430763	44024119.51982344	32350498.404944282	39569951.550181754	44263536.39985822	24858219.329898473	43239680.583646946	25835782.279092796	29220617.11845814	17825325.766722675	27676682.61540226	5609729.243213913	29869308.649705123	42621841.18253505	23241263.15122206	33205161.379253436	35305039.373852775	29888594.123967495	1.30219435342117	0.38094478782110286	0.0984338541060693	0.72	1.05483082625829
Com_5749_pos	Alanyltyrosine	C12 H16 N2 O4	252.11094	5.285	253.11815	Full match	No results	No results	19349659.9982041	20940172.557176158	24235364.18344798	50560431.419926725	29757720.30549465	27375562.659299828	26536364.18102417	37777297.22109633	6060763.596794681	23198285.07714625	23866588.196988028	11619065.511053191	11670283.639346004	19017235.949863262	14537258.260721639	51015808.65095058	14504268.035834817	40295083.37934074	37873970.49043064	25792432.048966367	1.06235062432062	0.08726000011905295	0.752312198178015	0.58	0.54247935117864
Com_5758_pos	6-Hydroxymelatonin	C13 H16 N2 O3	248.11597	5.46	249.12341	No results	No results	Full match	37614278.380192645	28826213.294142105	47861315.992108956	40005647.32148763	31459598.22000856	34070315.29785312	24123092.246482555	20877258.90081978	26196730.563459493	23867033.041973345	15462436.674099358	31834296.839285355	22018947.9845098	25782687.02051494	28448414.971242867	53661787.82571123	18231501.17707987	27395215.950457867	34920713.0242201	28413625.374754556	1.10040148821429	0.13802999590991294	0.395343329198185	0.61	0.833729188689445
Com_5786_pos	4-(3,4-dimethoxyphenyl)-3-methyl-1H-pyrazol-5-amine	C12 H15 N3 O2	233.11636	4.94	234.12379	Full match	No results	No results	43422622.402277246	16221399.638244875	25405257.360308852	27238510.19443818	33425851.575235866	27575832.972811528	27862435.50299286	23266575.194520347	19661078.894398063	20406881.162655238	26776160.964664232	24797590.83701837	19073165.373755295	26101897.5166268	24684486.055743076	49141108.287242785	26020644.36506241	31603303.85976931	52656902.513296224	37900973.113800436	0.829745170792195	-0.26925976720255934	0.21881431937081	0.61	1.34963554976341
Com_58_pos	PC (16:2e/2:0)	C26 H50 N O7 P	519.33475	9.183	542.32397	No results	Full match	Full match	635871435.0385474	15105620.162727375	9281860.048515385	134276621.43017408	397010463.6722992	594676565.5900588	11287838.81427702	8006108961.754259	505161833.8630317	65025215.78287862	1452336.6844343413	244411039.0687252	3643384.4093386196	2195769454.9828825	1246429388.1193712	1747155.021847337	305181978.8025744	395498587.12393486	306874507.0557987	917598610.1250273	1.84633085167345	0.8846610986498304	0.747073789033685	0.47	0.400283397023641
Com_580_pos	3-methyl-5-oxo-5-(4-toluidino)pentanoic acid	C13 H17 N O3	257.1013	1.528	258.10861	Invalid mass	No results	No results	38388863.45970826	28071196.199192755	35115884.462484285	54294515.20204463	31878212.858810537	40890881.11507256	37442691.66288871	18557555.286903385	47664686.28937179	25300462.592671413	664393445.3177918	8794725.141723698	18187375.379136335	37433456.9564345	7592825.0968985595	60864468.645697996	29064937.65353681	4741056.613739742	35939378.66420772	34169050.57857884	0.396818242083787	-1.3334497456774927	0.668831255869628	0.63	0.458852642642707
Com_5835_pos	PC (9:0/16:4)	C33 H58 N O8 P	627.39003	10.069	628.3974	No results	Full match	No results	4674282.961556752	888005.8062368023	2909295.2533236844	600784.9475981707	4609867.32902717	1530557.8916349518	442038.1921892683	15033887.360941041	638520.9285641784	575323.1300249762	807795.6734728136	10410322.200824454	3342098.7809140673	944230.9480328467	11969769.769941943	517441.8097645131	36248008.885027006	2368531.1371535636	1381857.7043804051	2513741.5540039293	0.452494255576967	-1.144028617615778	0.307051650063615	0.62	0.695127362435859
Com_5838_pos	2-Methoxyestrone	C19 H24 O3	300.17158	6.775	301.17871	Full match	Full match	Full match	23521497.766686086	14264553.101351947	35186096.96653044	42759368.738935344	37037058.04897023	31781748.49700845	42706505.58654465	26953658.63528907	28021956.16868921	30944816.946665168	41311609.811569326	35485495.22971422	14001859.448566537	20525495.924773823	29730349.242326465	50840804.0747153	24616930.70187335	44278489.10437986	42824063.64253041	32412768.880000904	0.931997884962109	-0.10160141399722626	0.769240206633188	0.58	0.647209168161575
Com_5844_pos	PC (4:0/22:6)	C34 H56 N O8 P	637.37348	9.751	638.38098	No results	Full match	No results	18029149.119835228	2122859.685157828	6781751.474166173	2617894.1730916533	7093577.702701099	5145969.148496509	1298052.5234281453	43382034.983278885	2629764.9882794567	1755455.4849741121	1798755.0389528011	13033565.667246666	10870601.798496932	2344145.386319198	6378559.6341529675	1417627.6621021635	31109625.132095437	4009404.0208811853	4566595.455632307	8148870.360217627	1.0857905370773	0.11874581560431231	0.772900256381376	0.55	0.329792121650695
Com_586_pos	Anacardic acid	C22 H36 O3	169.14751	6.685	361.28424	Invalid mass	No results	No results	378820551.8488818	273116268.6477903	235933140.56766653	85263202.67398858	351772901.9318332	339558230.83401954	382366495.4421555	339567142.7949042	473430181.25099677	288287153.5053068	420914287.8801627	293592027.8263268	357748678.385723	392383801.1088759	426787647.1344588	428236947.12563795	358436054.44924456	800537813.4554623	387170926.67305833	214906305.42007968	0.771461781418303	-0.37433340811602717	0.139316773478183	0.74	0.900258460531343
Com_5885_pos	IMH	C17 H29 N5 O4 S	382.17433	5.371	383.18149	Invalid mass	No results	No results	25320549.000725415	37194062.191502355	32798984.016284294	26848026.310175013	31315178.318560615	17540389.229471717	15417790.768125793	12000028.870113576	17864997.01686209	22760940.792292975	23611569.12209957	20827938.051405743	14456888.576365143	14597576.551400963	19749437.96146109	52122760.4162669	16959347.89990137	23221627.52652584	28862854.471370626	21892198.66157191	1.01167465764024	0.01674541130419867	0.879528710455702	0.57	0.725042012230944
Com_59_pos	Nicotinic acid	C6 H5 N O2	123.03201	1.902	124.03922	Full match	Full match	Full match	9705832487.655779	6234088861.18211	6494957976.819838	3375929265.169057	6179665863.282233	6387268627.016847	3252030792.2723465	4836126666.210416	6059895256.02791	4329429817.059896	3267974731.9182177	3621315490.268329	3436839944.4527764	3674248663.9598722	3160517362.189576	4275562727.524307	4475061923.297571	3242343942.4811354	3859135704.1426606	5454654675.475859	1.47800081309288	0.5636470631543906	0.00986242664873156	0.82	1.50414075838058
Com_5924_pos	��-L-Glutamyl-L-glutamic acid	C10 H16 N2 O7	276.09581	1.509	277.10339	Full match	Full match	Full match	27863902.35590128	10628332.173681557	13323024.960306056	8983256.750015197	12224956.28324493	16816337.46384563	9748869.517955076	8855516.737920783	12735371.310828421	11367230.769384623	8987111.607073924	16655726.216286335	11727943.058458744	10696706.926895788	12842029.90471227	15740245.914302913	13856350.155222446	9484572.266764939	16483986.132212967	53102570.06799941	0.781630816520361	-0.3554407468688389	0.42858745134302	0.62	1.01128628464572
Com_5939_pos	Ecgonine	C9 H15 N O3	185.10506	1.537	186.11226	Full match	Full match	No results	23886985.95736155	17988185.87964281	18952851.885293685	27111314.720724043	19638006.10359637	21656174.04272255	21835079.75985581	16438017.970892776	25545618.826814573	11786332.449974163	23946654.610123005	23994098.848083153	17432227.38228681	17083183.489636716	17688951.81023226	51475692.43608296	6642477.543050003	37355361.23760219	25847401.57238799	24411188.929708853	0.833092844951279	-0.2634508075959732	0.649046493547701	0.59	0.938790878501003
Com_5942_pos	S-Adenosylmethionine	C15 H22 N6 O5 S	398.13727	1.325	399.14456	Full match	Full match	Full match	28754943.812058754	11424455.836770663	17189466.44963668	7197667.334725554	23342673.881820723	49218696.26345855	5112996.914745885	23598771.53633705	14629105.472956706	19565089.872597046	13358847.058138141	15368909.710321872	6787364.050580655	10213404.530907527	12543566.724800594	14928199.004086575	9956981.899231872	19772690.895416044	15032518.407722557	16202792.269310584	1.49095112759442	0.5762329677938861	0.294567310502379	0.67	0.657924486401928
Com_5958_pos	1,4-Dihydro-1-Methyl-4-Oxo-3-Pyridinecarboxamide	C7 H8 N2 O2	152.05861	1.316	153.06548	No results	No results	Full match	13750824.514998835	17341460.436055753	14833398.235591622	31370771.315397188	24451125.855708357	26772051.684181437	29614917.709933188	14043772.984634347	32978553.45291773	16020638.120167393	20300616.013884768	7706338.836688002	4254348.2908601705	10953946.657524979	17552721.27867241	51191222.19680553	12657736.440166943	19331554.390194323	26646407.90629182	19712538.09319596	1.16221166030346	0.21687283420069542	0.249247367983259	0.64	0.927095962011792
Com_5960_pos	Penicillin G	C16 H18 N2 O4 S	334.09865	5.58	335.10593	Full match	Full match	No results	1520884.7832038752	1071699.349602797	62812128.34351965	1368195.9976331405	1213977.7620169711	1347885.2977410709	1340383.9382418524	978741.6633517584	1341542.6002695072	918367.6711513889	1613200.5175609263	978585.4332955108	821539.5974141413	1041073.5364190404	989258.6098652364	2058655.0753893643	4162808.302477383	1939928.6249119462	1230199.880568033	1119956.929422979	4.63258230927945	2.2118166095249334	0.569934965677826	0.52	0.362942202189012
Com_5989_pos	Porphobilinogen	C10 H14 N2 O4	226.09523	1.499	227.10226	No results	No results	Full match	22849747.806368575	15265042.755679276	15737728.776420195	30235552.667643093	18504638.21617925	20942243.462781467	20399115.033150945	15165679.344980855	22144937.81302186	12565520.991928114	16000312.555202387	15707317.325815221	15450652.777719837	13200106.451698253	13463931.08495922	50802729.37647407	13329581.284459466	23103718.38734796	19970070.686808664	19574579.97645627	0.966138128333381	-0.04969862961966776	0.860413385548475	0.58	0.949201051879623
Com_601_pos	Taurochenodeoxycholic acid	C26 H45 N O6 S	481.28547	7.319	482.29279	Invalid mass	No results	No results	38854766.70756222	24846096.564163502	10905405.675870242	167318899.5196535	162505940.36754793	32144971.79555841	86427584.69666229	52743828.60158277	7130401.489393791	100483565.01133917	26473949.105388854	514973338.7793865	412912773.22937584	139072532.28415996	43644909.961323135	13505477.983054921	22193149.61916473	19379599.005351335	151296797.76258248	27938863.57528617	0.498297907338486	-1.0049195796231476	0.54448547032598	0.47	0.484556245298371
Com_605_pos	Eicosapentaenoic acid	C20 H30 O2	302.22434	9.44	303.23178	Full match	Not the top hit	Full match	734799204.1297356	572468245.2955011	505203548.87498444	564638124.8874297	449618474.457422	517802817.0370717	549746131.2987512	670251531.4234387	475653593.7596415	353237445.10438794	534118836.181248	311955802.1862925	150653683.15223843	350363793.368299	539636617.3839078	125348279.38132797	507079174.32041377	661910594.6603632	499980129.21739227	607010641.7304753	1.257776755883	0.33087587948161695	0.113793304460149	0.67	1.07896616245602
Com_6052_pos	Levalbuterol	C13 H21 N O3	261.13245	1.541	262.13989	Invalid mass	No results	No results	31085766.584390774	21930702.795057736	14287366.693528527	46097640.14773662	25682572.365594264	33724935.46861944	44726274.915656626	36196432.59822901	34031385.85036042	17817304.477475636	21192738.11874754	14133296.37393808	13179327.392549481	16053601.470003866	15205899.450957784	32999063.47533195	15068922.011935635	13878084.266418772	15936692.614561597	28386160.761681456	1.64260690798159	0.7159872704536026	0.0068532473202761	0.85	1.52846518490125
Com_6055_pos	Methyl indole-3-acetate	C11 H11 N O2	189.07882	5.977	190.08611	Full match	Full match	Full match	50156302.60702065	16908582.863278765	28329386.94362438	16391983.19353655	22400809.873918373	20082695.644853774	8548517.009516198	16031048.80937252	35861635.58878438	13882112.47650101	14393348.949969789	18560909.310281567	12316460.834803822	18625560.234593328	22467562.211347837	14468759.476099055	12844529.88068584	16707747.514217045	17078106.151842676	18936881.23211813	1.37375756835471	0.4581274293439191	0.228697267423862	0.63	0.750606212486369
Com_606_pos	Acetylcholine	C7 H15 N O2	145.11024	1.464	146.11754	Full match	Full match	No results	493744416.2876595	589650218.4642903	579123142.636198	131019662.40665284	369083336.60788685	61975338.1391083	137897413.81395918	153041898.11076117	252143708.2793201	548686004.9265097	282671430.02347374	271542323.920253	296143336.3273797	70262746.43526877	189250152.69012383	139324586.18791008	316053426.4523177	195841205.56644666	124352051.5243487	330452254.0295276	1.49662658425649	0.5817143067383167	0.389629234686244	0.62	0.687011782201886
Com_6065_pos	4-Guanidinobutyric acid	C5 H11 N3 O2	128.05856	1.428	129.06572	No results	Invalid mass	No results	33785210.96081984	21052046.36899655	39343341.987745464	44986327.85793165	18913683.328320906	27964598.291354354	28035880.485477738	41132138.34543885	20282710.902839765	17052216.71995976	23356275.682224993	32694725.87074422	17244189.93006895	15209797.558542587	31644360.013093147	21379923.399328843	26109992.032920167	32533026.90175673	31242313.056772754	37680432.3837826	1.08715552206388	0.12055833858137016	0.651186082463581	0.44	0.353285208310064
Com_607_pos	(11E,15Z)-9,10,13-trihydroxyoctadeca-11,15-dienoic acid	C18 H32 O5	310.21381	7.248	311.22092	Invalid mass	No results	No match	118578405.47803524	350799276.29822206	115664405.72621045	435714987.5718234	163651787.58406484	251003567.23345047	336653064.77811533	250641241.29685557	169399377.08757037	220343589.55696627	636045833.9834974	111979780.55969112	75054371.9593009	308227525.580978	370287918.4790194	336085116.3600883	209426042.28925824	392183934.42892665	272607373.1164281	170909714.97619432	0.836840340226779	-0.2569756959287565	0.672575496221895	0.57	0.321962797881063
Com_6075_pos	Prostaglandin E1	C20 H34 O5	336.22759	10.044	337.23627	Invalid mass	Invalid mass	No results	34432430.61346057	20003334.224391483	21792197.27853296	34109814.53582226	30180223.8473315	25624136.39726286	39176893.7332738	22339308.117390167	27000564.301790915	21331487.103769355	32106537.00041061	40190453.677807294	15081116.407982675	22822722.26428896	28490106.617916137	9778230.832195446	29873959.59842103	29792529.784690473	26481609.376910884	46028491.08240169	0.983411947696324	-0.024132211990855065	0.810634498124152	0.54	0.238220520859723
Com_6090_pos	3-Acetoxyurs-12-en-23-oic acid	C32 H50 O4	498.36815	7.197	499.37543	No results	Invalid mass	No results	36608453.93063591	19961733.21807623	21082634.45638396	32875816.35137722	19204925.774032045	20937954.704943363	44421899.82412069	10119635.734353837	7784150.910426371	24234371.16513576	12501929.976802789	11008404.124579417	5016757.877421568	12383401.054177778	13731536.039249428	13532690.1066916	14571675.197199784	22012500.634982266	10710354.79764983	14128954.338963425	1.83051592134012	0.872250321874386	0.0189036710761207	0.78	1.38092111883087
Com_6104_pos	2-Methylpentanedioic acid	C6 H10 O4	146.05784	5.535	147.06531	No results	No results	Full match	4719947.579479093	3554954.433705619	7051208.518610732	3586162.941650128	4838417.199489849	47302187.23348108	3416539.8807143955	4046674.9724599766	4331006.257622552	2306029.485322796	3296678.9373357682	2911055.0834966158	2773460.3559746253	9055442.73947936	3111230.2180012953	4943827.209562888	4239155.651189739	6080678.630931122	6469114.536743824	4098648.955152837	1.81256728871902	0.8580345539133918	0.575788667635129	0.53	0.539310470938608
Com_6112_pos	Testosterone undecanoate	C30 H48 O3	456.3596	8.753	457.36691	Full match	Not the top hit	No results	14761319.135028277	15780655.733671295	11228706.849162828	16080524.562993076	11696691.739784248	11171662.087377142	10989771.53374154	16476603.808091056	19642119.07617106	15112568.995755967	31632136.24201316	25052757.710553292	16797701.937778015	25031241.935874157	33870669.23334747	14734601.140590772	29776767.729871657	47035048.41605663	18006856.51185283	18964639.233241927	0.547870056060889	-0.8680943398526866	0.000813489477626074	0.91	1.84008687622291
Com_6113_pos	2-{[methyl(2,3,4,5,6-pentahydroxyhexyl)amino]methylidene}malononitrile	C11 H17 N3 O5	271.11668	2.96	272.12399	Full match	No results	No results	10964412.98486871	10020952.008066274	10488283.871380026	17085531.598364666	12081037.83561766	13721160.103325611	26767088.472476304	13051780.534186224	8877196.592048638	8568366.721211096	16341683.242889976	7243911.999579916	5007660.013678071	6859600.643179886	7645480.234222157	49314055.08777933	7969039.519680896	22861883.623873267	18573061.152779594	7351148.141433961	0.882402600061652	-0.18049105294885898	0.748517946204579	0.64	0.694029573134442
Com_6123_pos	Kynurenic acid O-hexside	C16 H17 N O8	351.09578	5.921	352.10306	No results	No results	Full match	28113131.46739568	24714205.365398023	16692036.250986755	39474013.982856974	37776457.69676448	30053198.518966064	44026550.662954114	19399131.449073944	16232353.140361926	19107555.22934206	17372866.70616978	10012276.563182222	10204203.672831664	14227809.078051984	27405743.92380833	2217610.9438903737	14002593.102115382	17544695.997854874	19437757.00017657	9332288.832400536	1.94408028824802	0.9590878017962532	0.00804007049160098	0.87	1.79233328665618
Com_6185_pos	(1E)-5-hydroxy-1,7-diphenylhept-1-en-3-one	C19 H20 O2	302.12916	5.564	303.13693	Invalid mass	No results	No results	42599282.15961573	16261598.113557793	8361991.373637702	7587226.9227492	23476702.648624983	34777896.55315339	8711415.51527059	16283800.92809505	43839433.78698659	12046024.842843644	10424190.082539655	21553945.183004223	13008393.745500911	11991753.006039785	14006846.968444275	17304945.00149035	12239258.219609456	8518664.100744274	19552490.05959453	16922302.07547283	1.47018467096759	0.5559973844191829	0.357399663044873	0.56	0.605668334361683
Com_620_pos	Lovastatin	C24 H36 O5	404.25574	6.777	405.263	Full match	Not the top hit	No results	149068478.1767681	376037182.3227104	280637239.5778811	217840864.59956834	154906177.48512158	190006617.42176992	167085259.9648819	165943393.25473928	187503653.79212916	151892946.45200208	388236114.7867665	140698489.37152955	89145719.03596227	134979659.01008004	240457658.28046516	785078396.752606	156954010.07416275	198485458.0121308	238999987.6604609	292849865.10397303	0.765569984791557	-0.38539382676827383	0.582379367867687	0.55	1.01042959390999
Com_6221_pos	2-ethyl-2-(3-methoxyphenyl)cyclohexanone oxime	C15 H21 N O2	247.15718	5.309	248.16466	Full match	No results	No results	21385308.151837386	20840768.451800104	33805280.676806375	45192984.832939155	21044057.574666858	27207637.42593181	37693591.725551754	34205007.24627873	37925856.12447558	19643081.608727317	22917022.131445184	25900789.953004047	10127467.855495838	8069293.324189863	14712975.063813714	28630829.516764015	17363493.264905907	5576412.671216532	33553165.439339902	25324745.59707167	1.55557026250468	0.6374435604638927	0.0243993907620919	0.78	1.3472028046634
Com_6230_pos	PC (3:0/22:6)	C33 H54 N O8 P	623.35827	9.471	624.36505	No results	Full match	No results	23798318.845044732	1471379.6496606679	9095109.831995694	5847415.025608308	11758961.28707433	6247604.034283808	643399.2216117934	37884736.842824064	1617862.9420102318	802380.9510705068	1129334.9216838623	26661948.346546847	10729749.106705947	7130471.43742519	10658942.9407388	584617.4091445368	32932563.709808093	3999469.893077254	6197418.246452983	6892161.022818459	0.927518244878446	-0.10855243413853519	0.630490203275319	0.55	0.414080572832238
Com_6237_pos	Xanthurenic acid	C10 H7 N O4	205.03751	5.208	206.04492	Full match	Full match	Full match	13264454.2880437	35862158.03463088	14328020.62260316	25906465.16360851	9934740.040477017	13257576.923001047	14886399.216244424	11253363.742938533	22453427.590731893	10869144.249375015	13544861.513821408	9410265.56400513	24171014.299092118	9987611.000026278	9312328.242903644	21778653.44398772	7286992.2398321945	17123413.96751323	19117283.372185115	11195387.719236972	1.20351489490912	0.26725399696699775	0.360598607770044	0.63	0.61312889571343
Com_6242_pos	Lysopa 16:0	C19 H39 O7 P	410.24269	6.92	411.24997	No results	No results	Full match	47957405.19922597	10981914.165138032	21170385.19963542	7228826.574903108	25337991.00518511	18399362.78676487	10998313.903695762	8849551.813493168	13449042.726431863	12821381.719303856	9091021.74945416	6946690.743103845	6565054.69376701	9311249.707695156	7214970.296154655	5251072.374228727	10117054.231302066	3826371.7003321648	8970175.148153529	10607726.31554694	2.27459589628817	1.1856102595066669	0.00372263692955576	0.9	1.68409673955105
Com_632_pos	Valerophenone	C11 H14 O	162.10432	5.645	163.11165	Full match	No results	No results	621436669.3953993	535690894.461146	558721984.7820276	721534490.1059148	569979380.3688241	635043725.4749162	615915929.541319	404835985.62543726	592389867.7087725	418063657.9901856	343502349.6015768	320815512.6142096	327695718.7088253	330277493.43106914	295702181.3381167	571084064.6971912	331108213.52775437	457070424.6401785	622918429.3134296	492736028.0922419	1.38620492726245	0.4711405516244232	0.00399744357501533	0.83	1.6564885226092
Com_6342_pos	4-ethoxy-N-[(4-methoxyphenyl)methylene]aniline	C16 H17 N O2	255.1217	2.068	256.129	Invalid mass	No results	No results	8953079.209070323	2093881.675786328	3003344.548409867	7479292.878657769	3114505.2866691854	4217790.324935531	4414295.820376387	12119358.138690982	5877066.105650254	4807993.155280471	17124445.680256676	11039910.95089641	6051760.944925847	7326519.210523407	4962991.777645232	10061419.93152129	4590805.064491443	44534842.19056799	15633938.550851714	5785365.677639524	0.441190502491119	-1.1805263605229896	0.026182715894666	0.79	1.36452267998842
Com_635_pos	D-(-)-Glutamine	C5 H10 N2 O3	146.06919	1.331	147.07648	Full match	Full match	Full match	265493994.78512564	188049468.91628942	193953316.84633198	155214744.5169549	180183320.50637555	193017552.11553	136607203.7680891	181582611.8176786	118212790.62365241	54173288.99576227	151193438.77574864	123690551.92194937	64711603.10000108	63783868.86606973	79202582.84225386	760410195.6129313	192978322.36320642	292736664.43878174	178260986.79322234	142073281.98101926	0.813301387785266	-0.29813801923082145	0.936435648138679	0.58	0.857043309500368
Com_6360_pos	octadec-9-ynoic acid	C18 H32 O2	315.27686	8.046	316.28381	Invalid mass	Invalid mass	No results	20398090.237909686	20491782.05694446	25549224.4657503	14286639.744978424	15710791.694469932	13170020.232915923	16667328.965839023	22302162.21780764	17004509.260222204	22540864.404301826	28598871.971609563	19793217.763847586	12680058.159146218	20279585.06664677	34358420.11521607	20777779.14558397	30318593.153480884	26009433.148880415	20010387.00527234	21360311.018497102	0.80329689169304	-0.3159948007799001	0.0872889030209971	0.69	1.02401601636911
Com_6361_pos	2-(2'-fluoro[1,1'-biphenyl]-4-yl)-5-methoxy-3-methyl-1H-indole	C22 H18 F N O	349.14866	1.455	350.1557	Invalid mass	Invalid mass	No results	24807789.96752814	25402415.807995807	22331374.983347908	31447527.28071285	25720670.87563521	34589570.244338386	20691773.70611251	21151486.420299016	17811053.058598977	13577572.497323694	20647924.43807544	13336748.157804359	12123834.705537802	13559765.458276555	8832564.339959595	46517248.30166519	12124826.594952026	26610562.560144067	27945268.273439854	28139032.905396186	1.13197556545577	0.17884281684801925	0.261018254598484	0.64	1.10159124515402
Com_6399_pos	Neosaxitoxin	C10 H17 N7 O5	337.11602	5.893	338.12326	Invalid mass	No results	No results	2359835.360847912	11867717.451895092	3466688.3438356654	2533096.3530181046	2049323.2943532248	3296519.2582116066	2462699.048720404	2471896.762752125	1312968.3024712547	2230076.015040868	2068350.5812801344	1446759.1397286344	571549.3030219908	1283232.0056550018	1840193.95476497	46107162.75913242	3223689.2265091427	3537163.0451298496	2266429.7313533747	2073755.0299494963	0.528589364173119	-0.9197806983018789	0.79216817751137	0.65	0.712595100151251
Com_6406_pos	2-benzyl-6-hydroxy-2-azabicyclo[2.2.2]octan-3-one	C14 H17 N O2	214.09909	6.596	232.13287	Invalid mass	No results	No results	16089365.82246944	13351853.262276478	11176965.069391925	29067887.030145563	15570595.380876802	17263504.64467237	27695830.35641662	18237814.34532668	30910902.13205153	19833602.781433012	18781505.687866658	6173451.380050162	10770061.714913735	17780491.41621064	22582222.78962627	24009125.464835335	22845129.04660585	43932474.826562	32618976.935765535	18730695.936469905	0.912815260527879	-0.1316051839533004	0.908097635473035	0.58	0.251394358461476
Com_6417_pos	PC (16:1/16:1)	C40 H76 N O8 P	729.53043	10.367	730.5376	No results	Full match	No results	938865.5466729203	749084.0594250724	2499976.0450453577	4280105.363570365	2076692.7396762194	795153.3423995797	982442.254223875	784291.8324883335	1104984.6319702885	14530973.004238874	964346.3596207935	875932.2862407338	3481311.324516979	9774330.46079268	19552140.735236168	45978974.52756962	15991037.832840225	1027284.9221427928	26028815.046680573	13772437.311040187	0.209118061558735	-2.2576104217886703	0.0260159569971542	0.78	1.47622281140416
Com_6426_pos	1,7-Diphenylhept-4-en-3-one	C19 H20 O	264.14718	5.755	265.15466	No results	Invalid mass	No match	3490478.585212759	11574562.606866017	2850962.834062517	7113107.60417051	4510879.1672479035	12789405.5280182	23862397.765780352	3478186.067178004	3821480.8691036236	8043207.975987561	36005069.72442625	2807194.965537107	1913925.3361139705	3038362.985246026	3025512.275694213	11808418.53043454	3953418.7096710843	8362403.128695706	5009751.895087954	9179776.16950891	0.958061058347692	-0.06181049135976208	0.712803382967713	0.57	0.503158028151814
Com_6477_pos	TMK	C15 H30 N4 O5 S	189.10006	1.877	190.10728	Invalid mass	No match	No results	39162579.92745103	37419586.45976045	44677471.087295674	36016543.01665537	29904142.428639326	32795583.310740713	34202636.923038945	32719851.9006632	21428138.73621488	30457783.726534575	31226067.983588926	16178568.065618105	13294387.981357263	19917258.60458992	25351902.53724736	18117607.61730281	18912886.607386444	19956839.2879674	36790712.46851563	46077730.557273895	1.37815823632153	0.46274154381160254	0.0170599360864579	0.79	1.40678671768353
Com_6485_pos	PDMP	C23 H38 N2 O3	390.2916	7.92	391.29858	Invalid mass	No results	No results	13463042.63169556	22147058.610645328	29273217.145590648	42506166.372080326	31180346.746810514	24343586.562489245	18670381.996140856	34508595.412054814	27083187.27807885	18492080.413975228	14859837.217351293	6667047.262466724	9655365.381793417	27311644.893392306	18697011.682457272	17952120.527008653	14829110.176821671	11941427.708426088	24503011.27806287	24281731.06937569	1.53292476923825	0.6162868961420773	0.0193647843488136	0.79	1.36225099044192
Com_6493_pos	L-Tyrosinemethylester	C10 H13 N O3	195.08942	1.501	196.09679	No results	No results	Full match	36130083.10892049	18983662.58998421	37218777.07374961	29524556.46027821	28110468.38394393	24266419.63971436	26955465.79635534	18610822.517188802	26407147.488486584	21355981.715599947	20140457.409938343	36470485.66886614	16536135.785100564	18354506.281027388	17285690.833189342	27312403.774518713	16579239.215849565	24620841.16016356	22338217.782714263	18136541.199723035	1.22862576331867	0.2970455409151886	0.0720283000686514	0.76	1.07202360427374
Com_6509_pos	TNK	C14 H27 N5 O6	361.20009	5.272	362.2074	Invalid mass	No results	No results	14095696.521331102	23199668.16321227	22035567.206136703	29019009.698693465	21952610.745884564	25265878.014322873	31813136.10179753	18633210.08197887	23711640.408506073	17572674.820651885	26543150.490722205	17169238.265198402	17696468.807550043	12458706.98651788	19735655.2465859	44943164.00177806	15810046.340320867	21872875.29544048	25777712.742934797	20120218.67610182	1.02328329916958	0.03320561500005919	0.669682976181915	0.61	0.782546800880523
Com_6515_pos	1-[(3,5-dimethylisoxazol-4-yl)sulfonyl]piperidine	C10 H16 N2 O3 S	244.08454	5.403	245.09178	Invalid mass	Invalid mass	No results	24733861.18834044	19385906.569243286	23381578.74723992	29793738.63332548	30107297.053639296	36609570.46664151	33402955.339800596	19136265.526841678	27156301.76565915	19805952.314584132	18457811.19751847	20654910.44555816	16725771.47195469	27244160.66019886	20271350.519051395	34790848.80216173	17670914.997608423	23644276.999856196	29133212.09787039	24833133.13490697	1.12889304091334	0.17490880174082032	0.258106633742712	0.64	0.958521260286771
Com_6523_pos	LPC 14:0	C22 H46 N O7 P	467.30124	8.391	468.30838	No results	Full match	Full match	8187387.684068488	7626552.964991621	5245784.811398013	7200499.694620122	24198202.253417205	8537685.99585874	3983825.7389530344	23527373.06409961	5794320.485782149	3463406.0011045593	4103805.761176201	17761613.064670045	22638115.096616838	11273547.899783479	8612906.0252389	1288376.7040654041	17420081.478780504	7677738.490045789	23218345.36630772	16932268.01552469	0.746715265787797	-0.42136986920252556	0.494556914984881	0.64	0.499845197158554
Com_6529_pos	Cryptotanshinone	C19 H20 O3	296.13712	4.997	297.14438	Invalid mass	No results	No results	7097100.3156408835	16262770.69431746	11854041.087485842	21842560.30694065	13399532.492430612	9381810.332543716	19157757.729175046	7637566.1677204855	11304123.051096639	11937171.394007005	19559300.579387877	15923671.351456225	10799404.050777452	16327910.138077088	10115363.350309778	44722197.11784495	13965745.991522409	32765945.02178322	19979247.464967538	8658315.744774818	0.673562837658927	-0.57011555179802	0.120885392922859	0.68	1.1382008781566
[truncated: 171 more rows]
