# Supplementary material for: Microbiota‐Derived Inosine Suppresses Systemic Autoimmunity via Restriction of B Cell Differentiation and Migration
Source: Adv Sci (Weinh). 2025 Apr 28;12(20):2409837. doi: 10.1002/advs.202409837 (PMC12120789; doi:10.1002/advs.202409837)
Supplement: Supplementary file 3 — Supporting Information [file ADVS-12-2409837-s003.xls]

ID	Name	Formula	Molecular Weight	RT [min]	m/z	mzCloud_Results	mzVault_Results	MassList_Results	neg_FMT_1	neg_FMT_2	neg_FMT_3	neg_FMT_4	neg_FMT_5	neg_FMT_6	neg_FMT_7	neg_FMT_8	neg_FMT_9	neg_FMT_10	neg_CTRL_1	neg_CTRL_2	neg_CTRL_3	neg_CTRL_4	neg_CTRL_5	neg_CTRL_6	neg_CTRL_7	neg_CTRL_8	neg_CTRL_9	neg_CTRL_10	FC	log2FC	Pvalue	ROC	VIP
Com_10020_neg	Homotaurine	C3 H9 N O3 S	139.03012	1.329	138.02289	No results	No results	Full match	6666225.108681105	2569439.6412182543	3696653.897128659	7238692.805003714	6953631.577769052	5272910.487913623	9480161.42835214	10935349.299368117	2655018.705540005	3472803.0086285975	3696538.297919142	2082273.3275095937	5682203.866000715	2437583.62154713	3386607.3244120865	5590518.744131015	3407072.1246904097	5348237.052781898	4249296.004686556	6236102.648622491	1.3994747832132	0.48488549158319383	0.182527504855097	0.69	0.923312454087882
Com_10037_neg	2-Isopropylmalate	C7 H12 O5	176.06838	1.822	175.06126	No results	No results	Full match	8406181.98326803	6080343.591493912	7281670.984575322	7657852.462571378	8152232.330290844	8573818.266618226	8853940.749461465	9361325.941678077	12667489.505670402	6204554.478016532	6172098.2964776615	5285394.287564018	5168955.8039519545	4695030.51638435	7231079.32801976	19399404.21602942	6407948.921864615	9207835.528163824	8970930.52491252	6904919.415555652	1.04777997983169	0.06733580148354049	0.439852378799967	0.67	0.621798994172049
Com_10076_neg	ethyl 5-amino-1-(4-nitrophenyl)-1H-pyrazole-4-carboxylate	C12 H12 N4 O4	276.08607	3.845	275.07867	Full match	No results	No results	10007255.354543816	8568177.671082368	7781820.444341773	7033834.495793906	6608614.520355702	10628064.053314652	8822714.09598258	4088512.9108839226	7246282.864981894	6890800.393357496	6475254.908956681	3107304.1220706725	6072952.358591893	6237278.297086588	4883598.775603068	16349700.326873956	7480228.841777621	5890915.76920806	5430439.622368931	4764786.320841544	1.1646905447692	0.21994668549600546	0.193758895541533	0.78	0.996416682635333
Com_10096_neg	2-Methylbutyroylcarnitine	C12 H23 N O4	245.16246	5.794	244.15518	No results	No results	Full match	4365705.188630466	2983580.8855394535	3182771.4213959323	4410779.648866904	4209104.946009148	6094567.896165487	6554954.230252568	10799427.665864024	7031103.361107229	2634823.6122811795	5381071.398170453	1718084.5608302418	4279396.187832934	2790997.1981588416	4293313.669051242	6058022.037342148	2439251.117822612	4248949.286113356	3653203.4440679313	6051622.941360605	1.2774828048599	0.3533038723681378	0.255941878289831	0.66	0.798226416863529
Com_1010_neg	Citrulline	C6 H13 N3 O3	175.09551	1.353	174.0882	No results	Full match	Full match	238984671.0866819	218236769.8277504	275713405.5388514	87874528.87243919	191257552.37160334	137249381.78142202	98864043.95251627	167339929.41844776	144128148.36585894	128945798.13918534	180516819.06565595	121564797.6646566	116263468.2881738	105943779.74362296	203423170.21053594	224530837.66308212	249503980.17601812	163939322.09030068	157364285.6940121	306252350.8049149	0.923080759965346	-0.11547122068417387	0.597014405495326	0.56	0.454219991562207
Com_10127_neg	LPC 15:1	C23 H46 N O7 P	525.30492	8.407	524.29767	No results	Invalid mass	No results	13116783.574495312	9892283.857944312	8321447.408410646	1319620.8430754414	5240309.8296414	5458218.800950006	703804.4594946662	2732076.2973789773	2349594.559007166	2273875.3433651426	398460.28122702223	1835464.5541423967	1347898.296800981	3958450.359347183	2264864.1926076533	218656.15977619583	5539230.40979509	2319628.6825478575	4251761.55589591	4222084.803603757	1.95048721747597	0.9638345436870301	0.144730847194341	0.69	1.04115143168297
Com_10136_neg	LPG 19:1	C25 H49 O9 P	524.3119	11.321	523.30499	No results	Full match	No results	7548288.269574622	262920.5167194596	2135158.6028045244	873158.9419883545	4485169.326526354	1121323.6836841921	291020.753224968	4894871.048524166	2097124.3280387113	4397391.611378365	228274.84757424062	811939.7522457092	6456771.397045519	3065297.3070583353	7923668.379110856	382177.6059923671	2009315.8998190812	6503360.707078347	585198.9519695302	8245640.5251810625	0.776170947022531	-0.3655536624995895	0.855235904169024	0.54	0.481346398892223
Com_10166_neg	Choline bitartrate	C9 H19 N O7	253.11621	1.354	298.1145	No results	No results	Full match	6736615.785157543	3399251.9967054813	2967930.9828496017	3218767.459882008	4320032.279065494	5288592.697826106	2397695.5259159696	5785216.374209641	2744983.6664110594	2728457.899452997	3358361.692442866	1598644.0359768518	1943668.006903165	2081700.1667373525	1279850.2945115494	18952587.170377966	3333131.3520067395	4796125.302269183	2173644.5549964234	2695146.0843516104	0.937807718396721	-0.09263594203160422	0.392037085300556	0.72	0.680899941113656
Com_10178_neg	LPG 20:2	C26 H49 O9 P	536.31181	10.828	535.30426	No results	Full match	No results	4617985.406257337	253391.7584936271	737746.0460821928	140143.1615932163	8070642.318870563	2359865.059790249	119374.23253560385	1027614.7731127318	1172823.4769314972	1974929.2095179697	373464.37301085924	3433637.2929168404	3569793.3649569177	1231336.4784435988	9627027.252161622	275966.0479493913	1411088.7852682478	2067309.5900731483	219502.72316499523	11161237.857999237	0.613553858351394	-0.7047381042737957	0.429517824243081	0.63	0.588632763735715
Com_10208_neg	2-Hydroxy-2-methyl-3-buten-1-yl beta-D-glucopyranoside	C11 H20 O7	620.24881	7.278	309.11713	Invalid mass	No results	No results	3369749.0806544973	3190282.0220335196	5096444.353774591	2624570.901102912	4542278.64953295	5223503.800129609	4278628.261658123	5053459.444264777	3705226.5210840283	1759112.5725920482	2965057.209037951	4866918.789513163	6376328.641510576	4075362.1279625734	8048000.627308529	3795545.27924506	2826182.1871008766	3477288.3868301813	4488871.591630629	4174159.599399725	0.861389577008727	-0.21526222810907344	0.337655624478297	0.56	0.672219068659622
Com_10228_neg	L-Ascorbic acid 2-sulfate	C6 H8 O9 S	255.98927	1.482	254.98199	No results	Full match	No results	226624.90765968815	1951565.4013792812	178896.34732019546	157152.63011274423	199315.8881254156	154143.50896424032	146962.28249931932	320263.30400379264	567576.4648599828	174530.72358342196	187962.83287648743	344044.70279071725	133272.52975297082	1008973.8354017634	441314.85218875227	496083.46496401675	3541073.4818776925	13148549.615011724	640776.8699684334	178851.52034514284	0.202626657243976	-2.3031041095744613	0.118496754020141	0.71	1.07704256776825
Com_10332_neg	FAHFA (22:5/18:2)	C40 H64 O4	608.47917	10.393	607.47168	No results	Full match	No results	1834133.0193884983	73546.75143541614	457738.5267598937	60069.793394882	637109.6934404201	562642.0106166172	116366.6983845146	775962.155687324	8003953.490414334	7465909.2168244235	617009.9225867356	3457512.7934119995	3501081.0090157455	2793936.6974548823	3943735.04304329	197223.1438922061	8884459.698152792	314377.053735397	588754.0816904901	2356491.6297678156	0.749868523605468	-0.41529042857215975	0.197750166822027	0.66	0.930069258723173
Com_1041_neg	Tetradecanedioic acid	C14 H26 O4	258.18307	7.009	257.17581	No results	Full match	Full match	317882013.2300661	144891980.36955026	161826538.2274319	174153910.31990454	225876099.1327408	204881290.9223901	147842744.7269648	146622645.52557802	307623928.43444645	148932986.31067067	186254680.14141658	148816920.58942518	111242591.28653926	119603059.98647037	158479544.16043755	214740878.2058579	147600040.0438932	214017760.41572347	121932307.20165616	174497933.88804305	1.24001493217687	0.31035749355393477	0.125520484353765	0.65	1.06267417539594
Com_1043_neg	Lysopc 14:0	C22 H46 N O7 P	467.2997	5.913	466.29233	No results	No results	Full match	129952313.97644222	143369772.800711	123477600.88538319	189581568.67365995	137579902.2280863	179101464.60731953	227272437.66042513	177351377.78816894	232667602.42712224	114890053.75815001	192587787.02661207	57024193.98407707	93309262.05685444	105998738.43855415	143635648.60016134	250757262.29240265	128332659.56672055	189525300.7974002	158452003.24356234	126853663.06127469	1.14432835444326	0.19450107952567883	0.264481045366443	0.61	0.816836828335394
Com_1053_neg	LPC 20:5	C28 H48 N O7 P	587.32258	8.6	586.31519	No results	Invalid mass	No results	256947589.77415237	231359173.04279888	308774188.25458974	53834804.568453945	161481649.31321633	166047959.41455883	13103229.360011643	221819990.95434716	83743533.31058104	61047677.2651314	14474465.138627896	86019829.87054169	112898785.96310867	91210235.28209028	82243788.56922038	2425461.781076987	214133413.5820602	86276865.21546485	71340220.83209129	117267975.55761272	1.77408139342839	0.8270722008462797	0.198483896678585	0.67	1.02335739217353
Com_1054_neg	DL-4-Hydroxyphenyllactic acid	C9 H10 O4	182.05792	5.281	181.05075	No results	Full match	Full match	51191429.52297034	60619012.71121724	26929266.116907183	133180393.20209812	73477173.82779078	44641937.79229621	145723341.9365636	86451731.20699745	65507111.51790059	62092245.20636603	184062873.4548238	53070683.538424805	28669669.89796481	87993112.99145041	40498652.169277295	57263823.18758851	86721432.17812164	313249443.73849094	98954828.4966732	28422254.20614659	0.765970430550048	-0.38463939532487473	0.774974565043984	0.53	0.21284213150021
Com_10543_neg	12-oxo Leukotriene B4	C20 H30 O4	334.2129	7.398	333.20557	Full match	Invalid mass	Full match	3889370.3346685637	3983510.8032921306	2782197.1609170754	2857214.3230623165	3014985.0599382618	3557681.8910431643	3630396.072886225	3370532.6304950505	4521866.137542886	2751492.688703362	7379930.510960332	2424003.8925206293	2397053.7598869153	5584718.094089368	4380092.038547327	17860823.671902247	6904826.911535168	5304045.254933122	2803503.2493785084	2940519.1016677595	0.592610100692863	-0.7548448784846996	0.135569502274511	0.64	1.15824565485119
Com_10549_neg	PC (2:0/20:3)	C30 H54 N O8 P	633.36606	9.659	632.35797	No results	Invalid mass	No results	4852001.319119179	1944149.781724918	1970723.7145734732	377611.9758582075	3518890.0649924595	2008217.7250611759	548253.1881334992	9705572.879314233	2239899.351681694	326048.0285366541	806327.8786377354	2531743.7971462742	901737.176469471	2551024.2504080273	538924.4592967983	788445.4507285845	4422404.6006664885	1585176.7369194473	1811840.3578883237	11611440.985535948	0.99790563987385	-0.0030246914712087052	0.927445011169932	0.51	0.132589267579586
Com_10614_neg	LPI 18:3	C27 H47 O12 P	594.28041	8.674	593.27313	No results	Full match	No results	1040869.287002111	803688.5886116099	1013868.6475841015	1211690.3225613309	2863138.2982019046	814943.8856716511	729244.7505852124	9926190.811571592	1016916.925371123	876070.8266009148	1066044.0919850369	2540432.2291770233	3929706.8617019057	679525.4237527131	1813582.769153511	1344829.4371035094	825696.7105185293	3252154.995006729	1138200.0750429789	1734599.9223887606	1.10760569203396	0.14744437290927065	0.574850699344831	0.67	0.565342495039442
Com_10663_neg	albiflorin	C23 H28 O11	480.15615	5.628	479.14871	Invalid mass	No results	No results	1017573.1471378412	658533.707001191	898034.9902685641	653490.5206260623	841984.7913413624	825540.4097237182	742924.0247520716	744405.4568977777	1008183.3255442737	562421.0387764504	5645068.872165925	634288.5797592108	572192.4622109347	1005760.0540512985	585344.259551185	17506601.05288574	748098.463547095	5450457.531963578	714553.505641609	790918.4753965238	0.236324383308845	-2.081159604534892	0.140114980582771	0.46	1.19983391188898
Com_10708_neg	Dl-3,4-Dihydroxymandelic Acid	C8 H8 O5	184.03704	5.041	183.02963	No results	No results	Full match	4022215.523621226	8991376.82419205	1071154.365292662	1087817.0727211495	2481640.016950478	1471859.26337233	1173177.9681436867	1072005.1446566149	1144022.1461977425	1279108.2501838822	3008192.5797877954	2223871.7871441618	2785452.782134188	4952486.26160902	1516788.2299761018	7009906.3331381455	1388818.6979809569	3352250.6323036104	842614.3245769074	1088998.879348557	0.844689380676113	-0.24350718111829112	0.398816208993699	0.65	0.659171223326051
Com_1076_neg	LPE 22:6	C27 H44 N O7 P	525.2857	8.92	524.27844	No results	Full match	No results	68252986.10151216	37891352.155828014	72153539.88799109	16045968.09170026	44911639.93557844	44410113.32772998	10277521.212686047	62578590.23688418	33391188.479707476	42683377.96650394	28685316.64265567	53596532.86518317	38232504.625471264	56406925.90809955	124296962.77875449	2417297.259678707	230172324.149893	57550800.593472265	28477019.226372886	58800086.89448258	0.637449860319518	-0.6496162260345701	0.748858765059392	0.56	0.556051726745242
Com_108_neg	Azelaic acid	C9 H16 O4	188.10466	5.921	187.0974	No results	No results	Full match	932764631.7712162	578545530.4759502	883277060.4493243	1570350470.5538478	789993947.4640403	1319135150.4825847	2140335973.6317961	3252569799.711288	1493467686.5345836	488700123.6105485	964959098.7508333	426333151.2677721	687979939.6855457	489444084.6326762	726970355.1069938	969953819.9966817	547087610.2113689	893612939.6968305	689676180.3938208	1056935420.998569	1.80453856279025	0.851629973798627	0.0413635372025832	0.73	1.38619389980042
Com_10804_neg	PEtOH (22:0-18:1)	C45 H87 O8 P	786.62318	10.572	785.61591	No results	Invalid mass	No results	420972.9414337654	306453.59970716777	815573.2825089459	173977.7396280755	284176.60864159546	193452.56283236752	153670.85031595468	1257963.1953689856	1370672.2364725908	6900919.5703392895	707371.1554558552	306094.52537000255	894455.5899984374	2856192.4769715285	1875912.9111458673	204081.425744695	1681242.7981721251	483020.4792445744	204096.75566518953	526813.3047919584	1.21957997432282	0.28638436639638165	0.63621048129671	0.62	0.672296353179743
Com_1083_neg	N-Acetyl-L-aspartic acid	C6 H9 N O5	175.04797	1.842	174.04063	No results	Full match	Full match	146390181.11246496	84892175.20693225	104733397.12057133	118066788.81897114	126694670.23708801	103910153.92244829	216833680.97699982	192227809.39512584	135090590.21583045	70665409.50873666	104412080.59692916	39728037.48678463	39492994.62616888	101583232.55511902	66219190.736100405	45496913.41441221	94392483.47358668	117322973.4368712	123845028.58348037	62600639.213801295	1.6344049289395	0.7087654599827569	0.00946083881794921	0.84	1.70170933819623
Com_10908_neg	LPI 14:0	C23 H45 O12 P	544.26421	8.574	543.25732	No results	Full match	No results	3135993.0259388816	3895183.767860817	2122187.835803476	2711404.3798296247	5716565.313131337	4591947.299815961	2087761.3246363346	3596599.3814717415	11519129.760028897	5272696.35500347	1489903.3382739061	1965302.954554085	4856367.032611311	1719283.4112094548	3158646.3053488648	2072007.5971125322	1160638.8060610713	3860532.7157714837	1757839.4467575834	2987478.6103907786	1.78398066383452	0.8350999782956461	0.0226761983513095	0.81	1.54401731691682
Com_10964_neg	PE (18:2/18:2)	C41 H74 N O8 P	739.51574	10.579	738.50842	No results	Full match	No results	950599.5888318359	292319.22686652263	745032.4481632627	1108324.7345595474	689644.9312577604	313047.79280669434	566009.871950866	507985.9089651912	492858.98848492344	779466.7070305003	557280.3673459048	451704.8406614799	377868.4524349387	710688.9204624865	876416.6917337258	3316382.6008381625	441207.0956434203	2201823.9328495814	8746549.321014106	5542300.798861394	0.277548372214581	-1.8491888629834645	0.081507653410888	0.64	1.32044943254714
Com_11_neg	Linoleic Acid	C18 H32 O2	280.2402	10.041	279.23294	Full match	Partial match	Full match	10877146428.858112	6774225720.184179	7369439435.0488825	9307907717.682997	8378800895.675784	5766967743.839459	6817274676.223794	12818405545.693083	9139194113.429121	10913556130.144773	11971869003.78521	8766499371.136223	6806241330.617002	10595909056.118505	18760758240.70346	1524454174.692851	18443513172.2514	18759068922.132156	7634066389.396442	15900281329.633165	0.739853555417276	-0.43468835898559355	0.577908272107035	0.67	0.637413842830781
Com_11013_neg	FAHFA (2:0/18:0)	C20 H38 O4	342.2771	10.915	341.26981	No results	Full match	No results	1708797.7225989662	618342.873831734	1741029.3146743956	518540.25370280136	821252.2211028419	807308.2952528949	509614.33997071156	678614.4058428193	1733709.6827113472	4993078.770286447	1339201.1394443344	661504.5505444412	522931.57055632625	931431.3404406459	8380812.2620415725	997867.0584654979	4765596.712599812	1103803.5098512887	663681.0744421581	1420053.9881598796	0.679769436310935	-0.5568825977825734	0.544874333075489	0.57	0.529899234137735
Com_1102_neg	4-Methyl-2-Oxopentanoic Acid	C6 H10 O3	130.06282	5.572	129.05556	No results	No results	Full match	293490651.7422737	69729228.33220395	97974247.58625045	22017594.434148595	54493265.30381001	203083593.85645393	52199007.08834269	49081440.258226745	119216483.74604647	124429376.1697344	36696584.38027001	32578995.637892343	15767182.00497575	20041439.429370634	25497840.634889927	110729593.32672307	128450371.00810726	68724791.98796223	19196242.94706706	76486810.81454273	2.03252745190176	1.0232748378870555	0.0484030703635306	0.74	1.32187701848473
Com_1106_neg	FAHFA (18:1/20:3)	C38 H66 O4	586.49389	10.602	585.48663	No results	Full match	No results	82360198.87076046	20972426.194294885	48083990.39575156	19174298.737071525	51167460.84475663	22723419.27715835	18418498.18126236	111153833.3277133	87744770.30952239	157567601.195536	103328307.75970557	87005590.21762623	95093081.94145691	106732974.30203761	182052116.05791482	4496909.890398313	220234089.03169492	107300148.61300986	30650793.224552423	155661771.34017277	0.566896910275302	-0.8188416887440411	0.264703481024363	0.72	0.922490823371512
Com_11082_neg	LPG 17:1	C23 H45 O9 P	496.28052	10.293	495.27322	No results	Full match	No results	408304.6282026459	780786.1973283732	456136.79221699986	199992.29959979752	2632636.9442747477	1231061.8187980575	118645.8235567662	6775590.48558155	1347793.4286924964	3739532.0146729006	331528.42931888317	650348.2770528676	5521164.303932414	1005501.6267425036	1400152.4681815926	221449.67260079188	2825443.258659391	1058616.3235187116	1025348.5915329396	1478717.77896881	1.13997756194219	0.18900542825553637	0.772443099479569	0.54	0.59988861604947
Com_111_neg	(2-oxo-2,3-dihydro-1H-indol-3-yl)acetic acid	C10 H9 N O3	191.05781	5.587	190.05051	No results	Full match	Full match	3977217235.219998	2190775116.983522	1465818986.9859471	2574645890.4882946	2690569941.249262	2864930029.9517117	2589865128.984611	2399745633.120836	3601616064.4366927	2192188981.265871	2667880522.360428	1650938269.1311321	1692401469.267962	2039099746.712426	1972884022.1401196	5135774274.16072	2085949239.786967	3892011501.9634004	2289721056.5006995	2190822584.563587	1.03629905145154	0.05144039085111776	0.640921257481867	0.65	0.487081421309208
Com_11102_neg	UDP-N-acetyl-alpha-D-glucosamine	C17 H27 N3 O17 P2	607.08247	1.363	606.0752	No results	Full match	Full match	874367.1200217693	421980.5329799539	736345.2982794729	543661.5038184093	655081.8058982191	611194.6706991522	610370.0254368854	2054625.657398837	1994981.5277131002	392787.3558486486	502230.80752522335	1533117.529065963	5499329.078248903	857306.3336526252	1419334.1974197924	915167.8616324821	485620.65464848594	612858.5198633753	1130985.950954214	1534007.7853717858	0.61390067915164	-0.7039228290084071	0.214250825599176	0.66	0.859192337656613
Com_11122_neg	LPC 22:1	C30 H60 N O7 P	623.41696	11.475	622.40985	No results	Invalid mass	No results	180260.2421584416	127392.86799414044	237222.79291011512	116393.27577524549	151453.73896715167	136969.9088067573	128749.83017206346	1743215.0526928734	169002.06616674978	692805.3315604437	1053912.13210169	1268489.9907420436	5485139.941531865	1669273.0240607534	3998695.7440121337	263594.7842726357	8008595.882578557	908868.5136270372	132661.08955516576	394200.8618433209	0.158883512711669	-2.653958670409926	0.00506116351772592	0.85	1.83072062709044
Com_11155_neg	N-(1-benzylpiperidin-4-yl)-5-methoxy-1H-indole-2-carboxamide	C22 H25 N3 O2	363.20219	9.536	362.19464	Invalid mass	No results	No results	6349754.675966946	4460742.31935006	4283699.359886148	6817158.217762224	5904964.66927875	5723875.4234375125	5776671.3817882	4613015.803485942	5306291.388456541	2119244.3113193773	6794262.776710049	4498543.226813776	1486401.8424061711	2771220.0134337074	3919529.8665187024	889669.6395652591	2548712.8539906987	11288591.132950949	5028107.995870642	8398569.795657907	1.07836047023518	0.10883951732145576	0.325648584281672	0.61	0.693272544017813
Com_11164_neg	LPG 22:5	C28 H47 O9 P	558.29636	9.688	557.28937	No results	Full match	No results	7277161.014150832	2568695.438125567	2759441.019811346	1283092.3755403445	5885570.873835796	4215952.477442193	264071.92855845427	3758509.670415839	2766932.3666285747	5287488.732573983	1697343.2517806964	2573128.3916128054	2198754.396727984	4102261.2101807604	8174721.157662804	452678.349424796	7227793.465701658	7384530.234819174	2685049.180563088	5354389.234914829	0.86180063793507	-0.21457392850518273	0.71239138012909	0.54	0.48088417003112
Com_11219_neg	LPG 4:0	C10 H21 O9 P	316.09223	5.168	315.08524	No results	Full match	No results	8914574.175877294	3773500.3847587663	6770183.992182244	1703838.8566206107	2807297.003469405	5674515.831844511	1187920.4985171913	1941801.4760203871	10950747.250802208	4395282.144496747	3747098.581227597	1576341.9571169848	568050.0736582483	1000939.7479268993	2563835.325840486	9155966.320453908	4528601.330991014	6291358.585330657	1017365.4491035443	5280883.714397717	1.34674132621834	0.42947277342866336	0.294409936739489	0.64	0.760651562242576
Com_11275_neg	LPA 18:2	C21 H39 O7 P	434.2434	9.176	433.23605	No results	Full match	No results	1262233.511897822	950655.459162887	1130881.7280701348	947238.4809224985	2040779.6109728897	1012058.2917059074	867640.3524861846	8880567.452447731	1344393.0462843848	899954.5283067648	878628.6331435266	1379596.2077688558	5073834.068969837	2405868.565075687	809169.8333685144	1497758.0250461455	4023327.7008772204	3180470.727308401	2163821.8488458693	1289102.2393131969	0.851764691875724	-0.23147316766589207	0.288122163078092	0.69	0.791636197219535
Com_1128_neg	o-Toluic Acid	C8 H8 O2	136.05235	5.281	135.04503	No results	No results	Full match	38849504.77691407	41640422.76496077	21409153.176705744	116738065.4690239	65052251.87992314	35035422.28954495	128124005.98445791	79779841.27522926	46170048.18692335	55219524.34444861	164340806.62849215	46602381.72051758	21842230.78701875	76421800.29551722	33197395.137978967	43613206.3578399	77084400.05627462	281811441.3581146	86710039.7133689	21737529.88039641	0.735934814760352	-0.4423501092935907	0.721099464713919	0.54	0.276142911811671
Com_11360_neg	LysoPC 12:1	C20 H36 N O7 P	433.2212	6.244	432.21393	No results	No results	Full match	1666939.9616590235	2422037.7567683607	2497086.796323459	2130613.171770264	1511444.2638976553	2411485.9577195654	7826926.6781644225	3143933.624963529	2995379.407200227	1316253.8381411768	1848773.8996362502	1646947.44326828	4057927.4948393856	1733435.2502685303	4007040.479788144	1098470.865691557	2866418.7605439643	2931524.608099855	1244956.6156637988	871485.9311212909	1.25172030315784	0.3239122281437472	0.359610678724151	0.6	0.779841768713254
Com_11373_neg	Thr-Leu	C10 H20 N2 O4	232.14229	2.817	231.13504	No results	No results	Full match	4896980.190642961	4343731.039207308	2672576.9139969586	2018700.5909858663	2301242.008637524	4409983.761146315	3404506.983280219	3202541.3234874425	2846231.3405837375	3160917.928199216	3624906.6863658256	1470857.5875858194	1194088.0124615228	2542471.7989501744	2858736.2403347893	15553443.74945673	2934486.105904044	5888137.952540913	2776738.116889715	3383071.030385924	0.787587597437	-0.34448770235919574	0.992820819628011	0.54	0.469629479698258
Com_1139_neg	trans-10-Heptadecenoic Acid	C17 H32 O2	268.24033	10.185	267.23312	Full match	No results	No results	161768362.29206398	58530137.43914193	91352198.30284053	34423643.275919795	94420291.51149611	65094055.12300575	36183707.13377801	104438562.27742729	89061200.62553506	160904283.97467482	68552982.95914742	83625078.31727378	79524156.60478629	110595270.43065645	127574933.39425932	18034666.187122963	192966663.3945531	92493302.5997983	66782373.234987244	116093124.20790434	0.937185278681616	-0.09359380238054492	0.855286059462872	0.44	0.551037188584653
Com_11390_neg	PC (20:4/22:6)	C50 H80 N O8 P	899.56886	10.142	898.56158	No results	Invalid mass	No results	1580789.1296365906	898512.8475833971	827264.8702516902	1082219.7859993214	1645445.3000579625	752731.049772075	792810.9566052747	1697386.1445047564	990713.3882043149	1103999.888102763	1591810.8139113514	1238539.7997030516	910827.9370925705	2248809.284226721	2319666.888707546	4805233.560377247	2027338.4820985994	2220680.5954922703	8180768.586067294	1711560.4281723022	0.417236277238631	-1.2610634942757415	0.00713245284356702	0.89	1.80708491877814
Com_11408_neg	Hydrocortisone acetate	C23 H32 O6	404.21949	7.772	403.21198	No results	No results	Full match	1263503.3750286943	2915261.7741008056	2917857.2074019224	3342492.328512336	4615688.614673801	2086979.1873492706	2743372.193625548	2483741.16063926	2141045.4984656824	2671056.774675722	9531037.698345868	5083279.735734118	4847672.371417587	4000095.694790913	6556710.486295881	6970527.279631304	4244567.476500982	9611689.281945014	2854534.972630242	2557267.905846169	0.483154329473027	-1.0494440056150316	0.00140765562139386	0.88	1.98331085869251
Com_11457_neg	PE (16:1e/20:4)	C41 H74 N O7 P	723.52046	10.083	722.51318	No results	Full match	No results	1821716.9072823909	1213081.3651817665	1403199.354924344	1569361.521736087	1476822.068623594	1123811.9039451918	1383888.941329205	2028848.244333491	1632149.4112688769	1756473.5584058876	2182874.542836402	1506897.1063524939	1133954.3143832104	1780085.5547627949	2978687.7983875503	992926.9808032252	2844288.663597668	3195911.1024278714	1478807.5536403053	10000940.32524721	0.54846585450691	-0.8665262884192223	0.120362069203172	0.69	1.09925388594525
Com_11549_neg	5-Methyl-dl-tryptophan	C12 H14 N2 O2	218.10595	5.305	217.09837	No results	No results	Full match	3388486.4039005763	4615547.824701052	4994573.76082452	5987560.324596223	4985467.713612228	5813265.105511224	4699039.555157481	8512718.983085543	6253199.46103141	3412009.3739787154	8210701.135577334	3067107.38592553	4799278.121230448	4176402.1169983544	5517289.117906241	3805326.6273701903	4390912.007821483	6851552.033826736	5272777.9850745	7763199.810377979	0.977853720498667	-0.0323094298071085	0.929009887198416	0.49	0.0998439368010416
Com_11562_neg	LPG 20:4	C26 H45 O9 P	532.28049	9.097	531.27313	No results	Full match	No results	8465480.967241239	4767400.677251415	5418347.215078505	1678852.3848644	6679940.063411692	6827217.6346447375	924537.9709303592	5138644.029093531	3328602.688007517	6118100.432559451	2389935.749720815	4333530.771580806	2881025.674495636	4533546.205311156	6826978.983435368	1049549.774330008	6198361.772551448	3517947.284636831	2092842.6638690263	8484322.92531372	1.16637693349744	0.2220340940351119	0.628694417475954	0.59	0.498593922353854
Com_11639_neg	1-acetyl-N-(6-chloro-1,3-benzothiazol-2-yl)-4-piperidinecarboxamide	C15 H16 Cl N3 O2 S	337.06808	2.028	336.06076	Invalid mass	No results	No results	3374005.791031063	2273853.633016788	3007277.1174270245	948350.5898109055	1244805.9136440544	2051087.7791329445	1542538.3134103478	913299.2686997341	3045594.7488089427	1469510.0447540798	2879972.524917613	1196358.9762703246	525916.8514769436	3804212.0463488647	1417949.8032946666	14966724.232697995	1662594.2918853054	1825031.0121348042	2236405.3197231507	2214987.1504952665	0.60709534965509	-0.7200049726873883	0.568445645508757	0.54	0.805585063033432
Com_1167_neg	Nonanoic acid	C9 H18 O2	158.13056	6.987	157.12314	No results	No results	Full match	122307391.10623538	117819749.06524411	32972480.996654272	30046999.77116319	72958108.60127783	76885265.44732462	36391949.05436786	55112741.996020496	101409880.34353472	101642543.51735976	116519983.65429835	33247090.095750183	130168485.24363261	123394814.6097741	90299974.6469418	41830165.184906736	42288053.60830204	98116749.61851698	79733628.96257387	122199008.3951981	0.851616373079675	-0.23172440773950054	0.468356701750545	0.63	0.515576703092707
Com_11760_neg	LPE 14:1	C19 H38 N O7 P	423.2388	7.916	422.23145	No results	Full match	No results	6924569.597365675	2075550.3871064207	5151240.040038924	1954016.135722257	5801957.550964221	8079878.118174026	477675.8095074373	5639756.809406739	5469603.602955744	2060983.3252787685	1216181.000269024	2471266.0002279463	1778932.7422296465	1625948.9567679213	1757826.753048999	468666.9207760759	5292609.380365736	3665284.5475800238	1696030.5009548087	1475592.214369227	2.0344340577035	1.0246275189636351	0.0811112459102594	0.81	1.26939143774807
Com_11767_neg	5-Hydroxymethyluracil	C5 H6 N2 O3	142.0379	1.335	123.02003	No results	No results	Full match	8046165.685919109	3725998.466786038	4877083.8829948	3952218.2079255655	5639774.0229799	5614060.86477934	6619633.330961019	7220352.452857941	7338420.097354995	4311207.030050254	5483069.429432539	3884250.6000996917	4567407.522370243	3180575.032035007	7455667.784385546	7826815.152759122	5381646.679801205	7378707.494364776	4373658.119853028	4397050.3462437205	1.06334394294949	0.08860831796891383	0.595745066438329	0.55	0.378199175638073
Com_11788_neg	3-(3-Methoxyphenyl)propionic acid	C10 H12 O3	180.07852	5.968	179.0713	No results	No results	Full match	8282637.120395366	7566210.061580904	6435376.142993275	4539655.16235795	8624117.455218885	5091678.521920094	4286735.151829015	7086226.836439592	9406438.46585033	5494303.73204797	1469480.8892070872	3373528.861007696	3561026.0658595203	4031745.3125141934	5198005.641425978	11252449.264757516	4126986.2218401777	4970054.276373333	3699334.879154238	7044421.483040719	1.37117683308072	0.4554146395033171	0.0507025847077421	0.8	1.33416835945363
Com_11810_neg	3-(1-cyano-1,2-dihydroisoquinolin-2-yl)-3-oxopropyl propionate	C16 H16 N2 O3	284.11768	6.991	283.11038	Invalid mass	No results	No results	2907482.121314385	1226646.3586435276	2843457.936429819	2423258.602122561	4175392.433873476	1345839.8020608888	4227148.722681808	2962575.497980113	4792976.890995274	2879810.3672878197	8973103.963541038	4358937.599386161	4098114.9527503783	4908187.681724323	5639594.120887266	2054496.1876941284	6288717.641626588	5778592.853297954	3689132.209661661	2991183.2356802234	0.610589418317942	-0.7117255074267044	0.0185907963431252	0.82	1.54434892141718
Com_11846_neg	5-Aminopentanoate	C5 H11 N O2	117.079	5.239	116.07191	No results	Full match	Full match	1956182.8015071333	1824742.4263747218	2511441.529539207	2516358.925661198	2736942.682517654	2344920.436393282	4286453.466915938	2867083.4674659376	2139199.2021349617	1404801.173953944	7946314.556287955	4596973.96353953	2185286.8529505865	2969755.316168857	7370428.210561002	3075327.3247745465	1651721.3312354097	2738420.847151363	6806747.24030518	1346694.7854540404	0.604313932293461	-0.7266298915243072	0.11361775865253	0.71	1.10515648472884
Com_11922_neg	PEtOH (20:0-16:1)	C41 H79 O8 P	730.56006	9.779	729.55298	No results	Invalid mass	No results	627915.1809317279	178001.1191744733	116334.84669517522	65076.95725746416	189827.17053623582	73241.2952185363	74425.97159475468	370227.97845578846	699911.2044573944	5794898.124922505	115183.41054833506	105297.37824378838	802102.8478999874	2615323.5766027193	795049.6542674795	131047.55982132156	1842090.64812361	166365.26073223495	120677.73802837043	518746.96528761333	1.13560598987985	0.1834623638501489	0.542017367427177	0.61	0.614624648690863
Com_11936_neg	15(S)-HpEPE	C20 H30 O4	334.21498	8.008	333.207	Full match	No results	Full match	953328.1572137799	1384839.5374506703	871542.985307229	939646.1383835333	774444.8292982911	1081739.0220267612	1647210.1789939734	2678661.233190899	2015169.413231395	1894159.3452049212	5165171.766741467	1308368.9520747259	432724.8143360525	5826530.3359067915	2684635.115707445	2606858.0378972646	5511935.841166514	2827420.5614315774	1449558.3397878658	870213.5438221953	0.496479923816355	-1.0101927142861449	0.118623846450763	0.71	1.08229717882645
Com_1199_neg	LPE 16:0	C21 H44 N O7 P	471.29657	9.17	470.29092	No results	Invalid mass	No results	1900270.856633654	1210970.3292079617	1342105.8129305781	939553.3165731952	3941304.613393685	838961.245604112	735378.9618594787	51726141.32452037	5581422.726614519	3268039.175439056	1819162.013414203	23713049.95456892	124280482.79645772	32749979.824868638	29736754.571825743	2676680.698440715	50093644.222032584	36795843.35706423	5407307.269682322	6936918.014638724	0.227504499201468	-2.136033018097076	0.00541013511088416	0.83	1.79618199649951
Com_11997_neg	3-Ureidopropionic acid	C4 H8 N2 O3	132.05333	1.306	131.04602	No results	Full match	Full match	6366902.192471198	3623855.49620839	4888421.9157945085	3373089.7730372036	3405664.747202662	6130753.22030055	3300769.7399936095	4676551.689634844	2839393.1923121577	1727789.4380035563	5253265.979516784	3061333.7403693995	2078974.3465883785	5005723.0621328475	3934228.9246171997	8540924.20945117	4927056.6896879235	9172113.795822417	7469822.998897308	5678434.633240355	0.731709306541991	-0.45065748641260317	0.147160966665027	0.71	1.18623109922054
Com_120_neg	Palmitic Acid	C16 H32 O2	256.24022	10.399	255.23289	Full match	Partial match	No results	573440359.1125664	194689217.87963328	358721775.12478507	171838626.7354458	337034880.4763819	276751224.5244529	487573353.2752809	325670699.17924756	1700788735.2227578	2113659888.792357	758353701.5240192	466133205.62828076	1031491305.2368115	340930841.7282169	388799399.20906794	1169633024.6893682	514177247.6354926	593818677.9032435	324501427.1277387	797497289.2840401	1.02424815819366	0.03456529856167304	0.420631048060621	0.67	0.572970972029126
Com_1202_neg	Lipoxin B4	C20 H32 O5	352.22505	6.539	351.21777	Full match	Partial match	Full match	141859929.49799052	88041419.9537004	98006763.2998055	128421478.20092195	122012534.1243627	134447800.11921704	146870446.79481757	135204791.84304073	212251817.09715852	99868127.23940566	141426377.0244852	48532078.15218915	74363811.44775467	91500516.9025571	128802581.72039026	254544433.15218046	103976838.3969493	256532068.70616174	112182148.52193983	108829364.12053852	0.989622767105846	-0.015049403775917581	0.671372682384253	0.58	0.381132309341702
Com_12071_neg	Punicic Acid	C18 H30 O2	278.22481	7.678	277.21713	No results	No results	Full match	1728584.6956686177	7270332.544107598	1191844.4551222592	2144121.8473701756	1186784.331381218	1417097.9177613955	1539516.5875920597	2595160.792870464	1356851.7371594876	5288291.884643122	2291706.4295932655	1195061.7457976283	853841.5327449404	1085486.683334024	1934584.338987646	3778707.241767728	1697556.492863914	1949586.145684949	1401781.0414713863	1638921.031241196	1.44265726769245	0.5287285992538795	0.331999971324774	0.42	0.697529344338064
Com_12161_neg	LPG 20:5	C26 H43 O9 P	530.26495	8.713	529.25757	No results	Full match	No results	5151573.320219376	2794762.635128092	4959185.921297323	3438682.4767998434	4368025.156108114	5080489.488853198	691004.6122335515	4588762.411605084	4600487.430051441	3665017.691129215	3126730.7938082376	3182015.547523812	2068419.7788738704	5652683.2357574105	5325832.1500492785	1228937.9017809234	4643184.26996323	5242819.188027041	3057123.666705573	4066138.8152598147	1.04639333709572	0.06542525962450602	0.924640787362674	0.51	0.341166182054369
Com_1223_neg	LPE 14:0	C19 H40 N O7 P	425.25436	8.497	424.24692	No results	Full match	Full match	83056778.32849476	9013088.76721927	16478973.757923864	35928902.47838593	116775273.93019974	49981432.97065923	1679380.415191298	201493056.65693715	54985715.80973125	32240107.9263065	9945232.11779015	111456301.49970792	107757159.06009182	56008952.7123287	130172338.6113438	2135659.5651987586	114026290.13587637	118244235.13584957	71608550.97772871	163240311.88062418	0.680122190927519	-0.5561341302764611	0.409960200511527	0.68	0.702726772286581
Com_12242_neg	Glucosamine 6-sulfate	C6 H13 N O8 S	259.03603	1.312	258.02872	No results	Full match	No results	4977928.934512039	1940865.8354349895	2949399.4228021987	6309527.725478241	1595474.3316550043	3627907.2306070444	1398227.2566719702	2168750.3844716866	2427876.064872101	1881870.8991651016	2548889.321231383	1229307.0768567454	1533262.9290632182	1594037.5044206774	1564258.8299883427	2140329.796796601	1984526.1870381343	2465210.0016217907	2646412.9829166317	2293271.006979606	1.46392758987163	0.5498441954821625	0.118125293971434	0.66	1.09454433347947
Com_12254_neg	PC (15:0/20:4)	C43 H78 N O8 P	813.55305	11.152	812.54578	No results	Invalid mass	No results	257241.4804434573	174558.7251471121	266210.1025262512	348299.8912652574	489165.9614874752	194719.16396297846	234283.29262854176	198696.97807661045	333467.00243190397	358432.82349896536	259280.64842653455	168558.3145962748	181683.11697682049	168057.2720541678	377394.6699176577	10791900.728784675	249470.4001761465	266928.90409413516	7200530.990060938	242663.46727048935	0.143424506446039	-2.801636541506699	0.287720015393496	0.51	0.884479262802852
Com_12293_neg	2,3-Dinor-TXB2	C18 H30 O6	342.20363	7.301	341.19614	No results	No results	Full match	2589587.482663406	3789555.002225503	3303684.186969654	5330076.219443423	3386499.2957520634	4321427.049643344	6816951.5564527735	7356531.577687251	4669002.724183636	1945987.1219345958	6211477.829405574	1387117.317953824	2205806.376926943	3278725.5914840954	3035768.843491876	6153954.46836285	3168479.193839027	4628514.158398729	2786702.244155037	1969234.7931565729	1.2493417576297	0.3211681803839598	0.228329158997964	0.68	0.835736880280254
Com_12362_neg	PE (16:1e/13:0)	C34 H68 N O7 P	633.47432	10.505	632.46704	No results	Full match	No results	523747.79440978944	307636.4664763113	416418.0633046167	253721.31992935453	334381.0931364695	277073.4261892043	219065.70315105046	477826.25303231564	350603.1036203209	505914.13248163724	372655.3563575871	336933.58343742514	1606577.0706392922	369163.691955842	554338.2884081735	1406652.1969235016	630847.2619268544	445278.6513943484	7074247.846784617	2264237.779457192	0.243436954772787	-2.0383799029222045	0.0194299533520397	0.84	1.66667829098762
Com_12439_neg	PC (4:0/18:2)	C30 H56 N O8 P	635.38014	9.941	634.37286	No results	Invalid mass	No results	1027776.643454713	447635.99553048395	686595.3622468698	248769.82864359906	1415667.4478627737	457532.87854946044	236078.12477212734	7463354.970684096	465596.9539387113	556626.3172452742	621707.3284471278	1893496.3342739388	3273757.261978944	1210707.712679253	905237.8703697082	234130.94503255744	2015660.4921963767	1141067.467013887	960439.2325460098	686939.4537197714	1.00482807146364	0.006948673876097653	0.304600907586091	0.7	0.879770041271894
Com_12527_neg	2-{1-[2-(1-benzothiophen-5-ylamino)-2-oxoethyl]cyclohexyl}acetic acid	C18 H21 N O3 S	662.24337	10.65	330.11441	Invalid mass	No results	No results	4993038.930565299	1910488.9109010007	2642133.887420352	2753090.6009314777	2942163.766049734	3991072.7192893717	1728082.983538712	3143633.8156096437	3814362.7823482845	2182789.089378422	4056442.4140116246	3538196.6316193924	4447761.563217282	2285399.162219651	5392113.891332345	4520509.515840076	4640923.042648196	5768667.642674376	3387869.266273496	6292747.334166472	0.679008107283171	-0.5584992946921726	0.011124069365016	0.83	1.6821615789827
Com_1262_neg	LPE 20:3	C25 H46 N O7 P	503.30171	9.353	502.2944	No results	Full match	No results	58005533.448230244	21863859.47874659	37145226.51719125	1780026.658594001	41483150.0120641	25621175.51903546	950316.056198759	79630573.72686687	19044412.13524172	33277700.029389195	6458948.076204562	37590169.5088545	37722566.3255444	28958639.8105038	103953769.16249312	2035410.8094234504	181070483.7451904	32751942.98069922	10513218.140005197	55199946.1723041	0.642415517676902	-0.6384213530204198	0.549869525443401	0.58	0.612918937489452
Com_12630_neg	(2S)-4-Oxo-2-phenyl-3,4-dihydro-2H-chromen-7-yl beta-D-glucopyranoside	C21 H22 O8	448.14235	6.969	447.13507	Invalid mass	No results	No results	3220399.344401035	2267262.4595969757	2764181.5027555386	1397762.9499899605	1843489.4696998703	2268461.0328771705	2047182.4069108132	1958405.7202909302	1541483.6450740362	1864104.0988031141	3047268.145934221	3491060.56379768	2980108.8542917483	1481813.837404847	6589345.158761941	10931705.890802298	3855853.7662739996	2793182.8353937333	3904932.136373923	3062807.964448874	0.502460792132459	-0.9929170701439337	0.00855246047265793	0.87	1.80143032436433
Com_1269_neg	4-Methylphenol	C7 H8 O	108.05747	5.522	107.05009	No results	Full match	Full match	153336724.05745098	62942303.41769032	97071699.58863357	144848358.1610031	129685275.04549798	117103413.01157726	130225377.69174859	84858442.03877677	233913248.48525113	58478700.82217694	76151577.70147	68849549.89730598	79811850.96970206	60503736.958903685	71645915.65340875	162263894.88160646	88973204.35734627	110201503.09812577	87713514.63276209	98201367.6857655	1.34075189094513	0.42304228808479283	0.134876651639822	0.68	1.07309098559932
Com_1277_neg	L-Malate	C4 H6 O5	134.02149	1.615	133.01422	No results	No results	Full match	154821030.40898252	68102996.552118	124227198.88967499	32535463.66360836	48148344.82336674	185962610.82322335	23703588.676678076	69520328.01662806	63158229.898052506	54317892.638017096	72515969.08984822	74575659.02000445	36038801.7125789	42239015.201960534	64136257.53711153	134026557.61163312	119614870.19522998	77639705.68474974	40895057.91128358	135758817.41962862	1.03392976132277	0.04813818136541722	0.841589591512328	0.55	0.405180827827153
Com_1280_neg	2,3,6-Trimethylphenol	C9 H12 O	136.0888	5.623	135.08141	No results	Full match	No results	203617425.71646872	105806804.61379492	115084778.87064432	120891997.80942497	136953509.14152578	146244182.5039174	160907531.2727387	108039661.5218757	201118780.47692373	109465494.1475998	181649863.02388486	90229462.19895007	112042059.58732578	97607063.86102688	110796236.25951537	335173065.0816554	98627593.48105878	206592798.17813116	123131552.52911566	120216894.40004133	0.953974689861253	-0.06797710464823377	0.931003904299187	0.57	0.531969430326993
Com_12858_neg	4-chloro-N~1~-(4-pyridinyl)-1,2-benzenediamine	C11 H10 Cl N3	237.06719	5.145	236.06023	Invalid mass	No results	No results	8603408.366069999	1721480.172007463	1317833.539026354	555302.1630329143	6717063.791136495	932614.3907695138	5268933.903498409	715920.1561827135	8620332.903504996	4062811.746799444	717178.1271733961	432456.31589106284	545974.3490989191	529723.3362330159	600322.7550059448	1246735.3079867044	557845.5391001147	701250.9200788032	664008.5947037259	715059.680540323	5.73957020810283	2.5209427087034415	0.00293248945484376	0.9	2.00222557078401
Com_12874_neg	Benzyl 6-O-beta-D-glucopyranosyl-beta-D-glucopyranoside	C19 H28 O11	432.16194	6.542	431.15466	Full match	No results	No results	8453998.49335744	4411277.371544338	5010604.734521631	3916868.515766339	4809151.926225606	5349437.145909028	6274071.166849185	3830888.937129997	7915407.46595627	2489707.0406525545	5159253.683840918	1974595.3918913035	2501990.2048551184	3476132.17612936	3946672.2780899163	6043486.737201876	3493115.38927353	4494670.405287827	3640502.51204511	4702276.798918284	1.33040392064402	0.41186432530528067	0.0938002720677089	0.72	1.20292802302622
Com_12909_neg	N-(4-chlorophenyl)-N'-(2-phenoxyphenyl)urea	C19 H15 Cl N2 O2	292.0733	1.485	291.06595	Invalid mass	No results	No results	4305526.204846443	3509621.744107968	3102348.214215223	3829955.0374859194	3685215.707957862	2873185.3492831774	3133658.1865050807	2113871.4034791724	6396471.539779983	2764840.351802358	4348459.102246715	2933723.435276941	4018028.869648358	3330370.8395371977	6092253.604683474	5313494.128033192	2815708.074797163	5754631.20138084	6548778.419445954	3727222.7336980137	0.795734598993518	-0.32964076532675396	0.107160907886417	0.71	1.17447762872506
Com_1295_neg	Tetrahydrocorticosterone	C21 H34 O4	350.24566	7.192	349.23837	No results	No results	Full match	23644703.315103244	24639092.83028038	87880630.579578	19463375.917046215	18024419.279590428	7593966.6714996	52269641.881387256	17011870.23689237	14107558.676251037	7982373.389378912	65382593.17217064	32132720.46828678	72805924.1802169	37470001.96460245	166976426.5410078	94428637.89756173	144364909.54242775	76703277.705872	18379200.288277827	34295015.43169242	0.366944985014102	-1.446364314644151	0.00405983175094417	0.86	1.8227888251591
Com_12974_neg	Pyridoxal	C8 H9 N O3	167.05816	1.781	166.05083	No results	Full match	No results	6361619.741973991	5499393.699441559	5300913.439204355	3910462.704567249	4873126.237016868	6084049.675859596	4700535.297210899	4289658.330881221	5827789.169987029	3764655.7261248655	6726562.574768906	4729349.389851699	2391258.6747305	4720765.075949947	6267512.430937258	12066515.527442727	4853502.428919457	6146832.332786916	4592008.98529554	3516296.3202483384	0.903618255149808	-0.14621467813150113	0.831399999550154	0.47	0.447215202585711
Com_1302_neg	(��)9(10)-DiHOME	C18 H34 O4	296.23513	10.051	295.22778	Invalid mass	Invalid mass	No match	79426991.55465066	40469629.64247928	46301450.46257575	65565853.45341988	49042987.9880281	38920096.47321307	47076755.08865585	82656848.8375099	53339927.36277172	83205572.2068102	84877638.58089228	62613862.0009327	56987667.13150752	66982553.08752062	166261715.3595094	20563685.609653294	147374881.14334634	139121364.4606403	50733302.58818829	109117744.54338044	0.647782246257343	-0.6264191660989304	0.169690186559232	0.74	1.05196962646118
Com_13020_neg	FAHFA (2:0/24:4)	C26 H42 O4	418.30922	10.18	417.30197	No results	Full match	No results	3282969.587143813	2271675.2761563263	1390787.526473085	1723572.1395191294	1231738.4580729068	2688372.7492544684	1375316.3314930478	5018966.595054746	4180094.586755158	4090531.3999126498	1093541.6234928046	2436472.049645929	1250101.1557598875	4993139.07727427	2615367.640529807	530774.0571177715	5367290.136741467	1197057.1732255858	2027272.0739782122	2756887.000473142	1.12304824137841	0.1674199011156894	0.456862123807655	0.6	0.727418913831165
Com_1314_neg	LPG 18:0	C24 H49 O9 P	512.31194	11.653	511.30457	No results	Full match	No results	9875239.106298238	566167.9742350037	640014.126241844	163571.08492091647	20326685.863646578	1245224.8413298975	181799.41807175355	85886097.2428904	7825350.896800922	13999952.913037114	2042707.402385319	38113787.26328423	109766709.18665823	42877962.82101277	84682477.72838616	1236162.972145489	84849114.40148781	33484581.394256923	4973278.809483784	55317527.21296131	0.307667769423105	-1.7005547767567746	0.0260667988867256	0.78	1.5082775787962
Com_13230_neg	Homo-Gamma-Linolenic Acid (C20:3)	C20 H34 O2	306.25435	10.333	341.22375	No results	No results	Full match	3471997.7893395964	702902.8430769643	2127703.1366822245	156374.13283184104	1700502.7036417064	827522.4666893833	171628.713456114	3710036.430756587	1501689.5562841003	3167034.397464925	858930.447242873	4171749.6544062546	2840214.4836907755	1376401.179377904	6043959.122517737	166716.63065502193	5701160.030145917	1894186.7753293829	822692.0285592964	4028276.236945921	0.628483803532099	-0.6700525290244027	0.34150286874754	0.65	0.80879998935346
Com_13324_neg	LPA 20:4	C23 H39 O7 P	458.24337	9.104	457.23618	No results	Full match	No results	5939486.958000787	1681077.5673137202	2003970.8472235312	798383.55475109	3686070.741866243	2806289.765871086	395597.597061394	6256684.999069581	1192004.371780704	829987.0881393896	429580.9125907113	1276922.9661140572	2853330.728178985	1910669.4701581905	2360174.5628080354	657832.1001115268	6206861.375786019	1048596.4713543036	769322.2178883043	2533919.387310537	1.27646456766864	0.35215349171431837	0.621566993256801	0.57	0.506381929275514
Com_13396_neg	LPC 18:4	C26 H46 N O7 P	561.30651	8.219	560.29999	No results	Invalid mass	No results	8122428.113796221	1575679.247366234	2542114.973967717	1079844.41051572	2344979.1860799724	5238270.800462553	1492601.5476984594	5627315.48188748	1665430.5437304408	1333674.6485552383	1284599.9606909896	1172580.2462917042	1521211.1570022681	2394685.7994515626	1119247.3658651784	1099298.8343000263	3252711.676261255	2153446.704913145	3775213.4064959707	1056208.302399472	1.64756512565118	0.7203354938202724	0.178043224009608	0.68	0.949170296888208
Com_1346_neg	Kinetin 9-riboside	C15 H17 N5 O5	347.12265	5.269	346.11591	No results	No results	Full match	18519140.585276827	163996995.25451255	36629403.24317348	7654982.482755652	4896616.418978849	8759490.336672438	3720583.2731653084	3675379.517250485	4371556.03252838	4072080.6163099087	15299450.590492887	2757680.7820551535	1299692.065058154	18325975.44320028	1314050.2925664287	57561672.4172275	9164116.602969475	12707207.387188155	6219271.693476061	12894051.956295598	1.86338754003158	0.8979277515408208	0.65095812672658	0.49	0.59978300412198
Com_13486_neg	FAHFA (15:0/17:2)	C32 H58 O4	506.43135	9.836	505.42371	No results	Full match	No results	1282803.5848507588	1104007.2881870712	735607.400163013	967998.297538433	1074543.4217630236	2000803.059457822	428984.80864310125	747425.8361440774	4111929.0683368286	4166368.300823578	943447.1268518306	785370.9476184115	3889189.371646237	1546183.4157436031	1012500.9046592824	232743.14611038374	1032855.8723934793	889977.701920779	891347.0278418486	3499866.8047971064	1.12884103808796	0.17484234199341356	0.693038784402109	0.57	0.340133830600719
Com_1352_neg	LPE 18:3	C23 H42 N O7 P	475.26976	8.537	474.26248	No results	Full match	No results	19171535.139894083	7630322.073916805	10552390.719272811	27988152.980893206	54791653.970474064	16379266.358864227	15160359.166438553	177237236.13828066	19706285.205537662	17381043.510663062	22441196.462836396	45634586.9732322	78356409.0387508	36128815.40731019	43171661.7498719	2591506.383412041	61167978.62573428	54630155.93248998	36127642.40192832	24247383.609261625	0.904822386111018	-0.14429347155893585	0.439182902552256	0.72	0.809445556604861
Com_13660_neg	Oleoyl-L-��-lysophosphatidic acid	C21 H41 O7 P	436.25929	10.807	435.25201	No results	Full match	No results	276831.43955201353	409872.6646481278	474190.80794997385	149429.16617805627	214251.50356466914	196078.49702762958	779112.4264828399	1965614.3243369067	3152964.448579745	4528480.685866999	1148070.7935712223	756320.7439634637	218221.16643043407	1293699.2983423194	3326944.0648821546	770551.7183604682	4187767.3407039098	2287543.4328344865	299736.57250055426	485678.93284783285	0.822146127330341	-0.2825332551914661	0.347955433599347	0.65	0.777360029295418
Com_13735_neg	Methandrostenolone	C20 H28 O2	300.20819	9.07	299.20105	No results	No results	Full match	3676031.4190741978	3009008.417709401	2710384.0169920167	5103294.597992982	1935020.223898666	5477265.821838382	2568724.415225739	4551540.784818053	3148224.897073718	3010772.381817551	3695010.1812346047	1423186.1114997505	1627937.4073741958	1869028.7545139047	3326454.0965385363	3413952.3982779174	3985813.340760258	5439489.635025694	3668867.0018655304	4584806.006375055	1.06525659873073	0.09120098831652157	0.582241356150153	0.49	0.414951626690896
Com_13764_neg	N alpha-Acetyl-L-Arginine	C8 H16 N4 O3	216.1224	1.513	215.11508	No results	No results	Full match	7720736.229003892	2646157.2879553144	3726769.2788206567	1504368.3977722905	3773967.8097453397	4390861.058544924	2419938.5441721412	2664522.3007709747	5489899.411751287	2482922.8388602254	6160516.770952665	3277241.8211618424	3142130.445345188	2785504.7104354785	3879971.0391229414	422210.6893307532	3962510.426789741	4533501.609434905	3415522.220533184	7154744.133409833	0.950593330689105	-0.07309981508122587	0.925605597793498	0.6	0.111519075930495
Com_1378_neg	D-Glucaric acid	C6 H10 O8	210.03741	1.347	209.03015	No results	Full match	Full match	75203794.02603257	57634552.22620817	63884749.43326761	25275706.90521532	45698747.28087167	41515376.57808358	34004163.2811777	35267976.11490442	120148746.43685183	123911043.43503116	51842054.06678311	36363882.98119696	83249337.70565529	30000589.858545553	40555519.3320563	219092147.2174928	56418558.95065437	46799564.4090197	34340224.75321924	73198806.50806682	0.926598130968781	-0.1099843225580412	0.950124115352378	0.51	0.248682250956777
Com_13822_neg	PG (4:0/16:0)	C26 H51 O10 P	554.32649	10.805	553.31921	No results	Invalid mass	No results	1975476.6678354386	143128.45279117848	209278.36802859625	281700.91360146785	3162130.1770827863	1371350.7092101974	130079.16502675957	3920300.7086041453	1781760.4820849518	1482024.4621463395	206005.02270907536	272467.34916479985	1812711.0313996666	295577.50624267536	5572522.31898844	303562.00484033313	1480545.1220956815	2840901.3073620894	374824.57553828775	3735484.051301542	0.855730816861943	-0.22477104855595326	0.847507700124981	0.44	0.412595921027891
Com_1385_neg	O-Acetylserine	C5 H9 N O4	147.05298	1.545	146.04576	No results	Full match	Full match	137406296.4184428	100731266.85943152	213590678.41485968	81311910.35178138	111602072.13350531	68636818.30303288	70931955.03688869	84555399.58719629	102758470.79214735	103383391.5147938	122439230.81624836	101357354.51428638	102690306.53295174	76556886.36136474	104343747.75448403	25828240.138341688	110402941.73730704	149704770.87993145	121346167.81547855	112404669.68170418	1.04657301075882	0.06567296002698537	0.720479518189743	0.59	0.442527121337401
Com_13991_neg	Guggulsterone	C21 H28 O2	312.21045	9.683	311.20322	No results	No results	Full match	4138550.3010407086	1572205.7437148916	382328.4768199382	1782454.202207858	1749413.4216332317	1335039.198312136	260701.42790564313	4383009.684967839	2258586.503348409	1544493.3958153543	308356.7561524469	1836591.025578526	847023.0358280048	1483709.2387847363	5461202.007946347	166743.67104395403	3299461.008074034	2760788.2122414983	1700746.6870541398	4061687.0607096446	0.885091176005604	-0.17610201551571597	0.997906918268177	0.52	0.480442173251008
Com_14024_neg	PE (15:0/20:4)	C40 H72 N O8 P	725.5007	10.161	724.49335	No results	Full match	No results	662471.1861417738	324502.3751154799	418698.98103907285	337792.6861679195	422511.15196006675	309764.7386372236	252916.2495724397	563367.9938442361	475252.1245267981	787505.969017434	549336.829691518	504382.91116656084	527967.6007610145	1175865.2391194396	798136.862094456	2606006.3511131695	4111681.82677495	947999.5668272044	5626262.508196979	1164839.0061712174	0.252868221603383	-1.9835423525318956	0.00364851189737955	0.91	1.93982085263583
Com_1409_neg	Phenylpyruvic acid	C9 H8 O3	164.04731	5.626	163.03972	No results	No results	Full match	52018538.63950284	153981614.74165657	86601647.94348133	67360843.52713254	59308894.73035059	95270982.14019382	80803448.83509305	79070860.39684512	127575204.06118199	52087854.19286623	66299411.56123878	38169367.236807786	24758325.74066772	45716391.58584763	48529549.66263845	180271098.4426736	107383723.56757295	64745104.34696085	57225758.94132439	118004020.27001983	1.13710126566129	0.18536074056421992	0.316542534600052	0.66	0.817866778842223
Com_141_neg	LPC 18:2	C26 H50 N O7 P	565.33813	9.186	564.33081	No results	Invalid mass	No results	155996125.64478895	12312905.60281995	12833488.502156064	124143899.4397211	424886526.6265122	119028359.01506524	16823868.47860268	1938429403.4237351	164831721.3123789	20980684.921379305	13420657.284907179	548819180.0374751	1555552959.3449264	519158290.5775075	281452207.4911207	9080541.138578657	562201792.9260092	697279908.470893	509121240.31932235	224737824.73548573	0.607675994294446	-0.7186257942770872	0.179543602367632	0.72	0.97785622936962
Com_14173_neg	Methyltestosterone	C20 H30 O2	302.22433	8.235	301.21698	No results	No results	Full match	1064901.9236293929	5403162.41696326	1386397.2208169948	863115.6553465559	3539524.7690120395	1199932.1071402212	1204918.2598885011	1396612.2247241836	1309078.910890637	1113373.085905904	1994527.3201601533	1272521.0638490792	852404.8174004058	2116580.8691766392	1599125.9013560535	1861723.6792976381	2610180.7094781925	2262775.171337166	1155459.2881085228	1179811.842598539	1.09322068000576	0.1285846561003273	0.845956496716938	0.59	0.137590029942596
Com_1418_neg	LPG 16:0	C22 H45 O9 P	484.28113	9.616	483.27332	No results	Full match	No results	33126494.29208066	17802289.379528325	6375957.308237532	4462219.487590582	42241005.419185944	27683569.804054588	2112743.4689135705	136419427.2280862	25389851.678252608	28034556.75166355	6161768.56905304	52301098.00737671	99774639.68389739	40926947.29375614	54846350.61311487	4023074.9300079765	60811367.870831884	56743013.90984945	24310398.668297302	85859173.84831971	0.666274617860347	-0.585811160585682	0.241443970909028	0.69	0.891955596336526
Com_1422_neg	Pentadecanoic Acid	C15 H30 O2	242.22451	9.978	241.21721	Full match	Partial match	Full match	54184964.667195834	29317896.252620906	36947941.2789357	16674737.799858714	34066968.04095205	29984442.273694217	24253084.224570226	19922172.27082891	79566960.18309689	118286789.67461029	31760392.596174996	25563100.433395054	80246666.1858959	32905451.353604365	37811188.48344966	60636678.70449325	33717833.98263642	22134612.237563208	22390976.51322284	51023348.619719535	1.11305075314327	0.15451937851877529	0.97296101883136	0.53	0.0240444287283181
Com_14227_neg	PE (16:1e/12:0)	C33 H66 N O7 P	619.45884	11.836	618.45154	No results	Full match	No results	256704.96415517427	181148.86792858216	247810.11683146431	165536.15724575028	203115.2726375565	187680.65991264945	176536.29250507196	194347.0880370596	221490.99851372506	144868.63170336897	236763.31064179484	2386918.763580417	278484.6579536042	249217.4623183161	1329872.823149378	458899.7072339943	206672.423233308	7263216.905621141	1718079.5730359466	227207.38754702426	0.137874826553779	-2.8585690239766723	0.0140286215332189	0.92	1.71417315607744
Com_1431_neg	LPI 16:0	C25 H49 O12 P	572.29625	9.811	571.28888	No results	Full match	No results	1306134.8701717702	766852.5154333254	941501.4764666414	1678323.4446332492	7837062.333057525	754627.5432982105	867860.3251223436	61979549.55752017	5650461.479343559	12665970.672633637	732032.3394968867	18380144.98827932	97858387.74168728	12241842.018781824	51830642.34501251	444001.1708617234	3458672.224673415	59037310.98122847	4359321.638305903	9958924.874841176	0.365651862427911	-1.4514573845539642	0.143150050976473	0.65	1.15414540677413
Com_1434_neg	20-Carboxy-Leukotriene B4	C20 H30 O6	366.20413	6.353	365.19681	No results	No results	Full match	130103525.68775526	114156470.39877397	132531051.4542017	78780770.00952323	107162707.58301984	120770133.77647136	120218991.88592386	97862530.48784748	198175829.17368835	82387944.00478755	62630279.97862136	45735456.706651606	76084653.8008238	82544433.41026449	75295568.57418232	156077750.8698021	71399696.95602506	63110855.99369493	99953493.72220477	134143523.94323152	1.36353295188459	0.447349565633483	0.0292840915658053	0.77	1.484090661343
Com_14411_neg	FAHFA (18:3/16:2)	C34 H56 O4	528.41614	9.534	527.40826	No results	Full match	No results	3062815.26091071	3015943.0609759726	1524885.7646556443	1403956.0614559825	1857507.2051902378	1317297.4662787504	1694365.465662686	3596582.498454338	2892526.64240756	4086789.0362878405	1823632.0271036823	1408261.7031365035	1922382.9590836246	1369474.6118386907	1656322.5971599403	181992.2957884005	1947676.8401248592	3013194.3378371	1678183.9084697536	3044985.7889747033	1.35501071605544	0.438304261128157	0.176221122659812	0.64	1.12580247830542
Com_14426_neg	PC (5:0/20:4)	C33 H58 N O8 P	673.39663	10.099	672.38934	No results	Invalid mass	No results	1190470.3140383426	375719.9486479145	590006.856923565	315931.71844871854	1079631.2064810824	396990.1154557386	331519.9028087239	1665221.342272848	445477.8180364452	461645.9101067827	665627.7412933232	1960371.2142753454	731612.1742706721	597949.9673003312	969986.2685876316	252415.06283432653	5329153.97996164	928594.4007877222	446659.3659104106	715701.9489596261	0.543941570239711	-0.8784764082146308	0.232822749898887	0.67	0.921697844411968
Com_1448_neg	(2-anilino-4-methyl-1,3-thiazol-5-yl)(4-methoxyphenyl)methanone	C18 H16 N2 O2 S	324.08782	5.545	323.08041	Invalid mass	No results	No results	23436205.100218534	27839021.93249099	41841087.320847735	67296469.39096916	19141169.63613872	108667218.21147095	70641966.19953887	159708512.1462726	29563488.019316837	11703722.77980742	71698877.69110991	23955804.642885156	45289002.05624717	34381347.712019265	50484531.52335318	67784338.44288795	31963816.361196514	63723242.18773661	49316811.55184964	76357639.6576735	1.08715987419353	0.12056411400463596	0.598443877970869	0.6	0.502571204827381
Com_14490_neg	SDMA	C8 H18 N4 O2	202.14303	1.456	201.13574	No results	No results	Full match	5043424.636456313	4170053.639807481	4254320.93351834	1790848.6111752263	3410190.3173156697	2563825.142028673	1271351.4495312714	3583537.797813561	3340477.0775606874	1893866.6739959312	2761271.1026631217	2889592.7059826576	1595237.928727534	2534996.792490383	3955506.625313615	1981545.9495924157	5278853.028340801	5167095.823411586	3165548.8025284884	3243691.812056263	0.961580720001013	-0.05652012504227434	0.765207369272899	0.5	0.248646807274545
Com_14562_neg	3'-O-Methylcytidine	C10 H15 N3 O5	257.10116	1.307	256.09436	No results	Full match	No results	2588643.1877801525	1549271.3172559713	1740805.0186874648	1726040.0759578513	1239844.2421111953	2256916.197171499	4952401.423280831	2582474.4981357306	2292879.7362099774	869023.6500086102	2252828.658980054	1273881.7445407906	2863075.008697953	2144357.534247247	1636515.2708483378	3042854.2094183643	2205164.083854713	6124950.298870427	4410595.413599323	2848555.6096083676	0.756812397513881	-0.40199237290495554	0.186297591249347	0.66	1.03886996368172
Com_1459_neg	LPE 16:2	C21 H40 N O7 P	449.2537	8.182	448.24622	No results	Full match	No results	166551674.7505948	123781313.46868937	174020873.9159835	92419729.76967454	7551232.544285127	155486715.4523915	124638450.52351522	18208149.629308406	161728778.12651616	6532089.878839793	129396112.1550354	112581889.57832332	78143563.43356533	80283851.49007039	128529321.47430603	142754437.43671405	114716838.30472602	144672582.8816421	124981474.85809644	143170652.962539	0.859650263234487	-0.2181782561431271	0.173367832106615	0.5	1.20851239841512
Com_14618_neg	2-methyl-N-[4-(4-methylpiperazino)benzyl]benzenesulfonamide	C19 H25 N3 O2 S	359.16975	1.546	358.1626	Invalid mass	No results	No results	3232982.105728385	1210751.5025688184	1242682.6407878178	975200.3785409243	4414669.777708091	1928297.0413361078	1482239.5465221172	2128777.9984439677	2438726.8670620928	2227699.0317004663	841352.948982205	1333826.8553938165	3323995.253836347	1014065.6293580164	2053293.5615432404	865988.0900931098	2164397.407062679	3061922.8077219496	1848539.0328226762	2069872.081909455	1.14559596751532	0.19609831945373046	0.524440165039018	0.59	0.622450261427879
Com_14669_neg	N-Acetyl-L-methionine	C7 H13 N O3 S	191.06203	5.162	190.05455	No results	No results	Full match	5356686.511942846	2495482.7061296944	3408783.070312745	3958471.2303935583	4046045.300616672	2649338.511651453	3706875.6233641747	3660412.6909761475	6672329.3237418495	2619904.4116651453	6002464.791264461	3886499.137876622	2458315.1804536814	2672766.028636458	2965320.360828358	6019794.25924542	2437102.2952649766	5789097.796886317	3753554.7418880286	3726179.7234771643	0.97137412215371	-0.0419010420626866	0.915274170968147	0.51	0.368163547298774
Com_1480_neg	Hippuric acid	C9 H9 N O3	179.05811	4.676	178.05077	No results	No results	Full match	59048235.7886342	26350227.269040115	17852513.084687885	127489820.07935987	58140761.95168593	42265389.962776296	92381312.02444	75153559.57120168	105172707.16747124	52287827.538298905	109009953.33311395	49544332.47034958	48147599.56470385	57124901.70595394	62715636.88017377	131760033.02329023	43719909.88009399	109286945.05965099	72961004.62586044	45778692.62174521	0.898764803733002	-0.15398446622410805	0.457012058225646	0.56	0.545281327892988
Com_14825_neg	LPG 14:1	C20 H39 O9 P	454.23353	7.998	453.22549	No results	Full match	No results	5428024.572453117	707761.9387400998	4312749.544054624	1328067.2662357276	3882956.430610317	5256970.70071358	2478383.219667713	2683690.7471952555	6575857.73889748	2631985.66849962	2874526.2750999727	1680218.403281995	615978.7537473034	1183577.358962159	1535832.3735367567	1190821.3275860501	1981589.6015480077	2118536.6512094396	1006821.2588872199	2132428.7604510393	2.16211597281065	1.1124439092480936	0.0194864626923348	0.82	1.55184334521822
Com_14868_neg	LPE 19:0	C24 H50 N O7 P	495.33269	10.597	494.32541	No results	Full match	Full match	375669.73615390615	164995.0068862262	277453.9264836992	155255.04161890404	253594.80641654678	173156.98032799794	137133.48795322535	845927.786221825	337415.86550083244	424769.2349939679	381519.34299234673	1353844.5415470593	3224238.1579235364	1262979.5453262967	2273377.6971480623	182119.10509570118	3192099.4531750996	643878.7281456199	182132.785279439	470120.0379756472	0.238895485309274	-2.065548505151159	0.0118898869491538	0.84	1.70741496242605
Com_1487_neg	Tauroursodeoxycholic acid	C26 H45 N O6 S	499.29681	7.197	498.28964	No results	No results	Full match	17809679.293152295	3010128.853007736	6787162.685474979	126985676.50706792	30362765.17898705	3277486.875381919	110136373.52696723	24435493.856170945	12517205.189829309	19614178.013911635	50007559.19678834	38029444.821357355	52616005.64669428	35081868.59811842	40653970.144946754	4218779.694684414	53138970.100289844	128620411.7660796	44131175.39447739	50305011.44921325	0.714440149051217	-0.48511493770716596	0.119938466497831	0.76	1.08336410593628
Com_14885_neg	LPC 19:0	C27 H56 N O7 P	583.38542	10.891	582.37805	No results	Invalid mass	No results	209200.28250736662	123729.19721631956	163507.62220997293	100157.59287760107	182921.0596612127	125100.77298667873	110294.02845955596	1235945.1452774152	151274.5070470792	253885.16194076973	207991.03265650288	875712.2054354304	3216444.4775063964	1457082.3546627352	4114883.21477082	236555.49948892387	3207404.5795961507	1269714.6054082802	164001.13157815477	195644.60718840166	0.17771417156736	-2.492369363240854	0.0074443744976339	0.87	1.79085986313448
Com_14906_neg	L-Methionine sulfone	C5 H11 N O4 S	181.0408	1.362	180.03351	No results	No results	Full match	4252884.254510209	3539055.514199985	2806588.0799932876	2351166.5473993234	5514095.863080416	2926698.6863864064	2230778.635943589	2292648.009929254	4213655.018569973	3126152.1583492714	3339549.50936338	3215565.6481618537	3207368.9537785244	3595886.740275373	2323711.590230875	4032975.113846516	2633232.230709198	3455908.42366765	4160035.2027808675	555942.8798448811	1.0895652256229	0.1237525643895919	0.48956435678598	0.5	0.531136119278324
Com_1498_neg	Asaraldehyde	C10 H12 O4	196.07322	5.635	195.06602	No results	No results	Full match	19281589.332636237	7986703.077847733	14038120.582608685	49831386.68782511	15295664.510296823	19256745.070971254	17087947.304794896	56098630.45072277	30430710.78420352	12330209.348516164	65342473.34245096	40022969.485381104	26059911.93661701	14441252.919983616	22731996.583968993	46983437.25985758	34596086.002192065	192442749.97302634	30227291.90594282	21601247.86582514	0.48870056007349	-1.0329773369064514	0.0609372864492307	0.75	1.26618088721136
Com_1511_neg	Xanthosine	C10 H12 N4 O6	284.0759	4.782	283.06863	No results	Full match	Full match	190390108.12559745	23096075.12936202	51312142.09694748	4586315.088333479	77699043.68559435	24990401.13311959	13249777.629523695	38597791.70636683	93831645.44786465	58548813.028546676	9955838.764558734	6477505.688781778	4709100.706737266	7805886.940590333	14574525.966082212	26738352.028609227	38433650.53516044	7555742.092332683	3731197.385624141	49792275.25902242	3.39452364457749	1.7632091344630614	0.0164769276491537	0.8	1.57793936151565
Com_152_neg	LPE 18:2	C23 H44 N O7 P	477.28555	9.039	476.27808	No results	Full match	Full match	48443217.62985981	25996537.911366496	20681508.96140049	28253127.71205003	229090736.04805923	39916535.27473656	13080602.257518884	1597459405.5841372	90646723.88729702	50551171.40644698	46054346.193425104	282883236.1192332	1424520048.7409496	455207437.30373895	357875090.8859986	15072301.790697342	691029586.2235433	405849761.6492304	118793987.34465687	88831995.69448566	0.551738182284798	-0.8579442712283378	0.0633182061786597	0.75	1.33283211403513
Com_1522_neg	2-Phenylpropionic acid	C9 H10 O2	150.06768	5.499	149.06038	No results	No results	Full match	2207283.8328975597	4716233.800250946	5695193.244920221	5125881.019055046	5004187.530087739	9816031.596838877	5096570.883491997	54048334.68609104	17708519.064278383	4137458.1130735492	50976847.852870524	39196257.182601236	3557723.9135957244	3120512.4784828885	21138358.08085729	8379908.4131853925	23912222.69320103	188699736.17272756	5333464.75744029	5405466.949882044	0.32470414019114	-1.6228023148363646	0.164573551256881	0.67	0.970763990576863
Com_1525_neg	methadone-d9	C21 H18 [2]H9 N O	317.95537	1.245	316.94806	Invalid mass	No results	No results	4790410.1764666	57098230.92101614	105804509.83940971	45799017.62257431	10327063.682637934	31949653.68101055	100390239.49936563	36059031.06593552	3550839.100951177	7920125.100163285	91726052.07136986	29404237.22061397	35304503.36418079	25558090.750861447	61851936.0581336	2868027.0243515107	141247824.81660172	66318054.89965195	67500739.81718361	93880019.05121742	0.655701943162462	-0.6088879246148778	0.241373448016191	0.63	0.812154227908031
Com_15282_neg	LPC 22:2	C30 H58 N O7 P	621.40137	10.865	620.39478	No results	Invalid mass	No results	146066.3857575812	187074.83432120376	127508.7459867271	78941.16934895025	105812.78755156152	103585.30556947427	147695.26031940273	279149.1407906678	428979.8175325665	1916481.0494729567	687910.9224759752	1203723.4439021703	2460724.8145742756	603581.2093967438	3239864.0301438887	183623.07295747325	4739298.976271949	1518121.7313366141	110385.7588438748	151889.8638777681	0.236342387532259	-2.081049697913782	0.0170890752952177	0.81	1.61756557260237
Com_15325_neg	PE (15:0/18:1)	C38 H74 N O8 P	703.51667	11.725	702.50903	No results	Full match	No results	235564.16803433315	208342.67771381282	256308.491026453	280693.9077749856	184398.92082331775	261756.52085219367	155494.62604144233	176434.64918291752	213450.8573144195	592989.63329176	211314.94801536956	160929.71370256564	366210.27196673554	764615.2480224671	180395.84534034325	1709596.5467592378	1796695.7868192096	253871.76860614747	4699034.419438094	519365.663243189	0.240614067027227	-2.0552071055854597	0.0452518423515671	0.71	1.45461227703445
Com_15326_neg	L-Cystathionine	C7 H14 N2 O4 S	222.06778	1.478	221.0605	No results	No results	Full match	3019267.778315429	2768117.347957478	2888757.5589953326	3732797.932968275	3675145.7049162807	2154892.891978598	3481781.714369918	3049915.973064553	4167750.645581533	2564876.4187786574	2575422.935377478	2509283.0718571246	3019560.070668117	2840150.434631445	3371830.845835191	3215359.7681639567	1981781.9368122327	2970838.2415272044	4039037.2946058405	2860514.261693817	1.07213248900925	0.10048319817065794	0.440560808217009	0.61	0.541293939493569
Com_15351_neg	FAHFA (3:0/18:0)	C21 H40 O4	356.29317	11.25	355.28589	No results	Full match	Full match	973629.8895253135	319190.36915457854	815106.5870076574	294474.3030213002	374770.86533853255	333819.18255693826	268066.74625308893	252540.18983098943	2333457.208780085	2954880.5724292137	1556566.9200303275	1065416.251152729	2989290.828087621	1689084.5161590837	3884534.407657581	1006015.6162955356	4693231.497774091	1534953.9643663494	462983.5588342542	1763550.9579607446	0.432049617960687	-1.2107310892689407	0.00904727620724265	0.84	1.68768357308432
Com_1536_neg	Ethyl chrysanthemumate	C12 H20 O2	196.14603	6.741	195.13896	No results	No results	Full match	127284907.97122304	13432093.801273922	18534157.342424523	121574660.81387648	17810157.50610162	11078497.236858271	101110932.58579892	13940220.578954892	24298622.23588534	15225891.87188648	10163434.070483578	8049525.822092524	6497877.097602516	9461651.516401889	7351975.342095883	127924585.7240623	25416238.219886135	10190581.18770557	12873865.72100348	17101465.95736972	1.97544045489728	0.9821743602517511	0.0981135490991707	0.78	1.14429114724108
Com_15403_neg	4-Methylbenzotriazole	C7 H7 N3	133.06387	1.463	132.05666	No results	Full match	No results	3417265.1233443087	2959317.90103343	2877642.7833380555	2898749.9112544213	4239539.746301342	3639292.9934153943	2676111.4721288956	2813624.6131103593	6067030.764740747	1995704.5629268137	3207374.848263196	2736769.4404405477	2346699.5934458515	2161881.328979749	2466047.2475761995	6451254.997020577	2723692.304690312	3236487.495898176	4334661.644390731	3461953.4634117386	1.01380927824735	0.01978627245311433	0.868007304596438	0.45	0.607561483134039
Com_1544_neg	D-��-Hydroxyglutaric acid	C5 H8 O5	148.03705	1.908	147.02974	No results	Full match	Full match	183655079.48304337	44558246.76541177	49555492.45059983	42628190.02377576	68976786.27945864	54689269.30578623	25156804.726226695	60758156.34660839	85883502.90015136	41399679.90170502	72315483.12062396	98308145.49520332	44607205.506495476	47987203.93188803	42559274.530260384	50239183.54328208	103681633.45701016	151232786.25078648	48878866.21318052	63349127.74534068	0.90887521301498	-0.1378458663896117	0.497565096707734	0.61	0.478170089055367
Com_15507_neg	LPS 20:1	C26 H50 N O9 P	551.32301	10.788	550.31573	No results	Full match	No results	1255188.1203152114	111207.02301735677	162603.75792887222	249314.80642178695	1118523.7955464143	464810.2084822084	101068.07149179808	3227523.602388255	1025323.6418488461	712699.6621925946	236717.3736261878	995579.6722314436	2946850.0326442635	163250.62946562257	4126364.530255751	235859.65055268348	4279928.731987229	2085692.3805828532	291228.78356109944	2157335.7264586687	0.481097967665052	-1.0555973899293851	0.236153981867766	0.66	0.913788710225386
Com_15547_neg	2-({[4-(6-methyl-1,3-benzothiazol-2-yl)phenyl]imino}methyl)phenol	C21 H16 N2 O S	344.10328	5.442	343.09601	Invalid mass	No results	No results	2090936.5273415644	2476021.6445769756	1555608.8601311585	3293189.66160006	1547905.000777746	2868437.0521008507	3290303.417551764	1016057.8608391191	2069228.3412599843	1235573.0595052796	2062520.9582015013	1278886.2979987059	1885076.4190060757	1147682.1916808207	1393270.370911731	2452173.6721094074	1418544.4835021317	2951836.828541285	2589022.595693402	3364470.819547016	1.04379864489316	0.06184343410001461	0.845344394223949	0.54	0.713790929848252
Com_1555_neg	Pseudouridine	C9 H12 N2 O6	244.06956	1.504	243.06226	No results	Full match	Full match	182631965.17356282	59715312.05945843	47161498.05531439	13325325.947170807	47810342.89340619	47250671.55166345	13838076.00993886	37875511.69317877	46421784.907619126	46769831.92146988	18569378.562959675	18509682.459070887	19167321.157586597	22504072.1914976	18408624.60491875	18609286.508201197	58306073.84586005	26946160.351664856	15729278.47985375	35562374.218456335	2.15130385105174	1.1052113060007094	0.0412485186124942	0.74	1.40197602461114
Com_15579_neg	LPA 22:5	C25 H41 O7 P	484.26654	6.234	483.26059	No results	Invalid mass	No results	1365468.7255120652	1897420.7037536453	3227402.106826673	1527013.1143464083	1515529.371749638	1643263.9952548628	2145745.5769246444	3098735.7130548046	5927802.887370776	653984.5004893389	3552157.254443788	1672772.1069115626	1638271.0155157417	1181101.9028326767	2071503.456911499	1024159.1082882225	1548366.9944671043	2057377.3941755546	1183442.4711222325	1255166.6223704433	1.33856730639641	0.42068968299288817	0.389214856573917	0.62	0.615080166783913
Com_1560_neg	4-oxo-4-(4-toluidino)but-2-enoic acid	C11 H11 N O3	159.0682	5.695	158.06096	Invalid mass	Invalid mass	No results	33046754.189026825	30762236.649904866	9120577.873018023	72897601.90906106	44130473.9089025	19133023.901098624	40260753.93166981	32892380.3208388	54677765.21790775	51439643.57776198	60093421.27375156	25346091.65958886	22168367.096059166	52976004.627226695	23617237.838575605	18223921.586369827	45667443.550542794	182678254.5438955	49675475.4783234	12305669.742443148	0.788147587888327	-0.34346228198575973	0.844233593814925	0.51	0.316775926410712
Com_15611_neg	3-Methylindole	C9 H9 N	131.0734	5.691	130.06613	No results	No results	Full match	1757714.5266001564	1900888.284723391	1449950.2863366732	2167931.3563470957	1953468.711025018	1669068.2182093346	1714434.7681804553	1864910.9235080497	1689931.9416169452	1379113.8171447623	2587592.602159525	1256602.7088129525	1054558.5254578895	1440005.5306718578	1601379.1179898018	3598668.2906357567	1498866.8983308696	6023035.048086158	1881966.4196112922	1689636.9578120136	0.775325682877391	-0.3671256395024191	0.515519151025807	0.55	0.559207689800201
Com_15764_neg	Anserine	C10 H16 N4 O3	240.12238	1.478	239.11505	No results	No results	Full match	5266611.069052044	3235920.1485085487	4398902.442430316	3293944.974152206	4082206.3295015073	3804673.372833848	3774315.31421333	3736747.6823928882	4452219.933554449	2718133.958405854	4819533.68653121	3145624.142930944	2716427.38638263	2987807.124837511	3473205.707021905	5125921.97668453	3538351.256345828	5896157.353116709	4025425.6453619786	3939413.9160318864	0.977205909686155	-0.033265506508217774	0.919155371792189	0.52	0.455890033999098
Com_15845_neg	L-Glutamate	C5 H9 N O4	147.05319	8.978	146.04591	No results	No results	Full match	792682.7135836884	451579.23455306835	728909.343434286	3828490.209140109	653536.049933012	475315.8747445493	439926.91618789587	416550.8914293758	1010416.9252624402	470017.42252567876	588686.5970644349	585129.9867779231	376641.2001687101	415092.1904809359	597674.8901394036	880734.2251989166	822966.7052864761	788480.0994847975	469478.524511101	594783.1697991996	1.51436747930322	0.5987153349394263	0.484231631874313	0.46	0.497488790706152
Com_1586_neg	Guanosine	C10 H13 N5 O5	283.0918	3.228	282.08459	No results	Full match	Full match	178724549.38563365	31246829.298390653	51572289.260247625	18613282.317793116	74448919.59838906	113267100.03953299	21261374.384911783	63486447.54851216	44709519.656292334	40425828.495252654	8320998.639227611	18561536.41116729	11154317.85935887	20156806.85306687	8268184.657775885	24445996.832064535	58166453.899869494	22960116.461212955	32767333.73214769	20713156.362868942	2.82799999092114	1.499782115515761	0.0039586763624777	0.85	1.82708001622332
Com_1588_neg	Salvinorin A	C23 H28 O8	432.18019	6.195	431.17291	No results	Full match	No results	67095793.43672025	46172749.821592316	45129378.304987825	64384183.23821337	61648832.20193363	74370116.82420884	96277398.35768051	121142000.19489525	85263122.09185073	56614723.89679479	84366395.2582077	52495113.14139676	86485882.72404103	46359190.047067516	62425016.351209015	45775148.02073371	47415375.0128245	68462258.91582955	60558321.534730636	79202332.68295924	1.13346054373995	0.1807341711038793	0.403727299380356	0.58	0.610801034078647
Com_1591_neg	Liquiritigenin	C15 H12 O4	256.07375	5.826	255.06654	No results	Full match	No results	18968048.27207524	26719125.309844002	16910581.551856127	90149806.2458905	50353046.21112302	9313776.169229353	42382361.06172565	96998902.4303467	32958142.639949106	38777549.12637924	107423872.98055218	26538643.11474813	20532102.772309873	43279835.1389361	47391786.775907114	48341455.68241184	84408698.23232321	178618183.248366	44608962.48259524	29869072.95868596	0.671193142630221	-0.5752001185969784	0.205037411576495	0.66	0.904702370644185
Com_15910_neg	Dl-3-Hydroxynorvaline	C5 H11 N O3	133.07387	1.819	132.06659	No results	No results	Full match	3349746.8368357755	3795440.604558033	6002301.171048701	3204636.588490628	4755086.468733042	2063521.2085454739	3418134.2707404844	2477249.0289292764	3737263.2281806995	3333009.295201375	3845569.8122960757	3084429.2628662637	2161759.2294572443	1916463.1967644298	2112332.4884951035	2355504.302998132	3890756.1010490377	5017982.363535375	4035239.6572421817	2076806.107401412	1.18492229728604	0.24479245575171737	0.220580849177398	0.61	0.870861008887689
Com_16_neg	3-Oxo-7alpha,12alpha-hydroxy-5beta-cholanoic acid	C24 H38 O5	406.27201	6.705	405.26471	No results	No results	Full match	2596595112.073204	1842236017.548724	2426943682.617432	1309714428.003194	2341794287.8955436	1798118079.9975348	3179085195.941735	1658055825.5461795	3394685950.594036	2257979310.952391	2333866201.3370442	4266504840.5605984	10227314724.85198	4265851821.969548	1810208816.9970617	2664303031.8301587	2106260870.1578841	1804009599.5097444	2479278105.725059	2621199047.432831	0.659514206100166	-0.600524359065548	0.140258097983904	0.68	1.03981066581206
Com_16053_neg	XMP	C10 H13 N4 O9 P	364.04041	4.856	363.03323	No results	No results	Full match	2754553.2813413506	2030904.0886232548	2814315.3612882923	2304954.112017261	2344940.842014315	2006233.284403072	2575731.873945607	2891338.290819657	2966825.859434858	2228753.759225067	2896964.123208402	2171745.217050061	2734408.4063505926	1977643.682507818	2115837.584674433	3241820.277726896	1832072.8386007694	2611374.90568301	2863245.355092615	2528612.1206166693	0.997790727675678	-0.0031908322342217616	0.95871439244169	0.48	0.282755216216389
Com_1610_neg	delta9-THC-d9	C21 H21 [2]H9 O2	323.2823	8.958	322.27499	Full match	No results	No results	21117811.20357782	42055462.44603494	45083053.22980482	15328886.463452766	29714599.883101173	11196283.263306977	5061876.45702695	40372934.64150438	10659577.832162214	48337116.846756004	23537491.15479202	41086521.627604745	26042728.647075094	36659378.5191996	42869881.01997332	1355562.9272381375	133491662.11161387	20596492.968376912	21218283.79011739	43598169.83301273	0.688752339287296	-0.5379427812072697	0.682035303204299	0.58	0.621712718931934
Com_162_neg	Stearic Acid	C18 H36 O2	284.27151	11.221	283.26419	Full match	Partial match	Full match	390730251.425683	165030694.89710894	277900363.5396462	152182662.06560344	248962092.79407558	236942172.48714375	285820314.07353526	147361492.25975496	1150507019.4899015	1538293620.0495384	539878148.3429531	271600331.3286025	531869830.92565334	234963353.48039636	197570639.0068238	1003270363.5540819	317821345.2187198	382966192.68039906	431794619.83787906	348720573.02852446	1.0782252727915	0.10865863076739782	0.572433877237395	0.64	0.450653657707969
Com_1623_neg	2'-Deoxyinosine	C10 H12 N4 O4	252.08599	3.87	251.07878	No results	Full match	Full match	164127762.93216893	67675987.8794729	65590877.60955069	31570088.448373318	55752783.47177562	53530993.39943883	36260584.5749428	45833242.04528334	75515288.55170372	100716960.46810798	40098872.30466041	37817741.96017412	24389584.690098293	26067425.32010999	37572060.99160125	101792518.61512989	109024862.32944246	45252436.28787492	28554234.56437436	65160802.83397492	1.35065604127175	0.43366032401154037	0.170495781762802	0.69	0.942516105177911
Com_16287_neg	PG (4:0/18:1)	C28 H53 O10 P	580.33843	11.238	579.33118	No results	Full match	No results	618260.3471332048	172710.3291389222	313827.94007852516	158320.6942062018	797823.4618857783	196174.98240981752	195204.540233083	3524627.218587022	441842.6813067712	720574.4468283077	317029.3494743787	655636.3518403845	2342703.3536458965	539556.5793687822	3977506.140415916	534287.895283088	2099336.4188513095	1594055.60490794	606320.3690599893	2216340.709367763	0.479706755661557	-1.0597753378770471	0.0307437461360868	0.76	1.4696512353559
Com_1634_neg	Dl-Indole-3-lactic acid	C11 H11 N O3	205.0736	5.696	204.06621	No results	No results	Full match	30774904.732072413	28151067.681895886	8467962.04035111	68882350.51806624	41118858.95780875	17350814.920906387	37988919.89026978	31513717.668671116	51613931.3905323	48723071.38506505	56104466.0170794	23778904.200609073	20677325.3170409	50262486.641150266	22203396.007868137	15718041.685354372	43168481.451858886	172592099.2302158	46622836.09014423	11064076.27596852	0.788818305194408	-0.34223506382725144	0.865762761490322	0.51	0.330093545555786
Com_16340_neg	LPC 3:0	C11 H24 N O7 P	359.13473	3.291	358.12741	No results	Invalid mass	No results	5429039.310451314	1729706.3065737009	2047481.7680095346	680138.735837757	1475766.4806845905	4034804.6492485492	306447.4159368537	3215302.430612511	1350788.7786990511	662344.2942175749	903465.3411694518	2135558.3459815085	1354066.8119380374	3101889.428516569	714398.7345705974	812895.683588628	3576806.1945075546	1442738.0906957467	2967080.771356799	1656439.1564419642	1.12142729714592	0.16533609260702434	0.871487123578906	0.49	0.132823805478689
Com_16343_neg	Glycolithocholic acid	C26 H43 N O4	433.31791	8.031	432.31039	No results	No results	Full match	741667.5523052231	525450.409065424	566281.7769317665	3571774.2078926153	2241137.9661474847	1338239.780252976	1971046.4598895572	451014.71545330185	699161.8253537058	2757375.794059817	336263.1840118863	246548.35811604603	488204.0810212758	1898335.308190423	285130.99583060533	450347.9780830576	621286.6388216993	370598.2409080553	546150.9627745909	345835.0348000556	2.65950013529794	1.4111551103526296	0.00767004957601904	0.88	1.74105018954121
Com_16460_neg	2,4-dichloro-N-{2-[(2-furylmethyl)amino]-1-methyl-2-oxoethyl}benzamide	C15 H14 Cl2 N2 O3	376.01338	3.182	375.0061	Invalid mass	No results	No results	5258620.156398907	942048.2638454381	1397036.1040077277	709587.7289778355	3465725.163574857	4196076.846944416	635688.2366016305	3955106.208575595	1915373.5508350977	804122.4006334101	198978.43916266158	239682.5202972592	287925.78938682406	758579.0038921533	210744.86712993478	412806.348481974	929109.6263168213	699286.4739943118	1569992.4630359754	202653.07434695767	4.22511879828176	2.078991906432087	0.000738576655568026	0.89	2.06919625491684
Com_16488_neg	D-(-)-Quinic acid	C7 H12 O6	192.0633	5.163	191.05605	No results	Full match	Full match	3226547.0814525005	886462.5873269317	2577029.6586817065	3491150.840327457	3290952.703159426	2080739.8436972902	2829404.0763692493	3251044.7474287436	4700547.956747192	2115967.9777626316	4378912.1676115515	3341894.0514628286	1150472.6855778964	1953635.8245744905	2124618.069223097	2007822.4931409676	1884584.8365505424	4177439.9245680254	2417379.617920585	2436154.962433779	1.09959963446083	0.13697833236943752	0.641894775126871	0.61	0.331498795207593
Com_1649_neg	Citric acid	C6 H8 O7	192.02692	1.438	191.01962	No results	Full match	Full match	73876190.12722366	75544048.60616453	85418272.36810115	46909296.85812223	64356236.25786901	49400790.92704178	25181065.029377334	34425914.09147762	71351564.94943117	42007001.35721555	59848703.89718252	34485537.25682233	82384906.92229523	40272893.05655814	50618506.77910768	171031226.67703816	59299280.66923336	63401058.649890624	33020385.22297919	65158380.38856684	0.861944478522103	-0.2143331526502243	0.632508448410304	0.5	0.545427089346216
Com_1654_neg	Biopterin	C9 H11 N5 O3	237.08502	1.464	236.07787	No results	No results	Full match	28497339.655550107	32964945.36395889	21605285.78031981	19744250.817773912	17183758.249621745	24787855.22956341	16503177.041758155	48680539.489161976	20811172.299657777	13518294.229295313	28893191.547712885	16891292.34280276	11447279.209569477	13844666.825526288	22114793.550223388	242347762.95655102	31969281.540052213	22358674.05758529	21977530.360920753	18196190.36139387	0.568077950101552	-0.8158391889091866	0.70869317733733	0.5	0.461038521810528
Com_1659_neg	Lysope 18:1	C23 H46 N O7 P	479.30136	9.96	478.29422	No results	No results	Full match	41481085.383274645	29076739.6996352	24345197.705431644	58253582.88274265	57346283.295012616	33151410.728402384	43029010.6314762	85848572.9124901	40847263.32847782	84324096.87347339	65594065.351812445	28516221.831168856	17285434.331211478	61814432.844983846	122393794.22852015	3275285.14650033	115369568.99926193	150272103.06302467	36508254.03558689	58640364.49736001	0.75447360395547	-0.40645766744049877	0.933006157821316	0.58	0.603097409087979
Com_16630_neg	PG (3:0/16:0)	C25 H49 O10 P	540.30724	10.424	539.30011	No results	Full match	No results	1470198.2891581745	239667.37095560945	192828.95524498622	440082.2313982557	1024831.4246857325	548705.2364429394	274246.60161140066	2510569.0939542833	1344475.154983145	690081.1187700453	274966.0338685743	1305346.9320430665	701971.1742871435	594688.4824852665	3792430.8085557595	348891.4457905477	2394372.205847635	2504470.376129192	551338.8373138645	1865852.8767889538	0.609424087566788	-0.7144815710257897	0.245330643574824	0.66	0.893349209749708
Com_1674_neg	DL-Tryptophan	C11 H12 N2 O2	204.08995	5.283	203.08272	No results	Full match	Full match	95668745.36895286	66455666.06558698	75080772.20206727	48232206.80566841	82670642.87181786	73658836.28128675	58947213.457378276	75437818.34299791	86955018.6921227	67076385.95561425	69276122.76962607	39876999.35116385	39187657.12984388	65641888.623739354	77282643.91429475	154866436.83518642	68144549.10867079	167026984.6311021	98793308.86783151	81004712.60441048	0.847964464565102	-0.23792428749263858	0.654554226930562	0.46	0.456899541958574
Com_1682_neg	3-[4-methyl-1-(2-methylpropanoyl)-3-oxocyclohexyl]butanoic acid	C15 H24 O4	268.16748	6.109	267.16025	Full match	Partial match	No results	124767586.00856085	72501587.41825542	69943284.97537173	77501192.1786546	106374126.38863705	95760051.95560735	86312533.93835898	48482850.600916885	162829850.61331195	71500023.65093458	99026204.78587703	47966082.47480045	68710163.67036691	64335872.03400223	60879919.29962016	151277931.37880334	68663660.78604636	119265388.33496918	102560357.66066194	67443946.21007846	1.07745121070431	0.10762254247578618	0.614212396379951	0.64	0.603589473134685
Com_16946_neg	PG (3:0/18:1)	C27 H51 O10 P	566.32249	10.83	565.31561	No results	Full match	No results	488061.5660432465	186684.79531868346	212788.29784522826	123107.10117305114	1151436.9836729758	161539.11574850907	133513.6753461934	2821901.4436482866	476957.02717175405	391092.83645417565	209460.05333834497	712756.9062313373	1879907.8953971418	720605.6616773215	3634305.32584391	308653.2206311599	1478123.5441949286	1465649.293463988	263729.56976233434	2225815.2230342356	0.476554744752874	-1.0692861400452074	0.0556393357198748	0.76	1.33108945420546
Com_16950_neg	N-Acetyl-Asp-Glu	C11 H16 N2 O8	304.09122	1.505	303.08392	No results	No results	Full match	4098203.269190977	3237590.235718292	2477329.805059545	2459291.831757052	2754340.9988572416	3864514.5498260916	2256137.894713144	1763359.116558539	3452858.4732793146	2640715.5927393683	3521703.800008475	1635831.7862334924	2416252.74579831	1060669.3717211003	1611019.6933181114	3047274.6428119037	2064963.8515673068	2894167.9563254975	3094337.7376227565	1913782.9936757637	1.24696199732405	0.3184174979602265	0.102864707279646	0.7	1.14969705905334
Com_1699_neg	Prostaglandin D3	C20 H30 O5	350.20923	6.586	349.20197	Full match	No results	No results	58662752.01998317	78116704.9905521	47196138.12177287	60640668.03645768	78817468.71083455	80444306.07758944	117199797.0833247	30753896.464640662	65797051.47608039	39731927.125018194	122536748.07136782	66858710.75485708	59022508.01882758	86547464.37852758	80343504.99047178	118410519.1410453	101021961.56890209	105530097.36589026	109025822.87885049	27347884.24275873	0.749859457452844	-0.41530787132657376	0.157647084178925	0.74	1.05362680338906
Com_17149_neg	LPE 22:3	C27 H50 N O7 P	531.33262	10.185	530.32538	No results	Full match	No results	569557.5862746851	86115.05440075467	212537.49708907795	63773.509736242464	206058.9170631833	204303.14966807433	62577.513703003235	915912.0307332068	257271.12952030357	205632.96352201505	107630.33285206757	636213.1525390103	521291.18492299854	448020.13200537005	416736.38335678814	135233.26922838436	3682028.356872897	382273.53233619017	89032.20103396974	157869.5345827483	0.423296909454775	-1.2402581394947818	0.245311665732353	0.63	0.904572943516665
Com_172_neg	23-Norcholic acid	C23 H38 O5	394.27194	6.926	393.26471	No results	No results	Full match	84571069.1247289	131096119.8465369	100264402.77709034	202297773.7021263	186727471.60898256	267057203.22834316	240720958.118099	198723423.30812964	123655551.55999301	82264377.94462621	415825051.9560756	357922823.7768448	1210105827.6773646	231190457.6283278	424132519.7646151	304594619.5702929	213309334.91015506	124075900.370887	308044616.58547217	158356915.69923967	0.431581931993393	-1.2122936266535491	0.00926625178853839	0.85	1.70723944260582
Com_17415_neg	��-Estradiol	C18 H24 O2	136.08871	7.444	135.08121	No results	Invalid mass	No results	2346567.2293930626	1879161.0786063299	1209376.114839428	2137029.703338947	1821992.6198629749	1810043.1353208912	2718490.961454602	2370386.8481916836	4059431.7675834186	1171709.6024278942	2197877.580048448	943602.0883859299	1463853.114985624	1681410.4529384016	3424206.0957120573	4018096.555243361	2395642.377555538	2291383.509188025	2281425.5313096354	4367331.488965969	0.858740717426552	-0.2197054957106973	0.531154153786266	0.58	0.615774724824639
Com_17541_neg	gamma-Glutamylcysteine	C8 H14 N2 O5 S	250.06221	1.484	249.05502	No results	No results	Full match	1881728.5319928234	930309.170113095	1184759.2893591623	1731733.3595086008	1619860.800282333	1055659.3252113385	1395347.965112871	1139034.214654371	1592356.2019584249	1095128.365121455	1653615.3967400696	1419308.538316925	1629821.1710344476	1268480.4166901687	1549006.1696837754	1710063.582493817	1208091.9845153182	4639424.993231056	2378975.961410206	1246243.0436506104	0.728540579092296	-0.456918763469525	0.109439382341352	0.71	1.11550993185616
Com_1757_neg	3-amino-1H-pyrazolo[4,3-c]pyridine-4,6-diol	C6 H6 N4 O2	120.04217	1.37	165.04024	Invalid mass	No results	No match	111589731.54731761	45797157.06593876	85563775.25442894	73371659.09491028	70123108.42836642	71542847.9533504	66091297.66810183	83327269.69107966	91814895.81821443	50789655.61341981	47505450.31117911	102385804.40459335	36780379.95255573	49233244.950925544	69264037.09308381	108133381.64022988	80511465.60304475	102181789.00123781	54622639.48688891	73338996.85513616	1.03598860432823	0.05100813374881934	0.662269064022483	0.55	0.318841634750763
Com_17573_neg	MGDG (15:0/16:0)	C40 H76 O10	762.55098	11.542	761.5437	No results	Invalid mass	No results	223349.33429526808	181870.7397783016	218032.83049038454	159081.78870716432	204378.11436006665	167330.86634387812	152106.89997662127	173268.23068818558	202146.27333568566	203354.91726371943	193111.6101040987	150382.01724829635	358794.4255372752	481678.7120989338	167230.63842049096	1156789.300186951	1846195.7983402368	229493.10168595475	3473123.8398631723	1137642.6153989502	0.20500645750635	-2.286258740933908	0.0163428592156793	0.77	1.76759108129563
Com_1772_neg	2,4-Dihydroxybenzoic acid	C7 H6 O4	154.02649	5.038	153.01935	No results	Full match	Full match	6183441.0852232855	19273565.91132226	4523260.6254368825	5969848.88739764	10431451.064697977	3743110.7515755873	7803487.7588151675	4326296.041414648	6075525.1343145305	2925602.75827688	59458170.411830924	41756035.94720268	7712399.921161844	11392193.855637506	18699467.593231063	68389361.52940165	9132215.796987474	155583352.0207588	24950099.5697461	8238788.722829716	0.175804256992832	-2.507958090002801	0.00226130224165813	0.91	2.01049687456588
Com_17755_neg	N-Acetylphenylalanine	C11 H13 N O3	207.08951	5.222	206.08223	No results	Full match	Full match	2669224.21275204	2762340.345285954	2549140.7472179835	1996089.804370332	2306871.8858594233	2588599.6648146207	3013931.7635705066	2691323.4492884562	3296806.58438611	1785720.5625191478	2972428.320309633	1563075.4773583757	2183085.050462108	1756243.7814598056	2167865.089179949	3971761.6497637588	2082082.5346352917	3462481.506732934	2413656.235699447	2220417.685371551	1.03496746201245	0.04958541204230681	0.594473838703199	0.61	0.54596393184573
Com_17926_neg	4-Thiouridine	C9 H12 N2 O5 S	260.0468	4.816	259.03952	No results	Full match	No results	4404513.4900796935	1156167.2783104668	1101547.1672664743	146331.6663523122	464927.92109258263	3062961.6600711704	213847.39428686426	544791.5711418936	590289.1261520224	868468.6567632555	233653.98900002855	314308.786130881	229792.2213324405	140987.29415368434	206132.82057934703	336492.67158487195	947018.4963785701	276253.61523041676	307864.3933690369	1058863.5030449391	3.09866854350064	1.6316484418481725	0.0464376843099815	0.75	1.34720964557925
Com_18051_neg	Sodium Dehydrocholate	C24 H33 Na O5	424.22349	9.865	423.21622	No results	No results	Full match	4317601.7298556585	1994880.9348789118	2042177.9035338957	724313.3208098424	2149336.0842208606	1642172.6520215124	1123725.5283802277	1107112.2713347175	3183945.3707891298	624812.081813401	2341653.7963856193	1681320.3544453876	1400450.0252849234	2494318.262596843	844550.9100984079	253213.57796179265	1123698.5292085167	968253.8110174683	1728940.9585226902	2260738.9202766707	1.25256034901825	0.3248801149030336	0.462539511851334	0.55	0.521189756539785
Com_18061_neg	2'-O-Methylguanosine	C11 H15 N5 O5	297.10748	4.885	296.10022	No results	Full match	Full match	3839648.083196237	1527190.263332736	1769722.0802256821	916172.3497446503	1783837.1267061818	1918687.9967607888	978583.8799620729	1357022.492488027	1812761.1122728449	1824570.5480892558	1307719.834423195	1251354.0047981427	661667.6921829322	740634.2927608473	1511339.1985464415	1654143.2814343763	3261091.078145117	2555301.894589357	1002445.8539111615	2030452.0421642533	1.10966639963456	0.1501260225843472	0.492530719093617	0.6	0.482048000140931
Com_18071_neg	Isorhamnetin	C16 H12 O7	316.05888	5.793	315.05151	No results	Full match	No results	2984463.607133911	2799651.6851142133	2532885.4869828033	2488235.1409055516	3211581.0355721805	1967669.9339733513	1760180.8461991816	2423752.377089834	2353980.650735473	2490168.5252154563	3363434.89575203	2579644.604864047	1597751.0109429196	1603660.9730140101	2150848.069313012	4167482.1657484183	2060248.7656991726	3893022.778151339	2688352.43431642	2191397.439930244	0.951198604201882	-0.07218149682702786	0.920154451260541	0.5	0.207378040026955
Com_18206_neg	Toradol	C15 H13 N O3	255.08557	2.427	254.07829	No results	Invalid mass	No results	3916726.95644914	1613552.7500707898	857729.0764757076	1752159.0483461057	2071083.8469411952	1720691.6005317455	1533696.844316586	1273276.4477717832	876790.0967073112	819350.218706217	2916985.405881869	1879733.9125659328	2044753.2769998459	1969191.9902066258	1509677.826346303	3285024.632728695	952687.9067658674	3900161.298644197	1372478.320922253	618103.8621912142	0.803717486871539	-0.3152396232280485	0.408348586578811	0.62	0.622915678961932
Com_18207_neg	2-{2-oxo-2-[(2-oxo-3-azepanyl)amino]ethoxy}acetic acid	C10 H16 N2 O5	244.10592	3.874	243.09871	Full match	No results	No results	3905433.7961712796	2801958.8156950404	3470731.5940406243	2780128.94529336	2714037.3021074967	3068521.1689916425	2828610.716154989	2235544.834393694	3615842.7222692366	2411141.885688323	1834244.881107454	1382781.0055564486	1658300.4466154084	1792930.765710311	1439906.177307053	3020130.1641731276	1654027.6266048686	1615244.229849994	2364334.7243142202	2133646.6807694384	1.57878214646391	0.6588121098303429	0.000116210087657791	0.93	2.25836348945062
Com_18227_neg	PE (14:0/18:2)	C37 H70 N O8 P	687.48425	11.855	686.47729	No results	Full match	No results	233667.62444100322	168393.59793852555	236011.74518789284	154910.90186280792	193622.81243042284	170837.73233461572	162263.3831466442	176905.89867671955	423020.7932397813	131867.7616443848	215515.5843383422	303262.4754264399	935191.2860579017	276424.72304459603	2621131.2345767687	3786389.012449818	188125.12774470705	4228049.765797627	612293.2833154422	222338.87692071963	0.153226151643561	-2.7062655467978853	0.0120042971309661	0.88	1.74216095741193
Com_18252_neg	Modafinil acid	C15 H14 O3 S	274.07066	5.132	273.06339	No results	Invalid mass	No results	1627149.099169294	2108544.6249450576	1230890.2132206238	1576078.1876240312	1794546.089595539	1591317.6049667248	2291364.3946492006	1364337.20328743	4129542.8265933674	1647237.212048592	1360792.8193819795	819955.280503238	1469477.31831253	1775934.2526540915	1699963.8267190661	3266911.653958732	1334431.027450681	2274945.807547944	1820285.6980016043	1357182.1502941856	1.12695825827923	0.17243408011634284	0.456113670939716	0.59	0.564533344719963
Com_1829_neg	Sebacic acid	C10 H18 O4	202.12028	5.709	201.11301	No results	No results	Full match	68198380.73937266	43936289.4818278	62448882.91240247	67540773.76897258	65375471.99649915	88687957.40689592	83162189.59976372	119555518.05922312	84419475.43381864	45804841.48345449	83237337.36645186	39898990.04468187	50525974.77569646	52317071.999630935	69087372.9829635	124044475.23376948	54269005.73129345	114270040.62884144	60997993.26952439	79876595.43148272	1.00083034012045	0.0011974305054994424	0.887899276034909	0.54	0.291221500341687
Com_1856_neg	LPG 15:0	C21 H43 O9 P	470.26457	9.286	469.25708	No results	Full match	No results	54772154.92034974	8439892.304259317	21179265.889514998	15234806.606894083	57250848.16842982	47448270.42567579	738938.1500647916	75875751.80864993	40061396.73970994	18131457.4987336	9936585.61297756	41282276.909123175	70471977.86518821	28106259.149407282	78450210.69648632	1304048.9247994735	30208553.87069126	49037892.48737121	20397957.768914007	121533706.13326937	0.752408718582374	-0.41041152861174257	0.63018708075232	0.59	0.47450900539282
Com_1867_neg	2-(acetylamino)-4-(methylthio)butanoic acid	C7 H13 N O3 S	191.06162	5.357	190.05429	Full match	Partial match	Full match	144536886.97780752	63279518.20035197	96301646.3271288	14786827.286645506	67708022.24071188	79834853.98906192	25817891.132001277	61981645.15843674	92212453.6341521	31090108.084305093	16648383.328936357	29859017.357531864	19157215.51108056	32778545.00492565	29767067.59222289	40281618.72731881	98375947.63755481	35374622.98985007	18170231.817707624	48283703.62024573	1.83769068079497	0.877893953331186	0.0569469676768894	0.72	1.28654777740211
Com_187_neg	11(Z),14(Z)-Eicosadienoic Acid	C20 H36 O2	308.27179	11.031	307.26453	Full match	Partial match	No results	119652592.22864464	9302293.289161058	60316038.08427306	4055557.3552935794	41774472.10147153	32101768.289931353	22846809.007654887	53258151.113757536	57318281.52036891	201918431.16047248	149868443.56408235	158584626.75520548	236235805.7062852	322536633.65470773	1146244374.948833	9324998.64660114	1787097579.2413282	86183857.3512656	100850405.25249897	191798569.75800043	0.143849107242174	-2.7973718274513515	0.0127391397825268	0.85	1.63313196987787
Com_18717_neg	N1-(3-pyridyl)-2,3,4,5,6-pentamethylbenzene-1-sulfonamide	C16 H20 N2 O2 S	304.12706	3.915	303.11978	Invalid mass	No results	No results	708035.0125682331	177820.53689668237	230192.35334184035	416308.82231874875	226362.1757971883	200697.23077070183	189624.30939359704	354045.1234933417	485923.2422289188	286920.889745002	987371.5654954755	372378.0791794508	360689.7185651698	428163.8489480163	188208.79713993327	2205899.7395586562	866451.6502459676	3968185.8377254177	356812.724502111	773344.5272800645	0.311770418614148	-1.6814440460795093	0.0236214376483547	0.8	1.59163539522113
Com_18836_neg	Adenosine 5'-Diphosphate	C10 H15 N5 O10 P2	427.03111	1.3	426.02441	No results	No results	Full match	341673.2525027283	397561.0626895758	234732.90997767414	196326.4278848439	216406.8991309708	174178.4833070114	271049.1320609235	282351.7218140484	231683.2464623049	163551.41691324764	227319.76282373897	856475.3034366319	1889986.8962804982	658877.7331646017	251666.45576470686	295086.0583138659	241806.60480097932	271327.5580839831	1181223.3864963758	228216.7061248956	0.411261900860992	-1.2818706675538536	0.0406793003475953	0.75	1.42180690618326
Com_189_neg	Chenodeoxycholic Acid	C24 H40 O4	438.29785	7.27	437.29056	Invalid mass	No results	No results	1403932597.0806084	1378188103.3507423	1568655832.6169586	1055293552.9557204	1236255840.7527506	985077792.2552648	1026210328.9792652	949468488.1043202	1466802018.3186216	1364062197.1031766	817823449.5355144	930443228.5747555	1023486214.1441904	1079648578.8709733	793159853.2941544	437428471.0980467	780380912.0563458	527345418.9158115	942243716.0821543	1769388597.0554078	1.36616533626819	0.45013209225166295	0.0183238831081053	0.84	1.59977448716911
Com_1894_neg	Gentisic acid	C7 H6 O4	154.02644	5.441	153.01918	No results	No results	Full match	39834838.0088173	29057432.212729473	38810475.41917964	59104474.21704153	46259793.165604435	52957546.891720295	47917441.89773921	62587367.10137684	71047485.01740006	18154738.11702406	85794985.64900723	29147959.31886516	38850590.426978596	46528067.68541162	58776879.277130954	202336156.6168283	43362841.346992314	108289650.89442372	49505863.49608252	55673120.585707605	0.648410919197792	-0.6250197089364977	0.149821673122295	0.64	1.13969965673704
Com_190_neg	LPC 20:4	C28 H50 N O7 P	589.33833	9.099	588.33124	No results	Invalid mass	No results	1905076984.40041	662414982.2948014	1207255936.5704737	216367804.2756404	1517249523.5769558	1088735573.4900916	34177703.52211005	1873271004.2437236	380482430.24740714	34037164.22137535	76859439.13520297	715141076.9517609	711053234.3896217	376010363.18491304	61609698.27447869	5424296.257666947	1388166912.7034302	408335424.703296	356293745.8757467	891062154.8874873	1.78740423517787	0.8378659478294676	0.39799176318863	0.64	0.63315096571696
Com_19062_neg	5-Methoxyuridine	C10 H14 N2 O7	274.08046	3.871	273.07327	No results	Full match	No results	3774704.852094293	917876.4697306149	522637.1428462199	266413.40495008125	899339.2701074472	1425304.482248196	508694.1058091298	1069340.320941404	1018203.6233461291	1556580.8933248213	265848.03312363	711840.1281860147	257580.4702623054	182264.0970506274	236094.49548919036	706650.2878119077	1246723.2474961586	758021.6812949699	220933.0333371135	877643.7357996576	2.18886746740766	1.1301846041752466	0.0290048266838238	0.81	1.45254042218045
Com_19075_neg	PC (18:2/18:3)	C44 H78 N O8 P	825.55391	9.75	824.54663	No results	Invalid mass	No results	214598.93891846467	173860.2985512597	202306.42126640145	119920.72908025772	171881.59837512652	134755.57310997404	128651.99913195502	247248.80923446515	222307.46404308162	415438.3430693143	198939.19223692	229495.6191309901	203520.61391446856	351051.32825916435	715097.5121217332	3167285.7825618223	442665.38032681635	289309.3641149399	2838589.1462152926	300529.7380161527	0.2324699787571	-2.104883676708684	0.0186631700956048	0.86	1.64045150669547
Com_19114_neg	LPS 22:1	C28 H54 N O9 P	579.35383	11.85	578.34656	No results	Full match	No results	352903.9470372978	238872.7551076524	334791.68151854695	219747.03538129147	301723.61732449284	257562.3284830725	238597.63392685002	379309.63161763834	1314884.3035455022	1686870.6848904416	746954.6267010198	524300.2806953855	1430917.3424147845	570147.7711240787	1308577.2416004096	563229.2859003023	2831768.3928747675	555676.9628847451	271707.39740777644	315396.1952697421	0.58399529851226	-0.775971340234724	0.0885472428991173	0.76	1.19700506133088
Com_195_neg	LPC 16:0	C24 H50 N O7 P	541.33822	9.563	540.33087	No results	Invalid mass	No results	13699198.345423296	2253018.533102453	1897316.961375268	49695847.07719845	103711582.844265	8260853.841504354	4151809.5801069085	575899235.3048106	33939598.97795881	12265161.613537977	8327984.685155538	343054144.65366554	1119301349.3987725	230820602.50983292	486705716.28034705	3187765.283399443	396305558.26978475	615525808.5897133	198537294.0750041	149046477.5610896	0.226926535095119	-2.139702778024129	0.0161223611768472	0.8	1.59936692297194
Com_19638_neg	PC (4:0/20:3)	C32 H58 N O8 P	661.3968	10.222	660.38916	No results	Invalid mass	No results	1164900.3671445802	110778.77547184017	123667.3652022749	78578.62186074005	527423.4954248959	113604.7707487243	82218.55336708421	2799921.855374559	136465.11039487977	123016.90431741619	118263.13574256522	734602.4403495186	595375.9728342582	188780.3447628623	189152.57308283742	179963.21044362747	941292.0653208257	244112.93260387395	132137.48050075473	132655.3124793898	1.52200961620418	0.6059774739572642	0.744922736017994	0.68	0.507883390124889
Com_198_neg	11-dehydro Thromboxane B2	C20 H32 O6	368.21985	6.158	367.21249	Full match	No results	Full match	1464393075.0523658	1044788529.0721152	1072299121.9515276	1274061604.2001119	433362439.56774265	1441601923.9937506	1257316975.9059289	993768374.4014132	1920749269.0739856	1040458658.9421155	1524889798.0686646	785379460.3362972	1096819178.1860495	995905357.9194549	888616959.7511593	2239820187.6646514	298679859.5741762	1681129570.5170174	1260579300.9336574	986591072.6870797	1.01568147520202	0.02244803380744884	0.747165783563411	0.56	0.491807504864313
Com_19883_neg	N-(3,4-dimethoxyphenethyl)-N'-(3,4,5-trimethoxybenzoyl)thiourea	C21 H26 N2 O6 S	434.14498	11.029	433.13748	Invalid mass	No results	No results	126547.49693725714	80561.85026144162	119526.04661802949	73405.67432508281	94774.69021898325	90613.47096196175	84458.14465049106	96291.97840876473	111361.58219677719	854851.8857641395	299474.4796722965	86627.55592652298	236406.8312979702	825100.3479040116	1324545.1565350376	179021.19707359548	2547477.1485830355	129417.88568925654	94292.27769256021	274346.7209136265	0.288890564247243	-1.7914050115664188	0.0365241279920943	0.81	1.41595829672285
Com_1998_neg	P-Coumaroyl Agmatine	C14 H20 N4 O2	276.15738	5.742	275.15005	No results	No results	Full match	31398088.382405225	33423163.442088306	28017879.462169986	47988192.990436286	34051177.148344055	64118752.599779435	62360990.38946645	104941308.09735876	51233180.44279779	20130524.431056097	46033577.57950759	12532147.40696251	27681784.132282186	30659054.527178045	31438878.266968314	53621692.20536498	21863254.901511233	29292446.126080878	32424431.40100897	54278817.603744745	1.4056109276597	0.49119731246573906	0.15017988881938	0.69	1.00489569997677
Com_20_neg	Docosahexanoic acid	C22 H32 O2	328.2403	9.855	327.23309	No results	Full match	No results	9904138423.142267	4835100393.054114	5959293975.069607	2515589821.976741	5092574418.779239	4551285929.1723795	2055452047.2293305	7528627952.670372	5201968442.390465	6386929074.610861	5578595372.448215	5048106959.037622	3720709502.7745385	6658243833.353368	9020975773.322018	760102438.9389642	11759276101.230633	8230171818.641096	4374960332.4566765	6579496088.027415	0.875269753170772	-0.19220037898771963	0.877028690740025	0.58	0.515073919823977
Com_2005_neg	D-Fructose 1-phosphate	C6 H13 O9 P	260.02984	1.304	259.02277	No results	Full match	Full match	54570489.03162156	22771310.897630163	17092129.264598507	34095948.32593196	23006670.109998815	58052873.76253455	8137680.085128742	37692608.182227544	29268068.682377055	10707854.930692036	9603304.44684733	13745372.178522049	19381638.06208019	10011103.094005799	24373453.270098936	185850085.30712226	23803387.225762077	34759925.70014149	32494165.329249136	26403207.060451746	0.776487178868079	-0.36496599144175107	0.97158828055839	0.55	0.364692116081828
Com_20127_neg	Ouabain	C29 H44 O12	584.2838	7.826	583.276	Full match	No results	No results	544696.5672432086	2408651.6103044315	1769598.7970882126	991270.7895273765	1178769.7019043935	378044.3123198951	362518.5108856607	547525.1501860428	599761.1782303656	313403.70821847476	491705.3713795733	281837.9826780934	210781.7797262644	313886.3313771229	410854.72821019543	467630.8526969602	366698.08184203034	452644.3586470982	347354.1097994377	796308.2953794637	2.19683459431274	1.1354262493933829	0.0269609975897409	0.78	1.4914596995382
Com_20141_neg	(��)19(20)-DiHDPA	C22 H34 O4	362.24633	10.155	361.23898	Full match	Full match	No results	2273616.928169719	1136853.266852314	1258209.9563568968	608981.9806106165	1247589.5969445251	966194.5485622959	500422.95850343717	2528394.4835226624	1065308.1443777077	1877413.9135404294	1148836.1272056373	1240256.4297750718	826250.2225215563	1139385.145833308	2053920.8290200136	922225.1355833976	2121749.752079344	1633530.6144538738	753136.8381901813	1434208.4855587452	1.01427552666682	0.020449611868519596	0.8235796415574	0.51	0.530435337481203
Com_20303_neg	dCMP	C9 H14 N3 O7 P	307.05748	1.501	306.0502	No results	No results	Full match	905600.0720783566	582952.6133469375	799294.6416925658	602763.5120509394	686287.0338047384	1770296.0138218412	522322.75261824304	1273407.982484448	1188085.826989756	625623.8930735064	1090611.1658035917	718982.8209146481	743203.1031266891	821660.5082383974	682082.4840129709	4539376.416208547	759066.9188961718	644602.5474574148	865593.813052714	1658152.9698111077	0.715195748810029	-0.48358993385399107	0.412387383716741	0.61	0.883947493257645
Com_20403_neg	LPG 22:4	C28 H49 O9 P	560.31283	10.454	559.30579	No results	Full match	No results	2196653.842765922	388511.7295330844	904039.6512029194	120423.383046724	985896.8273644033	657441.3693888104	163023.56493630604	1793956.224387071	512665.0637428021	1381801.2345497555	348422.48370566755	753301.5271902829	693983.9249684644	427896.2142453542	2276309.060192449	356082.5332210166	2045974.6912250158	777024.169376722	426452.39706685126	1749400.1031701013	0.923851257609874	-0.11426750210148072	0.645443594038415	0.48	0.504452778055187
Com_20440_neg	Prostaglandin F1��	C20 H36 O5	356.25659	5.995	355.24982	No results	Full match	No results	1450407.092244428	1319379.346892239	1305011.4095687233	1115274.2421489402	1486152.4952319113	1729838.6509225504	1910409.3228306985	1883713.455611829	2620996.282174477	1018244.9764892876	1781809.7521305606	1110134.89106186	1507878.831274208	823018.2570815829	1285719.754511202	1729267.8185816451	1040367.9538741405	2040890.1978789752	1374047.5852275407	1270493.5116782475	1.13433461894629	0.1818462856799603	0.338380586564184	0.62	0.683144496920747
Com_2057_neg	3-(2-thienyl)-1,2,4-oxadiazole-5-carbohydrazide	C7 H6 N4 O2 S	210.01976	1.373	209.0125	Invalid mass	No results	No results	72785994.17454575	53923420.959731005	64651089.86430932	62859706.46520797	52067666.60930793	61015059.42493691	69704840.08030033	72236792.1013123	101259567.68639876	61708481.90216733	85185780.13736099	45519105.90894859	61172636.5718677	46794946.816971175	59806125.24026985	63755947.68180686	48890204.07748878	74315220.47816145	69921667.59160846	73725956.00092219	1.0685517079238	0.09565672265403664	0.446757690738522	0.56	0.563097186925278
Com_2062_neg	FAHFA (5:0/24:2)	C29 H52 O4	464.38658	7.742	463.37943	No results	Full match	No results	32416326.970324684	20126871.589785542	48547782.4328331	83053706.26423857	58721875.563590646	51792678.926413	66360825.1327004	50999264.23006513	99127138.96422927	40026683.36617035	31855161.15115032	20279506.371822312	26023831.579074077	50442547.073581114	38144258.79821473	17077990.561591633	66844531.745703265	48600811.443982735	79434145.64747721	48025397.84812902	1.29162585553174	0.36918822596083795	0.216970137671395	0.68	0.878272748574146
Com_20649_neg	PG (5:0/16:0)	C27 H53 O10 P	568.3376	11.304	567.3302	No results	Full match	No results	319470.595420356	132385.16233720598	193367.30050207235	120468.57093059676	396614.35277879395	139654.82509621058	130483.03951523335	870403.8630793024	180713.12705028584	326497.77527609287	190701.14609846173	278595.4303458272	366638.1530263468	141182.2112449529	2201811.3653899063	319271.73865359096	739818.6338269257	490890.6107042964	171778.09969206958	735299.7858560747	0.498592087741345	-1.0040681062956074	0.116493506512842	0.7	1.13175611131706
Com_2065_neg	L-Cysteinesulfinic acid	C3 H7 N O4 S	153.00941	1.393	152.00211	No results	No results	Full match	96138345.67427324	40834670.25035854	6292393.212782976	43422507.31704457	71268403.2936243	22909413.918512244	83654044.87281574	60874561.06992528	35048928.047931984	66750479.93855844	110850636.0519739	63196375.16993203	44663923.65809324	43189453.54110992	26738460.528819222	13366680.313800424	14536955.377852153	36745647.15247688	94678857.31553547	7841612.822019955	1.15661210727858	0.20990510927393538	0.530813739596315	0.58	0.559728748126129
Com_20811_neg	PAF C-16	C26 H54 N O7 P	523.36426	10.883	522.35748	No results	No results	Full match	187416.21901339226	123231.94012403002	163605.10969055112	99755.06805302094	135767.25721887447	124598.00364833395	109850.76616478224	412966.3623860877	150666.54770357782	128621.18744510174	158066.48955271966	433840.9745104379	1430063.9936206476	741235.2831785647	1383433.2239437057	235604.80310935344	1235626.4535135338	382271.5861252676	124110.49824920749	182994.79006664225	0.259459979467004	-1.9464160683547918	0.00584821609156481	0.86	1.84035262587275
Com_209_neg	D-(-)-Arabinose	C5 H10 O5	150.05257	1.42	149.04546	No results	Full match	Full match	516364579.4297404	904207456.4356472	306337391.5721677	74802254.1617097	218960962.79713702	245545948.53060025	243830361.77599385	108555930.01994404	446429305.0243423	191285656.08255014	502821280.7339243	210521380.38917908	183659543.3194835	840698648.9894258	193269895.21470442	2995178405.305557	285572789.63506174	308349916.12745714	126059047.60557094	388684692.3928748	0.539588955457821	-0.89006727601056	0.366406045240261	0.57	0.896637196273391
Com_20961_neg	LPG 20:0	C26 H53 O9 P	540.34358	11.574	539.3363	No results	Full match	No results	215794.9718757697	1074978.6541080563	220089.4256000009	153701.15262858476	170541.50888906064	203171.15966183305	146962.1761181186	216546.56472396638	204463.04224825327	829799.8614577499	344419.99222807697	146556.69403079816	179885.77737510134	1685659.173823446	775938.7880900931	321351.72020410874	823411.6462319078	302337.9507349421	159669.71869220125	190096.2260993709	0.697062304463481	-0.5206404828061713	0.393118616582456	0.58	0.634184798588478
Com_2097_neg	19(R)-hydroxy Prostaglandin A2	C20 H30 O5	350.20924	6.367	349.20206	Full match	No results	No results	66525351.78248229	41773333.14346348	59354463.92556466	60829047.076793626	52665805.55769282	59228889.75183456	79306958.29134057	61872369.172426574	117277438.52191007	45686581.45640031	54578759.10718316	33327298.29233242	59456669.12207337	39016977.83391876	47620427.57771482	106606916.37526536	52605771.92110014	54384663.737540066	51834777.064074814	56312962.839519605	1.15974049077899	0.2138020169467598	0.264508176323206	0.71	0.828942649522597
Com_2098_neg	2-Phenylglycine	C8 H9 N O2	151.0632	5.411	150.05603	No results	No results	Full match	103486881.88226867	76101552.31637502	48843086.84787574	72536234.3800136	73407766.97971389	77900231.30677982	84628386.0716387	82626260.55546829	107842306.73857756	64870298.11801321	93302109.12611823	52929693.17201547	59398282.92301991	62760807.728506885	66890130.7457425	146340981.6316844	66714714.024991974	94510990.86081755	77964545.91138288	64067404.09726148	1.00938149546786	0.013471543719001574	0.791484874074361	0.6	0.415608675202336
Com_21079_neg	Monobutyl phthalate	C12 H14 O4	222.08985	5.437	221.08205	No results	No results	Full match	1948216.9287473303	1472178.3349107078	1100762.2490442228	990925.0548279969	1447577.9573423588	1334800.590339497	1420023.4922159193	1474733.6817667375	1779345.5284170175	1643740.110893942	1648440.458386444	782935.5227877672	659758.0889457888	1276907.6984740458	1145296.9402191134	2339362.312240688	972978.1774405853	1005825.7287027941	1328056.724446007	1267131.2207879727	1.17588034712947	0.23374126477858365	0.141104882173073	0.73	1.04220047195306
Com_21299_neg	8-Hydroxyguanosine	C10 H13 N5 O6	299.08623	1.463	298.07892	No results	No results	Full match	514779.78590491146	211981.83927563822	380376.99453839177	324949.02404982527	505073.43898826576	815734.5304679363	322258.2993920539	467786.73559422	2695067.1771975337	187353.14607775206	260582.25912692974	117956.66459919659	122886.3598006587	176259.86583545167	200121.5661045145	271125.4771631482	234534.80109590158	168431.6709486887	285271.1455430266	325800.67942779127	2.97061887910462	1.5707635238890223	0.00942426506902663	0.87	1.72734040984264
Com_2130_neg	4-Hydroxybenzylcyanide	C8 H7 N O	133.05256	5.403	132.04532	No results	Full match	Full match	97963549.82862534	70121449.14566688	45409234.851180606	66032458.811388485	69470026.01153654	75075241.60869622	75570093.56402741	80596672.3902439	98173071.7976076	63342958.56776833	86452674.86819446	51478873.97606563	56719434.354881115	58018682.94050697	62165982.92272009	138725428.17592785	63982969.27641041	120985714.00869727	64940132.86183518	63034955.05219521	0.967710456220665	-0.04735264435111886	0.98982880226278	0.63	0.310809775068115
Com_2133_neg	Prostaglandin H2	C20 H32 O5	334.21441	6.977	333.20712	Invalid mass	Invalid mass	No match	46977012.54420584	64212232.5264578	39185697.02545097	45521901.261847846	45353826.81123969	33667585.97526661	60050666.634379804	27150115.13393301	42628087.09413202	53475301.09615382	105997152.40785225	38553520.679140754	48266920.21844649	36745146.73416207	86391022.29627563	152322886.70204365	36579115.66638136	75891324.622012	36224175.06740421	43518644.7310082	0.693761433403726	-0.5274884522793327	0.178962507283437	0.59	1.01007947403079
Com_21339_neg	4-morpholino-3-nitrobenzene-1-sulfonamide	C10 H13 N3 O5 S	288.06108	1.757	287.0538	Invalid mass	No match	No results	1308689.6644424999	316684.6428128953	629444.5513262907	1204276.0754139295	663709.2133858709	823106.7694905312	1953903.2316847877	1024820.0198495764	1731954.4123281653	970213.0226527296	1266751.8144550165	341625.6161093284	105214.46550588669	784267.3815837221	452630.7406859949	269307.7494138673	989388.1646720238	1135499.3898122231	518189.4002753357	615995.8999930754	1.64022438825551	0.7138931939160359	0.0610847846499417	0.75	1.28102488571991
Com_2137_neg	5-OxoETE	C20 H30 O3	336.22971	8.027	335.22272	Invalid mass	No results	No match	29975447.56102253	29420923.759728827	16860684.39562056	39044433.58015981	18298357.085204445	29595280.151215512	52304434.82501046	76795427.85728164	44566581.64016963	33814034.959763326	105867215.29432584	21967392.979825944	10535417.810866265	64294053.114284866	72158808.70260932	67653999.16717006	77733994.43148923	71847988.71219106	24224498.27159065	23844247.058952823	0.686274123277921	-0.5431431375866538	0.373274153220289	0.62	0.62552546203842
Com_2146_neg	Lipoic acid	C8 H14 O2 S2	206.04262	1.301	205.03487	No results	No results	Full match	13583340.055362746	15292740.341765188	8200146.114410957	8754907.220664173	5415467.814171521	12216195.520315344	9966173.178037127	8153714.4500458455	17521196.328797244	5230270.074479124	8469053.202484453	4621225.576839643	4617704.078529609	5291101.340443974	6315148.254150835	171165251.13583672	7815442.2344037285	6813635.23268651	3960048.0123985694	10556137.96633813	0.454368061133017	-1.1380666677570268	0.758835046039062	0.73	0.590154703517101
Com_2173_neg	Tetrahydroaldosterone	C21 H32 O5	364.22509	6.463	363.21793	No results	No results	Full match	11776467.20166374	16337933.566013519	33794983.26590702	14313592.791132987	8192495.945569654	6586488.565977149	20731064.956438985	11032243.44898323	11306984.58936322	8218060.166660188	62156561.77126258	20272132.030219357	34509121.13984154	13839501.800855113	61442486.47554366	169085925.02480385	67257510.65515728	104159556.14744169	17475740.525105964	20654139.421978064	0.249259258528746	-2.0042810015560355	0.00159256810410129	0.9	2.02919222629968
Com_2175_neg	LPG 16:1	C22 H43 O9 P	482.26471	9.559	481.25745	No results	Full match	No results	6952673.266532024	9552829.110694975	7834702.088566171	2686619.9135907004	7025591.928926627	12471901.294827335	3472243.225546365	37661284.10379962	30840210.324519932	43176851.68154815	26654784.267771255	11096477.961970245	6178074.151983086	37480330.91018129	40094421.33357519	517277.994066838	89334427.29313311	49946407.74253482	5185942.661802463	10996393.896531735	0.582644741142759	-0.7793116049669228	0.622227710981651	0.6	0.652164621843604
Com_2177_neg	Glycerol 1-hexadecanoate	C19 H38 O4	330.27709	7.593	329.26971	No results	No results	Full match	1517180.1796490902	1820929.1045189162	1303076.4016799887	23065881.787018597	2137496.450119494	1394367.0628565748	965696.9456152702	1422081.72990823	750095.9509066147	1601136.1582949872	4498663.856562199	12996511.889339654	1353937.0513849382	4517866.538640194	1678779.937838071	4342774.963348873	2631519.9868828095	2773123.747014452	88974653.3758402	1350885.768321136	0.287550436897861	-1.7981130651591042	0.101839114149921	0.77	1.14620645514095
Com_21804_neg	Neopterin	C9 H11 N5 O4	253.08076	2.402	252.07396	No results	No results	Full match	997208.7611320674	741330.4963228566	658935.5974615276	1424915.653404423	1243820.5978858992	930205.8401552289	1733970.5144814563	1235183.4310560222	1656727.3246502564	770232.7465529343	1684274.3419120188	614058.3786388704	428107.73964572826	874971.0222944103	1164218.3747831136	3266652.513667927	861612.5668299593	2539743.564000582	1210637.5710997838	838461.3467079146	0.844971655871446	-0.24302514712513773	0.861385226198933	0.52	0.319744860040337
Com_219_neg	Dodecanedioic acid	C12 H22 O4	230.15151	6.579	229.14424	No results	Full match	No results	1659581505.7864525	729986786.1473502	948215076.6771705	886081614.0294712	1495216525.9431179	1450372319.7873073	1349852136.1663916	1143180035.5741231	2003895071.1694224	877281747.6751184	799565017.1250905	638822281.8290238	641011462.036774	600529733.7218843	643093271.5956962	954963913.1065093	834920966.1243265	1249576669.2275188	646376169.2788172	1040300307.4105752	1.55838163782888	0.6400485835792968	0.00459703637875227	0.85	1.801491127802
Com_2191_neg	(��)18-HEPE	C20 H30 O3	318.21916	8.024	317.21188	Full match	Invalid mass	No results	28849448.87273448	29583791.242026437	19282583.73030721	39043327.345707685	21648205.404283825	28467818.128049802	51933873.53353878	74935012.50100999	42145201.72800377	32682924.095257904	102745530.95435926	19469268.39979037	11919530.265645638	61028654.14083963	68950865.63380894	65945271.59751248	73655604.33711293	68792035.71324618	23466753.898282178	29204843.306936104	0.701803836340111	-0.5108602607783373	0.374027871857031	0.62	0.624641576399191
Com_2199_neg	(��)8(9)-DiHET	C20 H34 O4	338.24555	8.316	337.23785	Full match	Partial match	No results	28429331.543478977	27320605.377904743	22091663.64574141	8894944.17996543	21350878.419565167	19391873.28789743	16386018.561717808	54676979.793780535	42118809.01319684	16527197.575035023	63957306.6422976	30796086.585060794	10873682.619815646	41006263.856416576	75192330.73709734	19696201.810418367	87861434.77460429	41384845.32143411	20892981.932025105	21683052.593454346	0.622213423017216	-0.6845185764029079	0.152695812108576	0.68	0.998989848958566
Com_2213_neg	H-Gly-Pro-OH	C7 H12 N2 O3	172.08486	1.485	171.07748	No results	No results	Full match	115295564.10545768	53658333.98542697	65949145.30344357	19930484.797215506	53174490.62206694	90752164.06253812	23772069.112931967	59932076.629548654	56386772.22258377	38739630.151386574	36184897.78931154	31836800.501768816	24897287.3846569	29535483.926983412	36514354.62180509	40932318.37776583	58463926.825859115	50066616.35787942	40587338.97852146	76184810.46371514	1.35838551569632	0.44189298079945377	0.257880311113441	0.67	0.798786176259785
Com_222_neg	(��)10(11)-EpDPA	C22 H32 O3	344.23885	6.072	343.2316	Invalid mass	Invalid mass	No results	1013615001.2055429	679654774.8931054	685026369.9051082	974014884.4105109	811320909.9720985	1101878213.6988292	1298577848.5313418	1628409197.89522	1482098687.4850607	529277022.42772156	594911202.4658964	319871947.30376416	673973381.1633129	542308430.4603715	557745581.9842528	1319366058.4944403	440880758.5060205	909617352.9920815	695228587.5950944	900107766.2785267	1.46733630587517	0.5531995671346358	0.0324868168236254	0.77	1.42205600209482
Com_22287_neg	Gluconolactone	C6 H10 O6	178.04818	5.291	177.04105	No results	No results	Full match	741336.20485879	736094.6941862304	590595.5289399576	356925.1596887929	561711.1371170818	537059.6671933455	211644.9649665552	1422237.6370085832	586406.0978381847	252692.44735090516	324850.43416381266	793243.959850399	335737.97619750764	725280.160816231	449401.83782288467	3345539.9371007676	536863.1774419488	570379.7619712121	514493.4085523232	983378.814612443	0.698984157049908	-0.5166683385778643	0.426264149560248	0.47	0.671818349853893
Com_22644_neg	L-(-)-Glyceric acid	C3 H6 O4	106.02624	1.449	257.05072	No results	No results	Full match	699376.8264190076	701866.6371770033	2301909.560741881	288742.00354566105	505766.2631475456	302176.15948409814	342724.39578766597	303031.57356253854	554377.240695831	195211.6805718684	284424.5093167693	306655.13882808987	128379.21656452733	314183.40131796687	321243.9923478352	794840.3669352442	439429.46866191423	352649.2401857294	189673.71272532604	745866.4377918708	1.5977896129243	0.676077455591915	0.250065055601352	0.59	0.843783059170248
Com_22732_neg	D-2-Aminoadipic acid	C6 H11 N O4	161.06872	4.873	160.06145	No results	No results	Full match	1675304.9960279518	952441.0109449578	847410.3751468058	1062594.3941881424	999073.4402083247	955031.7525097489	1551531.9578999057	811473.8078860657	1241156.76778393	1218391.2704331453	1195487.3069404508	611789.6570111251	327352.9417845494	603674.7692035788	789285.0100645483	1508719.5875128214	1273143.5046035997	1635431.579746193	822782.1610169808	742043.8446491804	1.1897743823625	0.25068802033410387	0.177880313676852	0.68	0.942948934489074
Com_2276_neg	D-Glucono-1,5-lactone	C6 H10 O6	178.04768	1.377	177.04041	No results	Full match	Full match	111191119.71753184	27956194.008757927	28715705.041551437	37558177.79846077	29362776.62274741	27860015.186078258	44086754.327271536	49261073.02248464	55042443.14322119	31512184.94654811	44186715.60248796	25853723.638066184	13775028.812587105	20456458.496617243	18884222.83834578	112851197.63678291	62626886.501048416	109198151.48696236	21749414.20579326	24683448.684296377	0.974202728158424	-0.03770607157851668	0.614345096822272	0.65	0.378380881934592
Com_22936_neg	D-Fructose 1,6-bisphosphate	C6 H14 O12 P2	339.99601	1.295	338.98859	No results	No results	Full match	366607.4431042256	263715.15060333133	328869.01518819755	247759.38433782622	303193.6331548182	244030.1459117906	266044.58589393145	274875.6304393973	324596.32996033464	622210.3418027282	318482.9367972654	341284.04882570566	281068.6144110436	298708.5393605098	253565.60198562904	2975799.0028666323	285593.63160731504	380139.3968531519	402009.3441436399	319739.58572714444	0.553566492578691	-0.8531714757089096	0.343836291996988	0.65	0.784532594928585
Com_2297_neg	PE (16:0/18:2)	C39 H74 N O8 P	715.5163	11.589	714.50897	No results	Full match	No results	3634423.632339739	2868137.3704460254	2908887.200302114	5845436.281366324	5762956.74804532	976041.8776041393	1935284.406207656	1098117.7229314009	1292890.3529965545	8654931.93958372	1923854.2422306484	1939404.3539811324	2186318.992240114	10235207.929649612	1624142.6931386017	69839300.10660978	15548809.31624231	1805728.4537373716	82782655.97472604	12163187.19988853	0.174843042702369	-2.515867704962613	0.107393154842099	0.67	1.20913162661296
Com_2317_neg	4-Hydroxybenzoic acid	C7 H6 O3	138.03147	5.419	137.0242	No results	No results	Full match	16062015.494815253	16433566.891567443	17307001.06375703	44835691.83915412	15667921.164242582	13978934.711639158	17634441.46911308	26537166.31398029	17215351.496543027	12463699.041224504	95546228.77884288	49475555.44058769	17890088.025034774	40678243.98869201	45496844.06498031	29358618.651969362	27708578.385127537	105529259.13356082	42828560.46246207	20066863.293618124	0.417498153504171	-1.2601582779863405	0.00273976833480112	0.92	1.91234505087936
Com_2342_neg	LPI 20:4	C29 H49 O12 P	620.29649	9.236	619.28918	No results	Full match	No results	7511860.681209777	2159089.7755873795	2862699.3182627307	4781124.926967399	13486216.297183387	6365581.0499640815	1771312.9548130662	31960882.47327945	6271809.790380163	8829156.533323344	6133731.755371954	31595632.835042052	19516352.112493664	5810970.122734255	77686560.0767137	728851.4884433043	20885211.777929023	37558222.025655895	12938228.146129131	30312035.34336799	0.353667067192179	-1.4995362106253782	0.0986762209439438	0.72	1.2088443789271
Com_237_neg	LPC 22:6	C30 H50 N O7 P	613.33832	9.037	612.3313	No results	Invalid mass	No results	499100351.88594925	1128974402.4494534	1668319499.2717903	187857352.77916905	886032705.4862002	970916370.7622446	55543821.26958872	997211060.6135428	380903207.89530563	466031332.43395966	93067200.76388586	469732288.10447276	371054688.6253317	449738707.51205224	410668829.5340334	9888342.740564065	1400938891.7642677	421886297.81858635	173262205.20019776	770461731.689786	1.58419747477265	0.6637521827141891	0.249201780201432	0.69	0.955171971065727
Com_2392_neg	FAHFA (16:0/18:2)	C34 H62 O4	534.46264	10.397	533.45526	No results	Full match	No results	7812559.655020013	1438241.6404155954	2794080.1107996623	1427515.7600476155	3200725.754608851	3062335.337728148	9001503.960958745	2195603.9585255845	42679985.44707347	60055732.69735388	14847995.686945546	6980576.03782328	24911286.846792284	4204527.141069324	4637644.8398781065	24063567.989059824	5011537.206807756	7772479.738294923	4084695.5629065875	13109862.321022766	1.21933219848004	0.2860912316251942	0.336213969589663	0.68	0.694736419992944
Com_24122_neg	LPA 16:1	C19 H37 O7 P	408.22703	9.569	407.21976	No results	Full match	No results	236461.99137036485	201502.01029577508	195000.87139843716	217328.39938838137	208467.99418659843	165424.92480040272	205829.7617849199	308529.6506665893	1387244.5767120419	965096.7408859718	282153.1583095022	199473.99802869544	222938.25585352906	260556.83190980597	315315.46301106084	196182.42681171972	388410.80348484206	369956.3148853427	225944.4222931126	271397.26634927635	1.49721611486747	0.5822824814791973	0.632562447385889	0.61	0.54566710763895
Com_2413_neg	Lysops 22:6	C28 H44 N O9 P	569.2744	5.896	568.26709	No results	No results	Full match	23633335.657621574	15950474.712571755	45392517.66740126	37347421.27401341	28166524.560031235	38265403.83013811	27553350.43885701	44020846.312900506	28542890.3209201	27913236.077822227	73594515.08066179	35483101.119730875	31670282.813753903	45730488.07313218	70746707.23133814	8312889.729757991	35812655.84271333	52915119.04914897	41590320.535484985	95443255.27902205	0.644792244651453	-0.6330937031774609	0.193950820491029	0.76	0.911100022762392
Com_2433_neg	Equol	C15 H14 O3	242.09432	6.118	241.08705	No results	Full match	Full match	16319613.01179364	13600107.365406478	14924464.637336193	12157324.11562214	23219468.716412086	9842794.259079179	14299650.306390539	16526602.295690857	11162133.86877743	19139300.306225292	41799928.38548333	24464816.475933023	49059163.750183746	16761197.790945478	18996887.877246104	21928043.39615088	19012274.31879601	6401724.236983495	14942202.936098233	23870576.04987228	0.637301840121222	-0.6499512685482125	0.0974873046509697	0.79	1.15446759223943
Com_2444_neg	(��)11(12)-EET	C20 H32 O3	320.2351	8.315	319.22784	Full match	Partial match	Full match	24129536.136525594	23199278.27230429	17975845.744509336	10394299.390004281	17943771.646036103	15827457.495542277	11993179.460248407	45851969.427996494	34195509.89158808	33964507.79080664	53393009.85976917	26024848.131493606	8090597.845553479	39433032.66680675	64270500.30113682	24366296.01854777	76334143.39591509	49731390.346921094	16576675.917413313	17498848.244621567	0.626732053627382	-0.6740793145795937	0.190683027748583	0.69	0.950515579847534
Com_2448_neg	Taurolithocholic acid	C26 H45 N O5 S	483.30179	7.934	482.29465	No results	No results	Full match	15989058.015470458	3674906.957931228	17432694.452339638	31441579.43629257	22713657.726916324	2160928.038636092	14194526.28305449	4889118.4476359105	12879969.492818711	14293361.397803938	17101183.094007187	34468640.92048588	48754172.373010874	23548685.951024625	3938147.4228548617	6222272.347973633	5077991.703326923	7826414.912016251	19323389.617710076	12416759.211175822	0.781685870305367	-0.35533913492634206	0.595304145170162	0.58	0.37350453411852
Com_24537_neg	17��-Hydroxyprogesterone	C21 H30 O3	348.23078	7.944	329.21344	No results	Invalid mass	No results	589041.3557766386	687760.5204258894	435160.6944074303	634672.1514430376	487157.52600530686	626387.2375072144	721427.3980195536	1007664.9302212094	864729.5063565325	493735.61780710873	707620.9603692616	368188.0733372938	612311.8488825811	701592.2222699142	871537.3175686839	875675.9656374565	1150491.6373377158	788767.9818608533	558423.228074936	465865.16104229353	0.922154855076614	-0.11691905584682792	0.636491081730932	0.58	0.355753236339151
Com_2461_neg	3-Indoxyl sulphate	C8 H7 N O4 S	213.00971	5.226	212.00244	No results	Full match	Full match	838951.6817040099	14203220.657398975	484469.7246143892	786449.855401905	1199671.8779753079	626605.5996575848	1250844.956981361	4540200.517064844	6523893.464227025	607015.233147866	836498.798598581	4487416.087253061	1146517.9635713457	12332561.67374126	8219594.1437541805	984230.0503998373	24495303.57974316	100470992.82721396	12395921.568232166	992719.5290467925	0.186709519505234	-2.421132608711169	0.0754348556075721	0.73	1.21564098950507
Com_2471_neg	L-beta-Imidazolelactic acid	C6 H8 N2 O3	156.05324	1.438	155.04616	No results	No results	Full match	74805153.3674523	25660993.46773003	41266103.64446982	40705183.92393244	37004900.03428066	50688023.45494493	40369635.95899644	58098562.804482654	48731086.38849802	27381424.2848362	49001904.02669811	32369402.133391883	15052411.185978398	37437974.420554824	19389323.936049607	49033985.21026762	52723139.47809774	99888458.62788703	25555641.94456211	42344246.2469874	1.05183245552426	0.07290491866588647	0.506703223452142	0.57	0.49953556490945
Com_24833_neg	5-Hydroxylysine	C6 H14 N2 O3	162.10029	1.217	161.09297	No results	No results	Full match	1071305.6568136448	668793.3415943751	971114.5437638911	594472.4805030893	909781.5359364002	893119.5331449065	710562.9240411795	924406.6944311983	941036.3177541165	689642.8846164983	652858.0957999551	926548.7647806648	672967.3111637317	683387.6213355972	628370.6694254607	1309095.3836537662	587770.6521762087	1225591.163618183	829257.9890459371	700121.2782719187	1.01926333761609	0.027526835400601215	0.714953867143086	0.6	0.343018192658073
Com_250_neg	LPE 15:0	C20 H42 N O7 P	403.29315	8.806	402.28531	No results	Invalid mass	No results	175416514.67124406	27555792.72604696	39854999.39209883	102315377.74987759	451582900.9812902	163695407.95284966	10982562.489480402	912352745.1929402	266013847.165166	135147617.55501935	54112386.92518526	672090230.22393	785161152.6278791	389225385.84370124	1232420873.3078446	19344970.778682884	709839104.8493919	623626840.362987	214430816.63276377	682913649.3282462	0.424456168717698	-1.2363125126955667	0.0979276854466359	0.74	1.18509669696265
Com_2519_neg	Asp-glu	C9 H14 N2 O7	262.08008	1.361	261.07281	No results	No results	Full match	22517972.45802922	15813130.150489312	31481067.83144565	30069611.745719086	63768557.239809215	76676713.88554268	24407419.742030933	17865842.859470263	24085656.210202035	16428745.940007519	16645346.076860256	7244966.103666497	14967665.543832615	56643475.20274827	43854937.97250825	26077553.14122106	18680610.565147683	21939277.520970937	16393009.31980623	28730184.613118656	1.2864023558656	0.3633419537256436	0.325525974005415	0.63	0.695562321787848
Com_25224_neg	Cyclohexylsulfamate	C6 H13 N O3 S	179.06148	1.514	178.05446	No results	No results	Full match	668866.5712279266	708994.0742820584	410689.8255656572	576910.1016514179	343063.2398437559	925634.6808896307	686648.0694773755	695757.5583098636	975009.8154220792	454559.157675387	452543.807163566	280360.86635936046	251328.72858635423	353636.5129049692	277339.40947092074	675232.7760677256	584188.1416778965	536579.1189060861	428519.3646415566	1187561.6409034242	1.28222812373572	0.3586529575135385	0.112774760455779	0.73	1.15078183956262
Com_25312_neg	Picrotoxinin	C15 H16 O6	292.09712	5.272	291.08984	No results	Invalid mass	No results	821804.1401031822	397964.07042337535	512621.14067927614	588042.6237319451	363524.58127298154	531925.3906139106	403924.5748206526	733216.6789864716	693718.9535730093	480102.06431042135	707301.3882690788	281972.3320954183	603221.3821903009	433405.9768999511	457826.78094852465	684441.7269827885	433751.2388313741	737907.8514865001	625769.4098442936	556894.9094446147	1.00078790892533	0.0011362647214475964	0.980880165433035	0.53	0.196260013345518
Com_2545_neg	13,14-dihydro-19(R)-hydroxy Prostaglandin E1	C20 H36 O6	372.25135	6.226	371.24405	Full match	No results	No results	68884248.38328421	54278222.69315579	58921489.32612273	54991538.7640512	59138046.07131969	56356749.79323647	65991148.26638986	57763034.47792695	94599545.9111577	50009606.91985209	67231701.58407325	37922384.25965605	39899258.46252516	41434841.987027235	8256398.875430898	100933384.57525364	38198940.87310338	93368161.80607334	59435334.15357654	53012744.40877299	1.15053087012992	0.20229969332807127	0.23000933696366	0.65	0.939294495464666
Com_2550_neg	DL-Arginine	C6 H14 N4 O2	174.11155	1.283	173.1044	No results	Full match	Full match	65250132.63989255	21540581.90184763	34339819.90211204	15883355.183722433	22762555.15079658	31261425.730472196	19967940.00518118	24566547.590428557	30532659.688228752	10891572.996049486	31030427.881311867	15999521.82018634	16697733.093068844	21200805.600015648	13149958.162787749	108373902.65690538	23246084.079334483	96268985.28681861	18272958.201399703	31852130.207443155	0.736511857165592	-0.4412193433719267	0.645854996436659	0.5	0.650952436215285
Com_256_neg	MGMG (18:2)	C27 H48 O9	516.33201	6.714	515.32471	No results	No results	Full match	114097662.33032103	106970609.64631282	144947556.1377794	13971647.60867324	218710737.84390816	406174484.49615604	1204832382.4628658	285849448.9007947	262059633.17701706	118735263.00615373	414361779.8957098	135227333.987237	108772348.11077121	81104709.18886612	253386176.89933854	737159927.410336	175693834.8241951	214449348.89244083	142788584.8972914	157916370.36643025	1.18815170359031	0.2487190516644736	0.777242666360185	0.5	0.346528834694894
Com_2568_neg	Methionine	C5 H11 N O2 S	149.05092	1.962	148.04361	No results	No results	Full match	95315056.76105061	41622993.90385407	47080816.15723146	7526230.065308039	31644628.522103358	53185271.5366159	12429421.123678612	21679329.635702476	39974815.64228777	35660135.83825762	18613303.570561837	20161319.655864924	19431648.13145082	14644675.707830105	33584633.28028087	63025327.10059121	28349952.186848648	28007489.09989874	15043731.243298668	78384184.87967251	1.2094697469989	0.27437468300074735	0.627356699088525	0.62	0.436844967655784
Com_2572_neg	LPC 22:5	C30 H52 N O7 P	615.3541	9.345	614.34692	No results	Invalid mass	No results	95167745.77985157	30621494.54861453	29106867.640059765	3609770.5604261872	40914088.52290705	42035993.99000926	999756.3528455143	75588687.62225594	18885406.05736731	11531862.405763065	1646984.3377805701	18249549.22736046	22502376.378142405	11177468.971046057	10261235.719087742	419681.6231224265	54532722.46731311	16651331.45947485	11728405.412848601	28047554.599310778	1.988740000011	0.991854676265532	0.299373611909563	0.7	0.852215065529036
Com_25733_neg	2,3,4-Trihydroxybenzoic acid	C7 H6 O5	170.02112	8.155	169.01384	No results	No results	Full match	377238.2952738548	360124.23328519484	465050.7955118216	446236.951971051	506616.1434470777	500143.67266047705	472783.0370843442	477814.28943812574	332767.0812599881	437183.06004951627	428459.6239904618	424715.7227060567	391063.6470631583	475522.6658404604	426746.5737162162	1580584.6001548215	328262.18973937124	331287.85339101456	381221.1134083383	369505.7134166383	0.851789497855832	-0.23143115260736974	0.797278129561836	0.66	0.422472574685716
Com_26081_neg	beta-Nicotinamide mononucleotide	C11 H15 N2 O8 P	334.05787	1.393	333.0509	No results	No results	Full match	850191.0779296184	360971.7448268334	440261.0879040374	638643.4017528696	572928.44408318	476954.6677549775	684297.7844274758	735200.6894235796	422800.15753794345	416024.74272484065	699792.815296828	345777.62119532906	427522.89851988613	335956.19220637827	454258.8661443656	898400.8006986298	588519.0901691223	930344.9434369162	621139.1038118941	502945.98634531087	0.964445018438803	-0.05222910014501005	0.91852131643212	0.52	0.206011873955288
Com_26119_neg	(3-Methoxy-4-hydroxyphenyl)ethylene glycol sulfate	C9 H12 O7 S	264.03084	1.477	263.02338	No results	No results	Full match	422043.11455970205	707733.1094948361	381061.140692075	198409.10919768966	331216.87961434165	300680.9249483362	329190.6061925719	467049.7056012015	379002.00223469344	281340.5222326857	429812.6159604875	203232.24375385343	428436.5861574878	423805.5047243539	239260.98814719234	479765.9284654618	294082.0339541459	344542.0874640689	410497.4518066605	447696.2413807898	1.02609889116571	0.037169778624474334	0.953214204565451	0.57	0.348892055194229
Com_2615_neg	LPG 18:2	C24 H45 O9 P	508.28023	9.152	507.27295	No results	Full match	No results	20621894.0090176	17497745.180719733	3889780.699363757	5858383.468798722	28998985.635150652	13565837.33336518	772971.5269586764	68677280.11173749	13517698.71967238	7635024.834449516	3299242.658823519	24881515.217489894	45257675.04713895	25433658.330387253	29742251.317874983	1639114.5175899891	22631647.980830316	26689867.441616356	10892870.925271394	52282746.210090026	0.745767916701689	-0.42320136188278934	0.406269377699405	0.65	0.678410674963488
Com_2645_neg	N-Acetylalanine	C5 H9 N O3	131.05808	2.653	130.05078	No results	Full match	Full match	33168741.81886935	53528947.47944661	36697366.33721163	44693943.62867777	42615807.982479356	20978587.272241365	19974190.718866166	24666354.93945993	35925183.17693485	16000605.120071208	27355457.258510876	14913003.502635477	12727435.652962338	25585847.20476525	24241794.678350765	80711191.94762193	34493110.48207329	38936728.72785077	68882032.38228367	25936061.054880563	0.927828757325296	-0.10806953280433171	0.941281875645859	0.53	0.401296311389753
Com_2664_neg	Oleic Acid	C18 H34 O2	564.51228	10.606	563.505	Invalid mass	No match	No results	18150993.781699	3111770.2160545047	8379712.383885661	2896673.5322032934	10281821.978663566	3380783.0250243014	2816628.553973177	24942600.7339332	14496646.429818679	37710920.53529537	21514263.943288848	21323684.556869544	23542885.04416209	27504993.28027947	53285022.11335918	768320.792114404	68422431.56521457	22555080.097008657	5065128.882196921	36013324.30620268	0.450609798486296	-1.1500494096453784	0.162160622524498	0.74	1.0787296409158
Com_2675_neg	Arachidic Acid	C20 H40 O2	312.30294	11.42	311.29562	Full match	No results	Full match	10270313.185593426	2307824.189341674	6164466.329553116	1350190.1781424673	6186449.222932853	2059961.3117512108	2706545.2061912417	13777579.93679774	22389242.734773956	51994789.24891847	11144324.46702945	10165448.254922047	11062808.539736783	38308823.76108778	61317975.88732739	4714771.678089446	65591709.86132961	14630686.211021498	2877873.358715759	20533793.501385074	0.495977726673643	-1.011652761248993	0.0879820903504025	0.73	1.21566621619124
Com_26846_neg	geranyl pp	C10 H20 O7 P2	314.06857	1.49	313.06161	No results	No results	Full match	437572.2245282664	211344.89759695268	224447.08185348622	185905.05026396603	236817.75115188348	233937.0841514633	373862.88823153527	269916.55373092287	268934.233735454	153520.26165167717	385706.784895473	228072.123389879	304398.3589930414	156762.30359479476	243766.76816688973	389050.601878829	194306.63701075714	375562.48956028896	262683.0879263014	275639.92824511824	0.921983299328652	-0.11718747676414754	0.538036753976898	0.62	0.628199255175422
Com_2696_neg	Stachyose	C24 H42 O21	666.22316	1.405	665.21588	No results	Full match	No results	84192077.6018731	8563291.787911842	41589493.145281285	57532934.743437015	61585249.34111207	51963258.78809957	31370929.44943682	6671058.798617462	17782872.950153835	4779359.015127765	20887471.307606794	37903298.77447984	21458602.702141542	51683664.21163319	14184034.259635245	15273456.479046496	30556998.90151617	58305069.31528166	35029117.32056578	57600230.454052314	1.06751181366842	0.09425203558491094	0.604886508705218	0.5	0.613729471923657
Com_2705_neg	alpha-Ketoglutaric acid	C5 H6 O5	146.02144	1.67	145.01411	No results	No results	Full match	61929273.5878095	15818314.149801537	21243541.438635677	4994556.758023226	14521559.400050474	69611514.21225442	10900970.590839682	13240726.187376356	36536232.27014188	34412399.43524497	11772021.213076493	9115792.834560385	2528387.248095573	6220224.683442646	7158597.323246411	10414579.308759533	36445524.62486949	12208552.900947016	4154895.5080505162	26453114.155625116	2.23930816830654	1.1630530821406173	0.0391193128914789	0.79	1.37204999701302
Com_2709_neg	Dibutyl sebacate	C18 H34 O4	314.24568	7.111	313.2384	No results	No results	Full match	49987410.21603865	23181532.627946	20539944.395582337	21177142.106420137	27214053.805448808	33020659.789425053	25231254.115985125	49913848.91072536	46009208.51266465	22827626.40469205	33851203.596856885	19482011.448013056	42667869.65777937	36093734.11550675	29644177.21407774	56914409.09159085	24849579.345641367	39879749.057638966	26336332.92296626	35551270.37339458	0.924211108955134	-0.11370566418170296	0.520210854638181	0.6	0.522392121295544
Com_272_neg	UDP-N-acetylglucosamine	C17 H27 N3 O17 P2	130.03783	1.759	129.03035	No results	Invalid mass	No results	1588053252.188208	848407964.2942775	658498608.7084625	242746480.18740496	670611627.1686251	689124572.196662	260114407.70198786	575491632.0747702	742382560.0975547	652103122.4930135	365910649.68418324	400133193.79857785	449146914.4127596	380345732.2847872	339998445.06995	438269823.3064852	885527667.8758372	477371662.4651066	358116319.33947366	861316122.9571264	1.39776904520458	0.4831260024416949	0.206529581545734	0.66	0.878073259001293
Com_27320_neg	D-Glucuronic acid	C6 H10 O7	194.04338	5.475	239.04158	No results	No results	Full match	151829.41648893774	82100.8579479807	89643.7679895399	123722.12253989655	195153.81694554785	129557.44782295363	170240.6253311429	184783.95276686753	225845.31004799376	122898.64849553214	183027.85408139988	86771.45696352255	83908.85591364092	83301.33567698656	87715.31914460714	175034.97775834662	95595.50501334427	155535.86907557526	96018.77729286993	99709.18172985817	1.28706727836075	0.36408746895917654	0.0970681868561685	0.7	1.12703347859912
Com_2733_neg	NSI-189	C22 H30 N4 O	366.24366	9.891	365.23642	No results	No results	Full match	11301663.177866675	31955510.03290046	7493504.936524599	5809757.731401213	9969324.363378473	13853377.11714273	4722217.883739888	7577329.839577849	10078360.724088874	50072839.13709033	4346924.633126617	4462609.236402604	7511049.505047034	12782546.315539645	9250897.74623846	2106121.2335292497	17542355.082178902	7844005.215286734	7260553.30519581	8489820.866673972	1.87303582028923	0.9053784902160278	0.124489506518844	0.68	1.18054631009246
Com_2736_neg	Glycodeoxycholic Acid (hydrate)	C26 H43 N O5	449.31359	7.493	448.30621	Full match	Partial match	Full match	32578697.633964792	14201205.877295578	26227070.618973646	10075926.796242455	21457222.790845614	15377466.394789012	13887404.302353224	16873559.202355918	10908895.200995041	49996907.43963366	10631405.34482474	33869835.96268752	35593946.1342216	28726120.118279696	18904638.556669198	1258798.7199927946	34241749.22153939	981140.9705117724	12904268.257414944	30285218.17411727	1.02018945474126	0.028837093407661045	0.422574826679467	0.52	0.697867808667845
Com_2760_neg	LPE 12:0	C17 H36 N O7 P	397.22267	7.66	396.21542	No results	Full match	No results	33742205.81517571	9213912.799644573	26021263.184069704	6429141.437377344	12548481.010661332	16944676.33793511	2938520.0900376653	11470176.949217368	13315379.020175075	6646886.474273346	22914748.43604243	10550505.481604088	8397323.641077429	6947223.416054189	15636974.61274287	742033.7058852944	64684235.02098964	53653500.996978834	14405913.829020172	40028885.41548345	0.585265827012771	-0.7728360510364536	0.629714687912034	0.62	0.362319564355631
Com_2773_neg	N-Acetyl-D-galactosamine 4-sulfate	C8 H15 N O9 S	301.04688	1.383	300.03955	No results	Full match	No results	46240144.71907569	25628132.51964674	49275759.90888552	17066623.96465908	22155533.21380233	45470278.12033338	19408622.930649437	56027861.692281	25957168.264015827	14791796.923839504	29298455.24089719	15098746.423902929	13065257.857089002	17293673.116509214	13255270.462356357	11714755.607722908	39154372.17496788	42932605.304987386	64137287.16060253	18379410.290717777	1.21825795379595	0.2848196416679378	0.296107646042114	0.67	0.729056511541834
Com_2780_neg	Lactobionic acid	C12 H22 O12	358.11146	1.417	357.10434	No results	No results	Full match	59852368.485195495	22042118.133080117	29332541.476504043	28778744.567700047	27310727.717948645	41980931.58369288	43947204.83968521	57176598.95431874	49188663.93462585	16550766.65664748	41579482.207044646	27756912.33959293	13316175.791358488	23037016.221667264	16271052.27151614	32464347.276257508	47113470.01213334	84853756.99605659	9204997.828760277	29771803.635404374	1.15610475949962	0.20927213240852888	0.315755242491176	0.63	0.701321389872017
Com_2824_neg	N-(2-morpholinophenyl)-2,1,3-benzoxadiazole-4-sulfonamide	C16 H16 N4 O4 S	360.08779	5.397	359.08038	Full match	No results	No results	33587095.82612459	31942291.657461006	25083307.366126444	39307085.36797289	35791264.06200443	22828605.874360133	53848772.91833563	18666399.71327125	48582961.27231671	27609124.58746682	44376095.84531002	16803756.48228952	40176800.99174825	23874092.203660097	29844733.911430314	61000420.51843979	29029032.709126156	36239143.37883304	28656777.18190351	39264762.15739846	0.965588634536445	-0.05051939994025204	0.858018406639198	0.54	0.504560098134303
Com_2838_neg	4-phenylbenzo[4,5]imidazo[1,2-a]pyrimidin-2-amine	C16 H12 N4	260.1048	5.902	259.09763	Invalid mass	No results	No results	47987377.0719833	27072362.68382475	30220008.69040817	34600141.330534086	42506233.064266406	30362738.9448663	57150836.332969405	16647517.11199634	80996861.86880152	31313250.956337024	39742150.284772865	16989358.434740633	26841245.0152693	23436954.939481527	24515002.544545516	70340239.41054246	28568866.608907126	52512992.14787096	27301929.63647295	39561213.705968045	1.14021149182531	0.18930144711670877	0.517212154809693	0.63	0.645352955194001
Com_2848_neg	10-Hydroxydecanoic acid	C10 H20 O3	188.14103	5.628	233.13927	No results	No results	Full match	15003556.709675347	12146328.952685053	20803398.386395447	34089784.11396505	6752080.997207406	36450021.07253113	42481224.866774954	65621715.3399937	29657248.011833567	8212847.249395385	25957246.569453135	9675040.893218305	20578903.976122838	12714841.458640052	19603088.98419387	12087286.325469041	9843285.269350536	29251829.955661424	18455816.737633888	24125644.22446609	1.48781483062424	0.5731949837286159	0.390823362714718	0.64	0.603971037150919
Com_2899_neg	8(S),15(S)-DiHETE	C20 H32 O4	336.23015	7.241	335.22278	Full match	Partial match	Full match	25733157.112184156	24907200.91016205	17465353.48130275	28810974.220036823	19943776.438203774	25585180.242950644	28650473.733961117	35403227.360810235	39024110.98681193	17883449.059187308	69695861.68196613	11204934.588913208	18883198.48074011	39822775.923907965	34608118.042570546	52005217.85975045	36848380.01790476	49547217.02387288	24875913.686832644	23802407.42544895	0.729065208706586	-0.4558802377146755	0.253103526306777	0.65	0.855300734943716
Com_296_neg	2-Hydroxycaproic acid	C6 H12 O3	132.07845	5.757	131.07118	No results	Full match	Full match	185440327.26841286	121019066.1620263	45157122.518458374	342925748.08035094	362291804.0451798	96273195.08994581	370315324.4838724	377569250.817704	258855913.86262348	210374979.15751004	551597447.2192522	226769199.85280806	205206633.64455882	413674496.6390616	178080004.52570435	445673097.00867534	259536165.18324485	1457489425.4645536	619453495.9254353	51207693.021508425	0.537625460248798	-0.895326633658848	0.211320018525256	0.69	0.868031294475284
Com_3004_neg	Ursolic acid	C30 H48 O3	456.36024	9.121	501.35892	No results	Full match	No results	6976268.958560609	4554953.43147707	7062851.138428167	17748030.13431353	9310874.839065138	2718050.7222114806	2123624.793883584	32943938.936515093	22676510.81849822	41585157.94805748	10355790.20804152	5083767.396492682	3843823.790934698	43951968.35062182	15970185.293415476	4703876.908696173	30372598.05801369	38734223.895886436	6284562.017808246	9604074.272550507	0.874458276737142	-0.1935385447946562	0.654811332360202	0.56	0.628136889319191
Com_3043_neg	2,3-dinor Prostaglandin E1	C18 H30 O5	280.20397	6.637	279.19653	Invalid mass	No results	No results	22840562.517494824	22820024.06007522	15317503.377974732	31108390.837349426	25481783.647989094	21752795.399799265	30783360.39766399	30678814.15495293	31452391.400158513	17817550.21295337	45659101.146167055	13203923.864107631	14370667.43638635	22261096.923295517	43296193.158224344	39879001.41969019	56222136.10282057	65121323.1816471	23981344.259873156	24639410.04910322	0.717236512567814	-0.47947916111542543	0.256704679325324	0.63	0.802526411760484
Com_3058_neg	LPE 20:5	C25 H42 N O7 P	499.27029	8.499	498.26297	No results	Full match	No results	19594133.081907596	9310764.32793657	29432615.569006857	5261329.399651455	3985652.102477218	24926359.211363517	2318884.7935046256	30157842.844406437	12177258.493798835	9689071.874674337	6205363.637144473	18106795.174474373	12520964.689789642	12197022.983823558	43451417.941410206	2797933.370378085	55890989.49500236	27294811.282491527	12402954.644086787	18955730.255441546	0.6998909717911	-0.5147978966972374	0.390720220359089	0.62	0.673452033907438
Com_3079_neg	11-deoxy Corticosterone	C21 H30 O3	376.2247	6.906	375.21713	Invalid mass	No results	No results	40257530.45790274	54242131.68547747	46288037.140760206	36740624.370542765	33648600.99855481	32434414.89370534	33714345.48829284	37070974.09785027	37286526.33038204	36849452.143697314	63478435.99619749	32167534.04330503	26072574.613418747	32459553.612710662	33570062.90620723	56616939.90905354	42280461.471202806	51523165.527511224	47003050.78316737	34046304.91262197	0.926803142908619	-0.10966515831195772	0.641130913834204	0.51	0.485846919357871
Com_3092_neg	1-[6-(benzyloxy)-3-(tert-butyl)-2-hydroxyphenyl]ethan-1-one	C19 H22 O3	298.15701	6.387	297.1496	Full match	No results	No results	3469289.776745116	35273499.1593823	3332199.569750685	2984859.0077087935	3524416.2896353435	2935920.8288546544	3177159.4912161524	3282760.0830452056	3793344.5479517016	21168418.00173715	2530362.982089791	2359502.784952682	35213879.658936486	2624390.540662872	2610968.7154412125	4843346.863010154	3041994.573804167	3974167.8851211388	2634217.3577057784	3103012.7828242276	1.31787962620362	0.3982186020531454	0.486194050992561	0.71	0.553683946931415
Com_31_neg	7-Ketolithocholic acid	C24 H38 O4	390.27712	7.741	389.26996	No results	No results	Full match	5589114421.041164	2103924702.5880415	3891082543.8125534	2453892693.799668	4135762965.3209434	3021868573.3879437	2606075845.2114687	4144700544.2114234	3044275170.997516	6644851847.485918	2820850019.063518	3893473699.141056	4425359534.469332	2885673831.585584	2281258575.425537	1192576008.680318	3950829889.803709	1336904671.3528836	1804665336.847281	3770901431.8628736	1.32694785716483	0.408111680664612	0.117033879806727	0.68	1.20037287376637
Com_3123_neg	Ascorbic acid	C6 H8 O6	176.03196	1.483	175.02467	No results	Full match	Full match	33777085.16977773	28888372.113244142	27014088.747004487	24745614.561669532	26737395.623317134	56420020.89524337	47622551.47689828	25917347.492314752	13067201.193302095	19497687.293456804	44069569.56952547	7801490.4254858475	3987761.7776649543	7737326.828142098	7618708.558592019	80996408.3564839	40107559.428860284	47372354.87059402	26321995.68063825	35626198.611863516	1.00678953291305	0.009762122711120065	0.368807681092811	0.46	0.772122192913734
Com_3186_neg	LPA 2:0	C5 H11 O7 P	214.02427	1.318	259.02243	No results	Full match	Full match	50234611.69755701	9559490.967430715	15076585.362161584	10501000.150632853	25926812.709257577	54797778.83712821	9649205.423872182	34809737.3704691	26454747.87952526	9973046.774688397	8303819.470815944	8790848.490298396	14381189.083050925	9283144.350501241	6274983.377595328	16421803.042967767	13110730.388398686	23864098.589217503	13457106.068554552	21098866.55105213	1.8296855876406	0.8715957577318431	0.090802761487144	0.73	1.1610183749964
Com_3235_neg	LPE 20:1	C25 H50 N O7 P	507.33254	10.378	506.32507	No results	Full match	No results	1003371.6365718715	263726.9647976256	562449.9705836609	191358.80040260602	1504745.4868315968	263695.6266738108	196133.281022803	10022434.71988053	945321.85469907	1204187.5618990315	2757950.25001862	10430989.451628936	32871932.996593725	7254329.573536338	20402659.197764024	530557.4751294634	36462402.26095507	6078890.711139316	437513.79491697525	1533820.6041402125	0.136049878344747	-2.8777924283512863	0.00613668627100162	0.84	1.79149407473576
Com_3237_neg	N1-(3-amino-4-chlorophenyl)-2-[2,4-di(tert-pentyl)phenoxy]acetamide	C24 H33 Cl N2 O2	416.22272	6.923	415.21542	Full match	No results	No results	1162771.6428460283	4790412.982940044	5867961.312418594	4261717.2545138085	4738678.0093878135	3904013.99366685	5535702.18928369	4466998.851883181	3276799.530134316	4451643.207697748	3153767.300900661	5895853.3230158705	32831004.272072237	3535045.6446108054	8286421.834257102	3157421.014427887	6101231.550184696	4089216.917766452	3011893.4867787063	4775649.6065007355	0.567318472239898	-0.8177692550720396	0.271210283740686	0.45	0.808161223051121
Com_3248_neg	3'-Hydroxystanozolol	C21 H32 N2 O2	390.25374	9.528	389.2464	No results	Invalid mass	No results	292348.880110775	212615.1709351687	202546.27930641553	255876.00725694213	224628.09425678107	200654.83091373643	222037.94923861016	54273152.611299045	297803.5547589998	267784.8179346718	284767.07218831225	1913658.5115373468	28795613.335544378	3466426.806929153	11509687.821105685	211904.74789039156	574202.2350290677	15302493.508914258	1273777.1477814992	300352.47547973815	0.887111269316348	-0.17281302348043887	0.0723900374417828	0.81	1.29109450547645
Com_3297_neg	Deoxyinosine	C10 H12 N4 O4	252.08478	1.691	251.07759	No results	No results	Full match	28968566.37273169	13330428.66228559	13135393.909753066	43768184.45929946	10991358.39853946	10173006.344827138	17881672.883807857	12700507.239428805	10005067.941646775	22320204.093521055	9283440.397855692	13974636.494037643	2086288.366234942	4443680.07010147	6114818.752882584	19540296.5656882	18079651.298417598	24277357.89551622	6867082.214071249	8341114.114107062	1.62177718799954	0.6975756248272564	0.0572613049091243	0.72	1.29618521419997
Com_3348_neg	LPC 20:1	C28 H56 N O7 P	595.38524	10.636	594.37793	No results	Invalid mass	No results	2778201.201033056	402789.6775889642	707608.0517031106	230020.6528586748	2387634.2323747026	921603.8132646552	219076.33383789542	9280786.234992117	1143876.0001558356	5026112.5359114595	3219358.847790104	12107566.303411946	31562364.63795042	6399458.008706173	30538745.670762356	440611.39588553127	30803859.763457533	9372392.94574424	1300654.8398916498	2624489.9630588964	0.179931434695039	-2.4744808420559035	0.0127256584110899	0.83	1.66778203944842
Com_3374_neg	LPG 17:0	C23 H47 O9 P	498.29631	10.441	497.28888	No results	Full match	No results	1038700.9105615111	128252.96361853323	143126.48047499094	89131.40811360077	1256835.9799855629	298095.3813935568	120661.94729668142	6924920.423586601	745840.718609783	782818.9015086174	211567.83129741432	1970371.3203229392	31210237.715735	4984654.334505572	2069235.7001320717	263554.608645505	6274764.823688887	3046852.8977428568	1553930.0370555713	11452351.661832266	0.182881321233681	-2.4510203633745977	0.0159393608929921	0.82	1.57858507448269
Com_3391_neg	Dl-Lanthionine	C6 H12 N2 O4 S	208.05185	1.34	207.04482	No results	No results	Full match	14116896.693369223	12751514.96244198	11329932.60347636	9322370.308737073	9409499.160102254	8730464.447948406	12708217.443354491	11325854.587129217	12295753.944260178	9467902.12993007	14109766.840232134	41714148.5576436	30071012.90508927	18281930.800140947	12645832.49421403	11283336.145523721	10602375.175586712	10469566.91822663	46732068.62748368	11993344.490738356	0.536106746781215	-0.8994078036842971	0.0322776628871672	0.74	1.50002667282273
Com_3404_neg	Sulfoacetic acid	C2 H4 O5 S	139.97779	1.357	138.9705	No results	No results	Full match	28861985.825357743	18103159.000208378	11321378.90222554	18062804.940184366	26176329.249381177	10570130.836276144	17543408.654660355	26698083.04361265	30043043.19765463	29582738.64291427	27819639.526269574	27984727.605195187	30838753.186306935	15729638.56393744	16049323.248643858	17329512.47988433	12388703.806283278	22580911.669454202	33846267.73871006	19228020.893978108	0.969470179403488	-0.04473157271658331	0.790081826211544	0.48	0.288408342936798
Com_3417_neg	6-Aminonicotinamide	C6 H7 N3 O	137.05882	1.492	136.05136	No results	No results	Full match	32460037.07212114	26028896.389294285	23473342.003696423	41184020.04874665	27949668.337080594	46092319.873494625	44055195.473703735	35508203.32225902	62329388.148262024	22546147.319695733	31479753.07937749	9996679.151383186	23470776.681945734	25559714.003034733	38610487.84827645	65258700.99084654	30980200.518890284	47302063.84966509	38387023.78445667	30414420.905572668	1.05906228477149	0.08278743851681333	0.587702032475519	0.54	0.485619264136165
Com_345_neg	10-Undecenoic acid	C11 H20 O2	184.14606	5.684	183.13873	No results	No results	Full match	1121213313.4691641	732130193.8047642	845744895.6935246	808746093.7466487	867592448.458783	823574516.2492416	917371065.9233977	864353904.4297343	1173053044.6905391	623962284.6286716	932121294.2725228	509015972.0294799	568009460.8285716	562293914.8633255	649358957.1844461	1350313715.2409866	642208924.7140616	1105571012.2299895	663725707.033308	724152497.9063033	1.13896484550811	0.18772321851766	0.180426881545694	0.7	0.97497457477524
Com_3463_neg	2-Isopropylmalic acid	C7 H12 O5	176.06837	5.519	175.0611	No results	Full match	Full match	12301257.884023843	10410634.894999813	11059014.55384192	28092741.509776186	7316494.676239066	13884001.225665646	18162677.635667864	16351325.248765409	13797680.484323554	4809705.268338824	51369256.8409947	37582043.98912096	6477494.506051082	22628222.138418272	29757270.4551453	15242031.048210785	40771199.35754267	62365480.97799576	9425123.678385017	13386819.857454088	0.471222159866817	-1.0855207094154298	0.0436739552946725	0.74	1.36876902875795
Com_3475_neg	13Z,16Z-Docosadienoic Acid	C22 H40 O2	336.3031	11.628	335.29575	Full match	No results	No results	7489962.567870384	2752519.9105648007	4916990.54036365	1913100.1937472909	4290798.299507411	2559610.6937708054	2680360.549175977	7774692.236018824	20760105.583545152	35772328.08754078	10468495.426379152	6229852.920544593	14903439.390194733	17542850.624437544	16344686.525437267	6595879.808048135	23062328.981284942	7591855.5708390465	2770970.1326208096	12624354.000003839	0.769549153345284	-0.3779146162575715	0.127806296884864	0.72	1.08289585024762
Com_3486_neg	11-keto Testosterone (CRM)	C19 H26 O3	348.19354	6.267	347.18634	Invalid mass	No results	No results	8560653.600092266	5376109.102362848	6184192.898471516	10555293.37536475	6967312.933016622	48508980.90143257	8014034.850804818	6980507.018831995	9707972.426677877	4972120.686188784	7093393.901998204	4339135.263011005	3659232.5795705244	5594524.315582137	5788503.886279691	12656788.728736553	5039581.58740294	5459445.047355225	7504867.844634957	5254963.634857217	1.85648929152665	0.8925769935627293	0.106006250530172	0.73	1.17661258220595
Com_35_neg	7-Hydroxy-3,4-dihydrocarbostyril	C9 H9 N O2	163.06301	5.403	162.05568	No results	No results	Full match	7492555527.273377	5464315598.250255	4278264043.3289437	5479742746.165646	5834231021.3899555	6163173803.964368	5819080900.285432	5588969201.592123	7978588340.588906	4637890271.770722	6470623851.327051	3964781431.213905	3982931239.547051	4300336834.451322	4710872703.464197	9836409409.65356	4726673855.709428	6769907960.05773	5161535588.58493	4876604057.9166355	1.07182638505677	0.10007123629715171	0.402042444515842	0.65	0.706423736777905
Com_3508_neg	Fumaric acid	C4 H4 O4	116.01099	2.312	115.00373	No results	No results	Full match	20536340.566526458	14192553.055464385	11793032.087843783	5801950.920459677	8600511.382434262	15031787.226484291	5881870.723547966	12947305.96209862	11326819.126137922	7557069.414004228	17144061.282987	11039044.218396049	7385723.606977753	7517171.631871766	12873802.226466682	87264080.60611275	12752817.906400241	19290428.096853364	8344891.596516965	29935638.04333654	0.532289798363325	-0.9097161784298569	0.188860137172035	0.61	1.11306760231241
Com_3547_neg	4-Hydroxy-L-Glutamic Acid	C5 H9 N O5	163.048	1.478	162.04083	No results	No results	Full match	29339318.19773203	20670383.854583446	19545311.84250923	19688646.235173896	22997035.363309145	28732724.835134972	23181793.202032883	33293797.203073356	30009149.058741696	15495421.394584626	38656325.60955488	9994666.298062298	17333746.15143028	22173583.063239552	23534150.100012768	22074942.793784212	22091599.9928329	60460040.8775264	30121732.241222806	26278540.40911298	0.89085575042022	-0.1667362490000804	0.821421441606336	0.46	0.249431107319304
Com_3579_neg	1-methyl-N-(4-piperidinophenyl)-1H-imidazole-4-sulfonamide	C15 H20 N4 O2 S	320.1292	5.981	319.12204	Full match	No results	No results	29738078.859530613	28555104.98991392	28922013.201961365	37305371.56274032	28755743.914079595	32641830.318147887	42696721.0979475	44267240.185175315	38827503.940032646	23090677.247191854	31074548.47457847	14872196.19770696	21137069.19014455	22320995.198929228	28931143.472463336	62483591.292008616	19310812.889073327	39647842.81573283	32478364.74224601	28619556.49278026	1.11275126940858	0.15413114659419797	0.271424059394235	0.66	0.810941678373715
Com_3590_neg	gamma-Glutamylglutamine	C10 H17 N3 O6	275.11205	1.439	274.10477	No results	Full match	No results	28208224.580666218	27150680.754867706	19352254.361223545	28473686.35603501	26793884.42353666	42657992.12582776	31813975.353426933	30069918.518650003	47132999.41418711	22627411.7717233	26933266.724660397	15030577.013267905	16827007.864712443	27055003.538408153	33360241.725127675	56402902.748423755	23926395.477476545	59461827.959281944	33600898.1543463	15995692.115066722	0.986024393638298	-0.020304756452860402	0.72818439630496	0.56	0.301251933313741
Com_3613_neg	LPE 20:2	C25 H48 N O7 P	505.3168	9.851	504.3096	No results	Full match	No results	3442926.128928049	2382326.6547139557	1031374.8291579242	1782000.8277028466	2764733.766055809	1514716.0864185346	1916200.5648634539	11964049.51213532	3027352.6328542917	6235840.889891677	2507393.477910941	9457903.907381099	10596796.046249645	5290578.4282705095	19242796.509083994	1161750.109019208	44239277.10140664	5531616.817821319	1165087.0243196287	3987897.8723014924	0.349497367623955	-1.5166465054673883	0.119517594984228	0.69	1.21278841313
Com_3650_neg	6-Deoxy-D-glucose	C6 H12 O5	164.06869	1.475	163.0611	No results	No results	Full match	36784364.448070236	27446907.852309253	24215395.185963597	19340914.56620952	20136613.62683111	25741631.9618706	30021750.051943026	29757129.65521102	25398902.623489894	17600887.206392553	35548687.12158362	20469464.6066469	15685224.267694784	18411666.956440825	22190109.440418087	37546880.66355853	31453098.249824785	57814621.32164009	22374425.520599194	20639541.269558717	0.908946643128404	-0.13773248688533105	0.783515156773147	0.49	0.309979601475348
Com_3666_neg	4-Hydroxybutyric acid (GHB)	C4 H8 O3	104.04733	3.529	103.04004	No results	Full match	Full match	12662170.447870158	9104989.311775032	7478672.402395691	20881741.10191064	15267657.582474165	6956219.7435299	15978616.353707384	20150577.278708003	9860468.334051918	9674057.069980782	28787895.629516844	12898630.289443174	6260970.886872031	21770825.988962717	11388809.633252662	27094897.19061071	18256368.705325466	57433719.19244735	34031220.80685572	5689478.78140592	0.57248583191217	-0.804688105578183	0.155446410150166	0.69	0.989479762473352
Com_367_neg	LysoPE 18:0	C23 H48 N O7 P	481.31689	9.562	480.30942	No results	No results	Full match	9778587.94362545	5178169.38818446	5288227.70595824	27523775.309297506	56494738.09724937	6675634.059605638	4509857.327406287	291620935.90113014	25795725.172707483	7447003.542587795	5465381.227524683	174283418.69778192	589101585.4581217	124612977.2802203	249821058.31948563	3499564.140487303	199265709.66406614	327799918.6182328	99584738.7631574	82238230.34353204	0.237279280082676	-2.0753419691851853	0.0192668772515585	0.77	1.57224319752289
Com_3672_neg	Lysope 16:0	C21 H44 N O7 P	453.28579	8.634	452.27847	No results	No results	Full match	40241142.65567748	7013757.949673184	17055517.769424077	11307304.238283094	43518420.01834431	28074955.619671535	5880548.124657768	45930785.63673857	9927447.0991712	12492788.092965264	7635660.677390951	20678447.2657189	27218716.851224925	13015500.145148212	12978061.364923207	3258001.6156996787	35175949.00301524	29838291.43810315	28925903.921638254	26489649.242569532	1.0790807221925	0.10980279174976201	0.963482335657559	0.51	0.355057642160858
Com_368_neg	ethyl 3-cyano-2-hydroxy-6-phenylisonicotinate	C15 H12 N2 O3	268.08081	3.216	267.07349	Invalid mass	No match	No match	1215229301.8768272	169484342.78211948	321807650.28958595	116108796.87360822	669384267.0544947	897291454.1232965	136809547.14818737	795919454.4745765	416394671.3824502	154002424.43795076	46740946.55778628	25638879.561908543	61951983.40460076	142173560.8381884	27137104.765839092	74988399.5373223	205419701.79502788	100464329.20494002	317375579.7944307	15615101.351371126	4.80826048904031	2.2655150566287086	0.000843994182983125	0.9	2.05409573220435
Com_3680_neg	N-Acetylglycine	C4 H7 N O3	117.0426	1.695	116.03534	No results	No results	Full match	29301771.60188118	21565572.095858395	43643754.61277299	28817112.238892145	30136046.522994768	18041831.53721941	21632673.60840833	22513922.408432048	30485932.93086712	25052945.1701187	36534719.34938409	23857523.91339697	18213449.20251745	20610717.135376148	23731853.05156292	26681673.48896666	30855288.52740119	57207010.08962118	32466789.94297045	27955894.6650248	0.909687993153732	-0.13655628354793886	0.582725433114798	0.57	0.397267751443768
Com_3707_neg	Methyl alpha-D-glucopyranoside	C7 H14 O6	194.07897	1.778	193.07167	No results	No results	Full match	23509475.43734518	17472252.243403338	18244516.33869221	15890744.494560968	19397399.17748489	16868116.394946884	15473339.868348742	18979806.12095642	24964922.289101653	12851386.729177697	18682178.30106838	10135687.106886728	9273745.361127706	11362960.892560767	15138961.289826801	80516101.89689954	11297365.099268695	30712928.63659392	16105422.531619579	13257340.427849572	0.848344769664617	-0.23727739566511527	0.747121915149775	0.69	0.443950393238514
Com_3739_neg	isoleucine	C6 H13 N O2	131.09449	3.332	130.08737	No results	No results	Full match	41439975.82140408	27709090.637294937	28301559.986265533	10823250.150511146	17606939.849293623	25584961.700597674	15073013.048079053	19430697.874105737	19148155.72515879	21986163.78934998	19951205.95104809	12303962.80302229	12517137.399205826	12678214.491820699	18216041.468142103	56981697.41693075	39628106.25340843	55750904.70634956	21014096.143893342	33629517.323222265	0.803421298305958	-0.3157713878566053	0.607106143406758	0.46	0.521292165608874
Com_3760_neg	LPC 17:0	C25 H52 N O7 P	555.35364	10.004	554.34637	No results	Invalid mass	No results	719715.068196261	451407.71049888124	557205.9344855957	652784.3238013834	1426156.7339874848	432176.7287513934	507945.9357693063	10516723.191201638	680848.6727662303	697865.4325431793	744356.0910389373	2960260.068683816	26699511.593044516	1675468.366462315	2530258.0857420643	273922.0194820651	3911080.2134764474	4308407.782213326	970819.0643251998	1977956.5772255568	0.361391803316072	-1.4683643099060948	0.0715179664075299	0.8	1.29171751704957
Com_3818_neg	Mestranol	C21 H26 O2	310.18108	6.766	309.17392	No results	Invalid mass	No results	21884637.365969226	40048816.85130262	28260242.05799086	12769043.89545656	36800408.608500235	8227679.968604862	10961358.417187294	3973332.6830272176	10164313.416189456	11596765.214744601	12303879.238415478	12882603.275238898	8862135.860727023	11457920.505110085	3012873.1671844274	35638028.20451804	17706900.467584155	7893175.49879882	35413751.33901219	26016914.452119738	1.07885133373037	0.10949607440239202	0.813883689617695	0.47	0.573342005294632
Com_3881_neg	1-Palmitoyl-Sn-Glycero-3-Phosphocholine	C24 H50 N O7 P	495.33285	10.006	494.32541	No results	No results	Full match	1398960.81787869	1211526.989835622	1076401.3853344894	1255536.9187312326	1084815.9344395539	831229.884939708	976961.0755418342	4821974.33795899	1309514.664428822	2060980.1649335024	1318515.5289150705	2467540.713786121	16758250.754017496	3326544.770617808	2932647.4447385734	490228.55304569396	39961863.1777303	2989910.939472908	1382466.3338143795	2082481.9191919165	0.217444095709573	-2.2012835592569813	0.0833411539959313	0.79	1.26789951260735
Com_3894_neg	LPI 20:3	C29 H51 O12 P	622.31236	9.795	621.30518	No results	Full match	No results	1634862.8777184172	901762.3027161462	748146.2143704892	894502.0846773349	3814167.996287349	1404528.7493284594	337247.12555132905	8022940.304856531	1686020.5791294884	3600998.7832366386	1785527.8869744346	14764738.133411042	10167159.769409144	1686154.0204884673	38235355.823441915	275573.8888411104	12339556.755330024	8979855.189257437	2558041.4988679467	7159407.245779191	0.235271614557729	-2.0876008245040434	0.0462749119388879	0.8	1.41836692454475
Com_3904_neg	Thromboxane B1	C20 H36 O6	354.24071	6.175	353.2341	Invalid mass	No results	No match	29120219.810450338	28292752.382184215	29897469.757215317	28856896.709869295	24163244.903484356	29169387.139572907	27399515.988496933	41968018.89195328	49788542.10506137	24834870.948626455	19212198.635751296	13723337.890833277	16846669.058909442	20138853.30254764	20468383.5843457	41558730.77233044	16146471.790682467	27009684.472148765	29209111.442795172	17623683.134649564	1.41252131624838	0.4982726392897955	0.00946160428364354	0.83	1.6869691699247
Com_3920_neg	PC (2:0/20:4)	C30 H52 N O8 P	631.34901	9.26	630.34143	No results	Invalid mass	No results	21931643.347040463	3402244.5620101164	6412824.083334953	3000273.0477940496	16460263.601972902	7995746.825265841	406886.5582286837	41776361.741869114	5393961.073867458	988504.7997282383	542399.6005088261	12213973.588355046	12900926.461603325	13220361.184876261	3919612.6631067274	523752.5421765767	19681575.43544317	6772866.466904769	12705980.250093812	4361700.913710314	1.24095810377171	0.3114544091821321	0.999918594232688	0.52	0.354687386590704
Com_395_neg	2,8-Quinolinediol	C9 H7 N O2	161.04754	5.403	160.04028	No results	Full match	No results	969311245.0643274	744911426.2909063	600898977.4196451	720321160.6827728	842346714.5996505	766498860.8335143	772278539.6033278	822030668.4593518	1049114026.0339161	624664317.1184416	877113717.4708582	542409096.331068	546697423.4826729	602567854.9046853	623994541.0632715	1399447815.6177073	654512130.2169836	894044905.2836486	714076614.1175333	668537963.4484621	1.05170185920767	0.07272578143268289	0.471662445727125	0.66	0.628287920808956
Com_397_neg	LPC 18:1	C26 H52 N O7 P	567.35385	9.77	566.34644	No results	Invalid mass	No results	43454508.06043111	9776775.569849165	11002392.64412879	12565176.332326537	84359976.85553752	21084787.46852378	3526731.8629080355	464224767.20093375	31583115.447830483	6375544.38422307	3705808.35831966	168750888.50911373	538894652.8128552	84743337.15355606	159512249.77810654	2114156.6894503166	240514054.5557369	226731762.8581042	53753278.516020626	32147721.832698766	0.455336810576797	-1.1349939997079128	0.18145993553626	0.71	1.02763434826795
Com_3973_neg	Verbascose	C30 H52 O26	828.27639	1.475	827.26923	No results	Full match	No results	23370171.242550515	5821269.442626925	14959198.078563647	13674655.450721763	12707823.548833407	16228798.326310702	11800703.048437126	17260272.15248722	9237637.04324262	6815244.782160881	11548016.692318868	9699433.668455198	9215208.702629404	9480224.206862874	5318560.52069013	7837613.615864385	13677146.36259905	50954109.03993634	10553326.547611361	13529441.400310175	0.929926720523395	-0.10481106049768713	0.799484761081095	0.63	0.186821622676999
Com_3974_neg	(��)9(10)-EpOME	C18 H32 O3	592.47109	10.927	591.46387	Invalid mass	No results	No results	872389.6074700126	1841137.161640297	1094870.3873757676	628096.5225182628	620007.0632559401	968234.2944508794	1753139.0411722308	10388578.233187085	5613122.679609019	9357020.865615768	7549093.777308965	1188560.8872092245	1264467.348784331	7509354.188592435	36955165.56289696	247628.71513685118	20917369.93310494	13723567.85006625	748236.609529663	7877695.907676585	0.3381936114685	-1.5640786876225103	0.233859251052673	0.66	0.931532475510148
Com_3985_neg	Octopamine	C8 H11 N O2	153.07896	5.726	152.07155	No results	No results	Full match	26356514.253230784	19551407.369751543	25104509.048608385	18925936.145418413	23098999.629926372	18104593.68985323	22802953.98495786	15697891.217758974	24975174.9039398	19820675.731064543	26423999.105428156	16438967.225625148	12655864.511903167	13751497.314563004	20785729.381487086	72272463.52439505	20664408.67893674	31498155.05429481	20215333.731226142	24586858.235550884	0.82701201763196	-0.27401980097804296	0.677692816871816	0.47	0.618361708151421
Com_4051_neg	Quinic acid	C7 H12 O6	192.06337	1.46	191.05602	No results	Full match	Full match	27592793.272394117	19856640.049741365	13380903.94756855	22479848.550906606	19194365.130694438	22281212.137950763	35434037.64438697	26622026.936081156	26390011.833149504	12863520.715986395	29888128.427225657	19498409.05969099	12811463.370428307	14106704.94033666	18878304.442572072	56459868.53102102	26235132.232066102	49035016.84256773	24348928.884145338	37521410.73736589	0.78292376116283	-0.3530562659755903	0.358592701301962	0.58	0.860851623942438
Com_4052_neg	2-(acetylamino)-3-(1H-indol-3-yl)propanoic acid	C13 H14 N2 O3	246.10033	5.677	245.09306	Full match	Partial match	Full match	13532595.372074248	5352314.065542325	10074140.789348604	16580337.946328765	17072072.19755403	14237552.451833505	19502600.31470428	24512774.29792742	16699321.77878228	14149648.784119004	26392548.93251259	21335825.39330492	13401767.67004641	15353743.334277485	14050081.128702508	19489142.32681082	14386867.35231321	49532796.78185877	19425637.604339167	12689088.434536917	0.736267103914622	-0.44169885090699823	0.145621583284448	0.62	0.997087836767994
Com_4064_neg	Prostaglandin D1	C20 H34 O5	336.23023	6.755	335.22302	Invalid mass	No match	No match	18037185.234957892	10609185.865280757	14354720.52306471	12128015.384526446	12811243.042575633	14473309.835050492	19396383.100396723	15604587.98617557	48380381.875494584	7069011.174218712	16764728.272653688	4760758.157653838	6062937.072169963	6243782.7883007815	9715660.05933622	63119891.59887525	18770509.25593288	33390555.481038988	8176717.2022664035	9380832.737942986	0.98003049469193	-0.02910145396936819	0.527049947296848	0.63	0.529867695560025
Com_4175_neg	2-Hydroxybutyric acid	C4 H8 O3	104.04732	2.798	103.04005	No results	No results	Full match	10554732.730567837	9855999.921635455	14971504.305704901	5657643.311115823	6294993.130230685	6734236.753395232	8015781.311332654	14214257.967170266	8054202.752917858	5599395.224554792	23450742.20975601	7747807.108459243	3693727.33130461	8757892.054079223	11723005.559536943	11100084.911512664	35863115.88675164	35675733.894628495	8002204.104043985	11106560.27517319	0.572506666359313	-0.8046356026078638	0.157419123025528	0.68	0.989405414746515
Com_4190_neg	LPG 20:3	C26 H47 O9 P	534.29596	9.916	533.28857	No results	Full match	No results	26835988.320375323	6345112.774103629	13348344.645241462	3230403.9621145246	35397773.269268006	12877169.646241568	300535.263997583	25715004.124567434	14297721.233751507	1548843.9870367444	7515365.047974198	15375596.057098227	10745469.853590822	7882278.595831366	30133377.622880213	298088.2625064835	22425447.23357371	12828400.34296857	7399979.914174127	43960931.008377835	0.882268820422413	-0.18070979420599226	0.68284702116406	0.47	0.369458674645645
Com_4199_neg	1,3-Dimethyluracil	C6 H8 N2 O2	140.05849	1.508	139.05116	No results	No results	Full match	32629272.30827596	9653096.170649422	17393632.840881713	12506804.56638461	20713294.087212987	12480842.640315242	7840922.452614133	12644727.849512046	15202942.760842692	12362099.053502176	15764132.265539182	13691908.250336586	10737879.15523789	27460222.459808633	15538824.669721033	10572371.845017372	18242385.989898052	29901413.607467495	17205605.03904182	15697347.918700611	0.877671754146468	-0.1882466166399443	0.367679143409952	0.64	0.629107751729864
Com_42_neg	methyl 5-{[2-(ethoxycarbonyl)-3-oxohex-1-enyl]amino}-2-furoate	C15 H19 N O6	618.25284	6.499	308.11914	Invalid mass	No results	No results	1923495354.4811122	929020120.944558	2135064221.8861482	1960053766.3775012	2027152864.1558676	2062149424.1534977	1578257135.8650749	2107376229.4663856	1158196455.503576	1689923024.9554815	1822541563.9105308	2634644000.465754	3494699523.0043206	1812129394.2253006	4546987969.565209	1559746308.5514848	1907095281.0250385	1850299947.2974522	2372529737.1694236	2021822572.1057222	0.731426425477242	-0.45121534458724644	0.0527893842172719	0.64	1.3136868625366
Com_4228_neg	PC (18:2/22:6)	C48 H80 N O8 P	875.56752	10.701	874.56049	No results	Invalid mass	No results	375331.2430010335	368332.6531788079	1391234.8616933504	1656550.7872587538	1547146.2554408151	203903.37545229247	265106.9932071081	307621.1459259246	319525.47250040516	2172495.059632261	267706.69448372326	298578.9765299455	321425.6696351292	2589460.044106389	1688841.1142821512	20296676.180580176	909885.2462845375	312390.193210031	35189702.88971081	1764551.3156837067	0.13525068462345	-2.886292198059994	0.178765532382929	0.65	0.989659300295802
Com_4233_neg	N-Oleoyl Glycine	C20 H37 N O3	339.27698	8.69	338.26907	No results	No results	Full match	25320909.76416348	21355194.461263467	8506105.611540062	6749384.02590471	13368679.524251303	12804418.67561426	8727235.09670639	20372785.832688287	12438810.456014369	15204088.127404075	17803354.983018044	10008810.872204432	14671263.420832315	26851680.329035647	33894044.32697502	7398048.419072178	27223321.413010743	20163861.466136504	8999316.544588294	22379895.581917252	0.764796770308336	-0.38685166397192455	0.278089060448679	0.66	0.799792818625179
Com_424_neg	Palmitoleic Acid	C16 H30 O2	254.2246	9.765	253.2173	Full match	No results	Full match	572305561.7665998	386755371.2991144	392736235.7275251	234574568.88656524	389260275.63457865	331183464.70925784	217398147.35456413	528162482.89977914	465443464.0919048	612590107.5595253	372393030.3538559	307823942.49318373	318181017.3026595	391328399.4493085	563355925.8550801	92561524.40469132	739791620.5440962	475106199.8037103	294819984.1644578	541423392.0906267	1.00820756841486	0.01179268952696753	0.736148166287743	0.53	0.630985427724931
Com_4250_neg	LPC 17:1	C25 H50 N O7 P	553.33848	9.342	552.33112	No results	Invalid mass	No results	32378690.43228012	10953129.91996958	10413915.805632763	1741682.8092229157	14176779.620512707	1566560.8268190285	328215.83536234585	37228343.9301152	2074518.6050278794	4119324.668076659	1303786.9040104202	9159514.889588667	19843131.469274376	7438794.150665625	5214920.705786521	376216.2379787152	16056035.292456107	9556361.497657081	8993537.89266921	9812124.862992274	1.31026058105072	0.3898537595522557	0.853863707135596	0.48	0.495308364742612
Com_4273_neg	PC (2:0/18:2)	C28 H52 N O8 P	607.34931	9.349	606.34186	No results	Invalid mass	No results	6840797.2180307275	387216.04174518853	796096.8071006506	1565922.2251572718	5950498.909215566	2123934.055865127	251231.84695259872	26534859.959737916	1770994.717898093	430001.6692604101	233454.4973842745	5009006.094992944	22322405.97810369	15955447.92109273	1592077.7524190093	384159.3794849536	9428596.242373196	4348398.175548738	11759786.014673183	1682204.3548099292	0.641562391664921	-0.6403385212815061	0.322262298320418	0.61	0.743361071850524
Com_4293_neg	Estradiol Benzoate	C25 H28 O3	376.20251	7.16	375.19461	No results	No results	Full match	7066445.868972905	3983605.090006127	13469962.454911958	30203770.73652866	15518827.07989282	9937424.965000035	18539368.482188396	28844984.40458848	5148837.272189199	9348355.794984655	26219371.769581553	5568885.872166817	6594561.7632479435	9193402.43784001	15436772.43104125	11499333.176217617	11993689.035157528	37187106.47713813	11411975.45128948	21045492.926136266	0.909772937331421	-0.13642157491865212	0.6532099340721	0.54	0.319750009377914
Com_43_neg	Lithocholic Acid	C24 H40 O3	376.29768	8.953	375.29034	Full match	No results	Full match	4939076919.647452	2589274998.0208893	2237650072.1213346	3731207106.326008	3110457648.210125	3041707916.720081	3999577213.4834194	2328448077.116782	4877802267.627295	4146864381.0112057	1714206714.975717	2172896890.626892	2654202455.8804708	3965926874.518511	2088198857.1604173	369556087.60713863	2000263205.7837248	2173849442.417506	2335940147.54838	2716173227.067667	1.5772939124627	0.6574515165288648	0.0279791670666526	0.86	1.56811446179768
Com_434_neg	Uridine	C9 H12 N2 O6	244.06958	2.159	243.06221	No results	Full match	Full match	960315444.2462897	406117280.51445013	414927827.1902437	368448587.602816	465466807.6952492	813602086.011487	609426572.7804166	366834441.2986048	611465073.3379213	359139219.0294517	373900883.56202996	220742372.87267196	96478449.79164052	235961709.72281975	206151267.07990906	276344357.4289405	292384469.74657285	280753977.51894283	209824646.61756003	453429291.7897193	2.03167097218728	1.0226667774893792	0.000607776375991924	0.92	2.07183800027595
Com_4344_neg	12-oxo Phytodienoic Acid	C18 H28 O3	292.2038	7.829	291.19647	Full match	Invalid mass	No results	24649493.08549052	25625636.374854032	10108675.609770158	27721896.64643356	18576884.08226755	26809577.01238917	32487182.969440524	32229435.76735824	38147170.54582816	15689851.989354936	21064810.587110452	6461942.807124436	9029160.629372671	20015469.404482476	24405903.031684197	35337548.02806436	19212571.642149366	18401492.54066936	19757416.22644892	39171711.53219506	1.18410288919455	0.24379444522490154	0.307965610106508	0.64	0.758979484880693
Com_4348_neg	Pantetheine	C11 H22 N2 O4 S	278.12988	5.531	277.12292	No results	No results	Full match	35135466.37628204	33533510.178630415	6644922.378368383	5780241.5615024455	16319658.521297857	23473914.158124946	6898773.257726577	5496769.518979207	15895144.568237986	7578794.337648568	19274616.67019245	7266973.014232804	4819885.67919124	12471251.277287867	15901316.817513764	2540044.848036654	16724753.617562274	16443133.575998694	8778453.576110974	7040164.188301134	1.40891927912195	0.494588958030497	0.410166989229407	0.55	0.582270822744118
Com_4352_neg	PC (18:2/18:2)	C44 H80 N O8 P	827.56892	11.428	826.56165	No results	Invalid mass	No results	754145.9700636824	633938.8097222598	1230699.2300055532	1123056.4461651202	461644.36625153257	175432.3803164487	320355.6372042386	751232.4192087337	700780.5828556325	2509713.3327024253	744109.8425326087	661035.2678206617	616230.8467257516	4074011.5995321316	3892472.6784588518	64697937.44027136	2541003.7201809403	295773.13803863473	19151323.240239736	2885631.4044203763	0.086993171281391	-3.522954031860834	0.0393671654323019	0.73	1.45749077642751
Com_4385_neg	LPI 18:1	C27 H51 O12 P	598.31254	10.173	597.30536	No results	Full match	No results	319256.8885485932	208422.7858212403	236903.64920905745	245947.56799714794	1747716.403716413	231641.50970635368	152179.70699928218	21234741.386143032	1153733.132701386	2033259.8202021706	230845.98779778357	3796451.9292565887	21703438.683412466	2808202.3312521246	9290481.851139208	276692.69532164617	1392326.755478881	10273366.351944957	754167.5880506391	2288996.9406553055	0.521893740912726	-0.9381719951100357	0.0841380025718535	0.75	1.27710278035076
Com_4386_neg	L-lysine	C6 H14 N2 O2	146.1054	1.236	145.09819	No results	No results	Full match	36780558.67060019	33180007.44724488	26448104.694120727	5997545.386643783	19156039.731745027	19141845.7386247	7721581.056540321	16510131.250299077	16820068.422909696	12476405.688492911	13688353.26044393	12673713.554075705	10148044.759068748	12994527.895255473	11416832.519475903	44534817.992825165	24627743.1791886	20426247.94549227	14676253.724023325	18261571.786779165	1.05878600586012	0.08241103174645135	0.935072858021958	0.55	0.335843809511496
Com_443_neg	LPG 18:1	C24 H47 O9 P	510.29582	10.295	509.2886	No results	Full match	Full match	135327024.1539134	6440766.1636188505	22739964.710962184	5513336.926811488	310685094.36779636	78217755.41373411	951154.4788248824	807246021.0856348	85846528.53993018	56602381.002399206	4715137.31032697	168462650.43522266	455163955.81743073	131879163.13930176	278997848.3358788	1201725.9630125628	219487728.11721468	194034544.16826722	82082525.36951342	348436263.9926121	0.801061731788799	-0.3200146703384201	0.408917828509241	0.65	0.71750884191018
Com_4440_neg	5-Methyluridine	C10 H15 N3 O5	258.08538	3.884	257.07809	No results	Invalid mass	No match	43946312.13775041	21443686.391476538	11522900.240923265	10817762.528689679	13555361.693544906	26778086.209264465	18972494.273690928	18076247.650528595	30252859.772219855	19356194.40533522	13666974.932710545	10354494.21166679	5735995.611974661	7759702.403415006	7494883.332619451	18059076.332422167	18362103.650940545	35808676.17930066	8918578.933559256	14077075.894105302	1.53112977032113	0.614596563088966	0.043609856390283	0.78	1.34906385240004
Com_446_neg	Deoxycholic Acid	C24 H40 O4	392.29291	7.998	391.28543	Full match	Partial match	Full match	359310645.1633631	356974909.4219461	376722298.1522662	396528135.45260596	400894870.865443	28171689.75148433	447192909.68235517	456012305.5483931	215517347.08967116	408249880.71612185	383038506.290211	168941610.54733142	484448493.2208204	405225982.5642135	331042981.480903	118874237.72261848	157586014.7845973	192949893.68343028	219594468.47566873	398522411.0382321	1.2046518976429	0.26861631815875575	0.732986716338622	0.64	0.506070383455042
Com_447_neg	Maltose	C12 H22 O11	342.11644	1.397	341.10892	No results	Full match	Full match	854006084.5883696	212452353.5639365	430726030.4355239	459775766.94892526	474552920.59145963	553499763.1318322	377737872.78635323	800952299.6651058	490949144.1665464	284499208.8698142	227337250.70878038	262804120.4638377	184286872.93298662	287470701.3556176	134903357.40857556	293708088.2869348	423235187.18455994	548565274.280425	260334433.5846063	327523242.1386294	1.67419298161883	0.7434658346849708	0.0124394727425767	0.81	1.62718264147618
Com_4475_neg	FAHFA (18:2/2:0)	C20 H34 O4	338.24554	9.95	337.23853	No results	Full match	No results	14575413.079062445	8465563.46214795	10855515.061209932	3867217.5599703984	7931865.603164133	7054248.17869614	3061865.8543491797	18206970.207011823	7713517.581592056	13793317.325206762	14037760.375792576	14512306.820749637	13274299.594365172	16375116.057592979	21191602.38828421	1548777.5395298027	32997477.96616996	15363549.532111343	9827513.17617051	13676957.912542315	0.625144910231849	-0.6777374458478149	0.210001228862777	0.74	0.985122749011144
Com_4486_neg	15-OxoEDE	C20 H34 O3	322.25065	8.302	321.24332	Full match	Partial match	No results	18353891.721825887	21129186.873917244	10442127.898065401	9758438.479649134	21007534.59177261	16594004.272701593	13718177.02705414	23225229.837061923	21618442.466938324	22287824.813205924	35053474.1995666	10896915.24706884	10910028.975127688	23320880.76493202	29270322.481840257	19350334.18902528	32846268.3854075	26873418.124800444	17618690.261163376	13163073.572981028	0.812275837695758	-0.29995836489194305	0.344811193186352	0.65	0.681802110582263
Com_4509_neg	(��)11-HETE	C20 H32 O3	274.22957	9.95	273.22354	Invalid mass	Invalid mass	No results	14308178.490904167	8238006.763220617	10905238.100401985	3687550.709209925	7822893.779174953	6983250.126604746	2902090.242355047	17600511.777897	7270107.09168756	13718759.470292768	13731315.542606877	14121278.719371444	12784010.730046922	15749083.63951503	20719629.57344356	1028735.7281617988	32657712.465246964	15243950.98117944	9347274.070120571	13558712.978993122	0.6273366275091	-0.6726882969715535	0.299640392385354	0.74	0.872118411632044
Com_4530_neg	S-Sulfo-L-cysteine	C3 H7 N O5 S2	200.97638	1.325	199.96913	No results	Full match	Full match	5585040.421724802	4087974.717849393	4739974.404620668	7466466.737772115	3730236.6223873952	3023292.2246653307	10232519.173628943	6809107.892157356	9180163.285832625	6383592.918437804	11357352.598320426	6234340.822229308	3359980.4472362096	5301138.666397896	10172829.82432965	61466412.02897226	6600270.325507658	13610670.406587211	10117991.465623002	6811830.477965766	0.453507300898778	-1.1408023183658098	0.101217541053306	0.71	1.20756448196253
Com_4538_neg	Syringic acid	C9 H10 O5	152.04717	5.474	151.03987	No results	Invalid mass	No match	14053257.11323138	14594507.700495763	13877430.596988577	17814775.791712757	11173994.508196482	14322795.334308833	6005444.915348813	17585115.755713895	19514926.506293956	12451739.99143718	26025585.808241397	13641326.620637843	11132633.358634587	18477420.616293166	23377745.578345135	19699707.060032587	11552523.814862479	43072471.181747496	17728649.246507026	19092953.533340603	0.693784508148705	-0.5274404685417755	0.0613364655984436	0.72	1.27561202798371
Com_457_neg	Suberic acid	C8 H14 O4	174.08894	5.732	173.0816	No results	Full match	Full match	385810321.06548554	249185154.01742944	291967137.6671583	390897633.336314	313192106.84078795	401313430.5006824	539827945.4736228	778155859.6282665	446445174.06616974	178189388.1402491	317018846.2388627	176123324.09643826	227572286.82817975	185042972.22501144	240702292.5567199	321037530.8407144	205846440.4178955	299563961.3771912	211407356.88882822	334805247.53030944	1.57792552242578	0.658029112219109	0.016833238852976	0.8	1.58683551752631
Com_46_neg	Soyasaponin I	C48 H78 O18	942.51915	7.125	941.51215	No results	Full match	No results	516476196.67160195	513842992.852762	478006663.8234596	2646603532.3388762	1719977864.4781733	408825364.1384991	1134516435.2212908	2178282853.1874475	805279238.6263276	1629487948.1930468	5025461660.652868	1618746696.1021302	330019538.59505844	2584838149.0739665	2674308899.8153853	2953754675.7862735	1621089640.83945	6851386298.272462	3683333894.2274666	702999423.9734949	0.428985427877864	-1.2209994529560195	0.050530712934445	0.75	1.31370971205363
Com_4609_neg	Ala-Leu	C9 H18 N2 O3	202.13176	5.219	201.12448	No results	Full match	Full match	30878268.97869283	10764286.814634455	14680617.559814425	17161183.817381337	18797953.938804276	20131810.859448917	17298150.520814534	22565610.299788892	18234562.946906053	22150964.23984635	25525750.728680663	10572187.108903743	11482626.567451384	22272408.760640234	16361421.018675176	54029260.58601004	16443525.905560669	42243013.40718554	23521829.318650283	22141766.95687084	0.78768724951539	-0.3443051722314818	0.436016253831867	0.58	0.670297729719065
Com_4613_neg	Dulcitol	C6 H14 O6	182.07891	1.353	181.0717	No results	No results	Full match	14536616.854415907	8212729.911394886	12019652.347172506	8214143.335547275	13067572.202806445	13069418.831562547	8889057.759333948	12945801.278552635	10285314.283521825	4464905.927268062	37062724.79452953	15844075.630312191	3087261.186638467	6093443.967510597	7372362.9994632695	24990868.193791483	6552406.79652651	13508450.525532512	6342532.986328394	6247524.209014751	0.831658846750054	-0.26593625045876923	0.882487623615569	0.56	0.363701070558555
Com_4691_neg	PE (2:0/18:2)	C25 H46 N O8 P	519.29616	9.191	518.28857	No results	Full match	No results	5761078.262077032	2226201.1068084943	1505404.8569601823	3150087.381270184	7138798.676738684	2118396.920375059	1608121.717812887	26401485.078491885	2756862.942046987	2245441.4614314125	2446021.156742499	6810991.806872651	19941214.850473914	18038708.934473492	7200973.707761775	1285415.5068011228	18950365.263382737	14532533.411601095	8215839.178235854	3180773.730034661	0.54582832595251	-0.8734808291671631	0.0864411293430892	0.74	1.23790581039353
Com_4718_neg	13,14-dihydro-15-keto Prostaglandin E2	C20 H32 O5	388.19643	5.277	387.18924	Invalid mass	No results	No results	8574515.396402458	5418974.108865635	5517561.9627395095	7738841.010205967	5921577.221055453	6434759.135444262	7625168.036181838	9213977.477445384	7196325.779487302	10907669.043089697	11276128.328693269	3032076.8247824055	3703284.9441602626	5653803.4474552395	4190302.9169672206	14423572.15377379	11784786.185452765	40885230.42961531	7112804.161005949	8544644.665109416	0.674004500783277	-0.5691698695988727	0.671336465124608	0.53	0.331913498897411
Com_4734_neg	LPC 20:2	C28 H54 N O7 P	593.36955	10.065	592.36218	No results	Invalid mass	No results	3656150.285596187	737369.3585759011	986722.7946817976	953933.6205060265	4244973.763575261	1931254.5982976288	841194.4411126158	13149218.241426412	1338333.5992545984	1515949.17012576	1326856.4234038575	14100668.405590454	19651019.359669004	4081308.479008241	19952941.8804764	387726.29769674136	20122734.11133674	7246862.757957405	3332604.795771328	3593084.5139113697	0.31296814649064	-1.6759122659675698	0.0504600292771963	0.75	1.38867528673518
Com_4735_neg	Glu-Glu	C10 H16 N2 O7	276.09618	1.492	275.0889	No results	No results	Full match	20305280.659212437	10323898.329117166	13839584.514100062	4417554.2101895325	7132656.275363911	9710358.975690449	6950388.930968467	5359702.854725847	11302623.106660202	9016960.118915768	15456288.337808266	12247910.90391879	9083647.422895405	7800933.435725824	12404114.617135173	18442979.355653327	19009303.298681423	16579990.18920391	12132867.223918837	37742023.680363685	0.611304985921763	-0.7100357608366775	0.0248626598392698	0.79	1.6113031559715
Com_4745_neg	N-Acetyl-L-glutamine	C7 H12 N2 O4	188.07969	1.72	187.07242	No results	Full match	No results	40415797.95927624	20538295.026623186	34572546.96538754	17276819.159097753	25727762.619752113	21403518.508515842	17974324.430053145	24111033.443843354	24666447.948276427	21677583.17726442	28873855.31291279	13776328.219256926	14452488.858822681	15564690.29288872	18026789.977822743	25547048.69866621	22187674.472688664	25253877.651083257	24275586.599022206	19983580.127077024	1.19439182338501	0.2562761941598781	0.161377274662078	0.63	0.964862975765762
Com_4766_neg	Thymidine 5'-monophosphate	C10 H15 N2 O8 P	322.05702	2.234	321.04974	No results	Full match	Full match	8395126.838831123	1781785.8890380987	5082395.837686699	2554740.4003773187	8104475.199397316	9214655.715580579	903855.6698624693	23329018.829919886	9500769.37395617	886996.3625862609	1211727.1276744031	9556118.417959163	19452270.03544832	3428624.0905314907	2351140.8230704246	11675008.800971527	601472.3435634677	1187016.800567942	1031083.2648819232	17620417.143161345	1.02406142823901	0.03430225787476736	0.682068794642618	0.51	0.318879563968449
Com_4791_neg	Cer-AP (t18:1/24:0)	C42 H83 N O5	681.62821	11.132	680.62036	No results	Full match	No results	39800497.9336195	1537382.265432284	1414915.9921038072	559391.6673611315	715912.6275758267	26036452.160910875	672699.6293774091	826011.2364365958	1137790.4342638466	1125608.1506962406	923236.8495911285	600196.1514854361	5179416.835602453	13536139.240416205	26599979.361603785	18257098.978485025	3370589.391641321	950470.4727337527	776906.3157742427	1444934.4523947074	1.0305377660735	0.04339737622950959	0.489534408599141	0.6	0.546850442075984
Com_4828_neg	FAHFA (20:3/22:5)	C42 H66 O4	634.49416	10.332	633.487	No results	Full match	No results	10562339.56354561	2611733.297312252	6541156.44679318	299920.77030368155	6090823.801429942	1846887.6032373363	122874.08127253588	18416447.449972257	3041048.3827671492	12184770.536371462	2931562.885539672	8015267.000819516	8625465.590011166	5728774.207202664	28723746.64118739	140429.01933681458	25424374.40116734	4939434.828249441	1815284.5815866264	14993230.144837957	0.609033770588406	-0.7154058678893681	0.427987480300748	0.6	0.751527447374271
Com_4917_neg	Lysopa 18:0	C21 H43 O7 P	438.27617	8.806	437.26889	No results	No results	Full match	4955663.955076182	688522.8601556462	1535918.3012133641	2978765.58749882	9896106.67125768	5043469.801656284	378759.6738138974	25977567.322904047	7409183.079765329	2517119.5215787883	1723314.1230084845	17680912.705178592	14740798.127950074	11253354.981927887	28053757.016086325	725467.7521354596	19269655.794078212	16578658.929197874	7702386.257260124	17893164.04231341	0.452591148713477	-1.1437197246706245	0.0739131166675827	0.77	1.24564454759339
Com_493_neg	Salvinorin B	C21 H26 O7	390.17154	5.963	389.16418	No results	Invalid mass	No results	321143625.16749966	273029652.40028965	299740295.50926936	512549306.58076555	283745692.04936624	419478862.9475037	632010232.4335272	713070574.8617796	643723986.2124661	307649024.6436645	381333383.4349286	143408282.9816088	290313771.3960247	224301885.441774	354467868.4550294	336950354.59902674	243207940.16389987	450556181.11697423	348979720.3466903	320141834.3064813	1.42424814363233	0.510200525798402	0.0509297406145999	0.68	1.317987893327
Com_4953_neg	Phenylacetylglutamine	C13 H16 N2 O4	264.11124	5.681	263.10477	No results	No results	Full match	8062082.368722084	3443918.8167313715	5368814.502671443	6541294.2770252535	11419881.18337842	4253091.637146384	6126114.339191865	7116483.920270272	6826120.602664765	5088042.795132858	10450789.021697659	16085557.707834575	3777903.7232019054	10047075.68122378	8748228.030956095	9990477.368658988	8600761.641805485	38333701.80716166	8562690.229733268	4500688.133530924	0.539437377327426	-0.8904726062825323	0.0643880656548257	0.77	1.26591718037277
Com_4975_neg	12-epi Leukotriene B4	C20 H32 O4	318.21917	8.391	317.21194	Invalid mass	Invalid mass	No results	3069445.088137577	2324860.152035296	3528868.916278664	1631458.4129995918	2225868.6516520185	1401271.5566407263	1460313.1269320275	15639802.512978217	8527053.912233008	7626899.635970263	20620539.143318675	8826688.489250757	1041087.6975281432	13021307.120754113	22780620.03300763	1616207.17247605	28756951.987040948	19770817.80146817	4019837.350724256	3158480.370138594	0.383746204499207	-1.3817756135309325	0.0946142630187541	0.73	1.19904822719841
Com_4976_neg	4,5-diphenyl-2,3-dihydro-1H-pyrazolo[3,4-c]pyridazin-3-one	C17 H12 N4 O	288.09961	5.587	287.09222	Invalid mass	No results	No results	30268144.13314787	18742237.951776624	26838272.711264733	21268171.963143166	19764677.944652855	21910036.479319528	22379454.103378683	18329074.276072662	37397486.142564796	7451719.243866945	22482642.70281704	11528858.17365367	15105048.31144177	11214170.912610365	16709121.911534915	28729536.788501736	15872715.633860767	19345288.41840615	21550350.94551428	28692981.11062448	1.17318640499769	0.23043225820882365	0.428810964241048	0.64	0.795629488405354
Com_5021_neg	Nonadecanoic acid	C19 H38 O2	298.28722	11.635	297.28003	No results	No results	Full match	2014157.97026159	920963.7782041904	2343257.679593455	1310533.917322586	1342454.6698027723	1689054.8321506635	3299068.86774535	1708241.4398208803	12179359.695951952	21755900.973632094	3881633.2286791108	1827759.2588977867	4369900.515880534	1932958.3455983247	1731367.5607804765	10765701.40975916	2051657.706697872	1994673.3608781646	2975622.456847828	2103332.7542157164	1.44384010208801	0.5299109799690329	0.916668810183908	0.63	0.0857754198003425
Com_503_neg	LPC 18:0	C26 H54 N O7 P	569.36962	10.452	568.36206	No results	Invalid mass	No results	1867669.5469300265	459456.3595473614	800731.7475159756	219396.59138499337	14547531.26390097	1035585.3831737533	257512.2627057096	168703851.5430167	4746177.967182012	5070635.821637461	6055660.837038243	83412956.6526908	414156455.09959453	125517532.7563051	280840047.1112716	4234827.243847279	295598930.8801736	129613773.62899087	16927397.62791136	16180155.680446433	0.144045983642299	-2.7953986597288205	0.00114589740704906	0.89	2.01150805654387
Com_5049_neg	N2-Acetyl- L-lysine	C8 H16 N2 O3	188.11598	1.48	187.1087	No results	Full match	Full match	23910773.955946337	22666942.272531025	22135316.026428904	10412841.80709615	18633835.57604043	18336185.540089775	13192621.070421554	19274028.87137923	27394357.055884697	16976651.316483766	21472305.05427654	15858655.034352222	18044524.75644225	16209475.359165985	18889113.01201767	21265556.4411514	16911377.220753796	21496353.102132976	18683725.784115624	26281740.303267978	0.988830705703485	-0.01620455160630058	0.742735660313268	0.54	0.389267614834885
Com_5070_neg	FAHFA (18:1/22:5)	C40 H66 O4	610.49406	10.584	609.48676	No results	Full match	No results	1467078.651996197	173248.13159062728	1482570.3589124025	163020.96886512375	1517557.752907338	339802.1513404995	258458.51250078614	2119750.0251161163	2109959.0059877615	3489600.9535614066	2042113.6009260714	4034152.136826567	2824520.4461349524	3340760.942985198	11662717.95975064	191228.7849204081	28019677.938234694	987290.4725138682	793022.0945811747	4609502.546892027	0.224272274940862	-2.1566768127493896	0.0551571470353472	0.75	1.33325714150071
Com_5121_neg	alpha-D-Glucopyranosyl 2-O-(2-methylbutanoyl)-alpha-D-glucopyranoside	C17 H30 O12	472.17665	5.731	471.1694	Invalid mass	No results	No results	16322021.676542839	16169450.509542609	3601519.3351225657	12441893.400989847	13870207.243420431	18872413.798284613	22886777.163107913	28982211.39574443	13684806.397783792	16215370.867609879	32091247.16418967	12945803.248500505	11144895.189799557	8491425.171939941	9242650.403234163	20654956.420810077	10263637.627408123	14122186.65235389	13476028.761146307	17983204.631656773	1.08397134317728	0.11632661683706884	0.804171279479519	0.63	0.242588697879124
Com_5192_neg	FAHFA (22:6/17:2)	C39 H60 O4	592.44707	9.848	591.43982	No results	Full match	No results	14238412.88643703	10013016.19099144	8142451.491074727	4712703.106916359	9268411.805862738	10337327.530447477	4284384.480614852	9310269.22566014	12641338.626206141	20670857.72853066	8487970.268619765	8089304.35409789	15226874.249734543	13479905.757977143	10447302.59888431	412648.98957594146	14780310.44988425	11091530.759241264	8288331.648357524	16674025.21602428	0.968600788900192	-0.046025916909696596	0.718575776126537	0.57	0.547184137975454
Com_5212_neg	2-Hydroxymyristic acid	C14 H28 O3	244.20365	7.731	243.19637	No results	Full match	No results	28359860.720904183	26347118.893827647	20910548.822111953	10908338.30130709	18442485.015830923	20534723.115760807	14117202.010516915	19315836.323168408	21859903.323382497	15594275.559465552	12501434.428678472	12232842.671188204	13226727.702396054	15065096.364252537	20675236.445041828	30298701.445289645	17573622.333791923	12117302.016378928	17471447.945048843	18319710.65946195	1.15876701185578	0.21259051920878835	0.25089411091711	0.69	0.816218268508119
Com_5234_neg	LPG 13:0	C19 H39 O9 P	442.23404	8.173	441.22687	No results	Full match	No results	16042155.589793976	5617034.021127143	7540434.877378451	4860214.048105077	17841498.205431283	27868387.52954268	3030992.425973616	8668159.7211643	3430080.268543408	5498541.580542234	9560269.671887672	4753582.765087316	3049095.876839252	4965810.750187407	8435671.573749736	2080967.4562532566	5753104.927487532	4821767.145990408	3699808.992597232	13450059.758293841	1.65754115906687	0.7290446949197098	0.199739808554642	0.65	0.889495023641664
Com_5309_neg	5,6-Dihydroxyindole-2-Carboxylic Acid	C9 H7 N O4	193.0374	5.437	192.03017	No results	No results	Full match	16224358.181822596	23164228.864334386	13479834.209346756	18465274.33023749	18888832.02269556	18379919.65815238	13014508.696377635	21841258.22105665	30753928.817842517	14708444.946209118	26877268.662716143	14552422.457351234	16807595.127340823	14008922.688642306	12372864.809464082	47614301.672446765	16714856.184007717	20001841.991014864	21837154.945295617	22174405.81494202	0.887110903904543	-0.17281361774400625	0.625317669188895	0.47	0.661407071928195
Com_535_neg	LPE 20:4	C25 H44 N O7 P	501.28568	8.97	500.27832	No results	Full match	No results	134649324.76617533	40070345.79330137	119301633.75228219	8842536.413030148	123594876.93120764	103057854.25055726	1638362.5833913137	180478237.5420551	50927160.139015704	57718043.21398515	20892262.317989312	175056861.4131816	105166713.27005738	60401934.40202565	318573754.6520633	4091171.2112566466	600091795.5569596	114399780.45994216	62459598.96789881	163063921.79816648	0.505036011248259	-0.9855418329694845	0.379375011939805	0.63	0.718778699983742
Com_537_neg	Corticosterone	C21 H30 O4	346.21766	10.028	345.21027	Invalid mass	No results	No results	27290489.214982316	49343850.43109588	50809039.380622625	26669776.093870383	18085220.405823026	56028723.891424455	21901937.856251873	104824448.07893415	28065462.187623482	120660076.27972001	69527638.23333202	61597560.50260567	123488364.91489829	456088295.17620677	112323731.20061783	894597.8346654595	297758435.3398791	69650243.87366079	91425906.19197077	204597779.0848708	0.338641314746543	-1.5621700999648491	0.284574258951585	0.81	0.827551528707914
Com_5377_neg	Myristic Acid	C14 H28 O2	228.20883	9.412	227.20152	Full match	Partial match	Full match	15588156.08278762	13154614.615427569	10840340.309545664	6565821.9331890065	9268646.439710725	11505133.48072929	8292208.799940946	10326658.15902162	14265638.538826121	15946865.385407105	11609833.23043629	8831369.585036024	16522297.15741896	11184816.511337873	12913291.865351368	9396355.07665499	12140866.61166945	11280505.97717405	8860249.691946164	16559681.766029071	0.970283273287748	-0.043522092633766	0.719429432678393	0.55	0.258737563689408
Com_5398_neg	12(S)-HETE	C20 H32 O3	320.2353	10.401	319.22803	No results	No results	Full match	1329817.1333920124	5659399.560065695	9795256.438443247	4633415.96615827	948324.5349688135	7391308.90415889	11593769.600609906	2022517.170797001	30851503.627980325	1447902.1018651589	15490380.890869536	10491176.938807312	16440679.53498012	7251666.956375129	2386151.409890274	24960903.001019545	3396472.107768017	1338611.2033180515	8414227.051222669	2270275.0558217173	0.818614989063542	-0.2887430117251505	0.44531682266546	0.62	0.76857099237017
Com_5451_neg	FAHFA (22:4/20:3)	C42 H68 O4	636.50973	10.613	635.50232	No results	Full match	No results	12654474.023243755	2512987.2947438695	4754257.473012411	729115.5445680087	7502099.20777471	1407376.6984771534	410715.08143007214	12625717.315987958	6494658.795602272	18335215.059060097	5079574.689621688	7239856.450416728	9296084.500084205	8582212.054812532	24223729.303589787	200313.8081218693	20246358.932594348	4568203.309359617	1353309.540112164	16914908.247586574	0.690107225474802	-0.5351075567032799	0.549099692902319	0.6	0.692960262163717
Com_549_neg	trans-Petroselinic Acid	C18 H34 O2	328.26158	10.4	327.2543	Invalid mass	No results	No results	75003890.03862964	23135947.146643378	8148298.904093301	18654141.345209587	43409684.237855956	21391300.083975524	18630071.107841622	82588316.46494088	61395124.12838662	263703047.70230955	40012258.74979838	1539517.068815938	79078668.67322499	144869179.25333202	228901325.55700833	13793308.578447962	569109317.1664222	1050793.3620610118	29992311.615670543	93054052.38684925	0.512784622599022	-0.9635750958651275	0.946366745893927	0.56	0.296886277930392
Com_55_neg	3,8,9-trihydroxy-10-propyl-3,4,5,8,9,10-hexahydro-2H-oxecin-2-one	C12 H20 O5	244.13086	5.645	243.12346	Full match	No results	No results	5269247402.686269	3692120906.3889427	3554097694.6141963	3894502681.7315307	3893305846.8560824	4267260353.6897707	3930355831.4237576	3708230011.9104233	6047252692.028246	3214209060.8469973	3460054541.811123	2194763541.9413867	2754839827.089999	3078090798.1559825	2370536153.421522	4222397689.7351594	3202914634.435039	4447149995.43835	3549586521.827005	3744436465.939472	1.25574174381707	0.3285397896875635	0.023966649819676	0.79	1.50887300880297
Com_5504_neg	D-Glucosamine 6-phosphate	C6 H14 N O8 P	259.04524	5.588	258.03796	No results	No results	Full match	32826766.214102365	21205555.000247568	21139192.442656655	13148810.49430672	21316348.75754472	21189721.151272424	17104222.939637665	22014678.1760413	31888862.30593863	15011320.234472543	20749422.44704348	16182174.154959956	10868163.867153663	12221459.140390385	14986573.119789494	43012344.76525793	18740172.336742476	25707677.372776076	18180861.712884758	26866794.807025243	1.04495966581009	0.06344725708244708	0.598328709335529	0.62	0.590248406728578
Com_553_neg	(��)13-HODE	C18 H32 O3	296.23516	8.461	295.22772	Full match	Invalid mass	Full match	160920171.2579466	250713016.23561934	149398530.05727714	428673940.1728301	114486601.12396504	158198206.56075937	533621768.5118097	444046205.499213	196372775.36164078	163594681.56818965	437669585.06107754	137347942.47819057	86079589.87443179	234618461.00993395	286314871.08233684	207716040.2893749	206136230.70535508	490757701.9744858	219222064.5634548	223565964.75327516	1.02791043348442	0.03971456142154448	0.998349583574074	0.55	0.0325683554741306
Com_5622_neg	Allantoin	C4 H6 N4 O3	158.04379	1.39	157.03658	No results	No results	Full match	1050077.6178479502	8023866.025793333	2321483.0709210727	1284927.0225873466	1729236.7468299856	1293571.2062358644	1856249.98621382	2763029.1035373006	2556406.103487195	907475.2734045269	1975803.5920480043	1088233.1833490576	1590401.644408292	1552912.3546877294	3058869.128853922	1849919.5727924225	7737173.278503264	32022225.472028706	4294221.997200426	2653569.133715365	0.41136203018959	-1.2815194594718209	0.212443110568733	0.66	0.866927473537176
Com_5643_neg	D-Ribose-1-phosphate	C5 H11 O8 P	230.01918	1.334	229.01193	No results	Full match	Full match	15704134.0624179	12002127.29353865	13036928.91378621	13983016.79072371	9586463.425361823	12173314.209447268	10445507.112817125	12327159.946409706	18560800.900557544	11679627.971772531	11788422.425825672	12054168.961358389	15366350.591638861	9056565.75193329	10831171.481387574	37306330.74272521	8587671.805893943	12288382.572480999	8489205.63535423	17266282.030916333	0.90536921895118	-0.14342183670162184	0.949063870019992	0.59	0.478084687487333
Com_5654_neg	Quinoline-4-carboxylic acid	C10 H7 N O2	173.04762	5.584	172.04034	No results	No results	Full match	26697074.946951445	19773439.00458784	12271845.101589227	20409502.12319498	19825360.275871743	21071933.42207441	18933072.050376713	18557447.27005698	28362777.687525883	16466598.331490526	21850079.96350498	12288917.541711919	11037456.827321706	15520702.68867408	17804721.996738754	39431159.53949793	14508343.775741372	31747589.79234856	20718988.41942547	14970797.087114893	1.01245901571103	0.017863508958071306	0.654709452668097	0.59	0.453209045919384
Com_5660_neg	LPE 4:0	C9 H20 N O7 P	285.09787	5.114	284.09064	No results	Full match	No results	31615891.96728621	14253816.630615445	11924768.621466637	3498773.7832844607	10938882.221193118	12236963.611283464	4802116.335076446	11054059.80038364	13738345.649960492	8454198.536704794	6636537.812077401	6896545.437989258	6295869.0213299785	10302929.682430873	5416411.355045599	11585617.715911519	13975764.488496223	6673415.2232607985	6119163.126426014	8798423.132640684	1.48146087321342	0.5670205238581686	0.214311939318125	0.69	0.868518756991955
Com_5690_neg	LPS 18:1	C24 H46 N O9 P	477.28516	9.749	476.27985	No results	Invalid mass	No match	1975554.278328835	1784930.5458320861	712366.3111609215	478839.9342045109	2697633.055272871	903288.3606456851	1579608.0386515772	6126478.132767249	4289829.480882101	16488610.489322646	2643780.476501407	5175035.204684488	8177821.123354313	5469035.659631805	12568405.876889424	651112.8459125466	23687904.718875512	4696264.692574957	1624446.8359236012	3852848.068663303	0.540320141884112	-0.8881136315881337	0.125985093363643	0.7	1.18227703665367
Com_574_neg	lithocholic acid 3-sulfate	C24 H40 O6 S	456.25465	7.0	455.24771	No results	No results	Full match	82600631.79454832	75763090.48404247	68098056.11898705	280086011.7974692	177216829.83510467	112177958.52672243	159166820.37105295	187368547.50807014	98296961.85342115	139518960.85867253	616164599.7317902	171007975.89313665	76826608.05938883	217278247.4066138	180225214.04166555	44624356.29185703	171718846.07914513	574740719.8903133	345419534.6172392	78806465.63413444	0.557286363602532	-0.8435092427519734	0.254243526177472	0.65	0.819088727720119
Com_5778_neg	N-��-Acetyl-L-asparagine	C6 H10 N2 O4	174.06391	1.434	173.05663	No results	Full match	No results	16595799.60317606	4364305.593032262	5919921.636490483	10430725.733499367	5390497.40669323	9636451.620115506	12101191.67828523	22330913.346751112	4766638.872489545	5544619.265992668	11543812.052125877	9885338.873526173	4880440.376631004	6652291.674189046	10834136.335594581	4684676.1592452675	23283407.41968146	20640927.52024163	19217500.25720706	9737679.925852194	0.799941465832374	-0.32203365744099033	0.371806091612892	0.62	0.633756295756896
Com_5800_neg	N-Acetyl-DL-phenylalanine	C11 H13 N O3	207.08944	5.73	206.08212	No results	No results	Full match	11137022.974584311	10232088.823206814	11086674.696304448	10481126.648340471	13682615.575705133	7353260.85963694	7801593.133054945	8720214.815832954	12851083.766080528	5482170.213531792	13354029.438600374	6497200.442743854	4310877.673141429	8215909.018337267	8158035.784793061	22924507.876396902	14988312.418550503	30629007.535671502	18978984.935039975	8502686.203965748	0.72369783399079	-0.4665406412226968	0.390292074390306	0.59	0.716753206370876
Com_5861_neg	Asp-Phe methyl ester	C14 H18 N2 O5	294.12175	5.453	293.11459	No results	No results	Full match	15683073.833401227	8016114.239455715	7854606.18807098	8393800.527812714	9123508.243282761	12435708.939120762	7816987.864290487	10567009.582007175	13689389.781740095	9359942.212172719	16644299.154598808	8818115.678710068	10387480.55157772	8736670.027963122	14133818.442460958	13394083.08711501	17102346.804004636	21243811.489721537	14533373.469061956	27983654.20697558	0.672909666553999	-0.5715152488358717	0.0213532021426205	0.8	1.59940029249417
Com_5863_neg	Prostaglandin G2	C20 H32 O6	368.22045	7.565	367.21198	No results	No results	Full match	4424311.006068159	3165865.353927694	3099008.897902473	2981040.048159019	3240144.1480508787	7855797.092564297	3547519.492345852	2273015.3271575808	2111708.631626154	4505182.208653703	6715031.168573347	3914603.5928828726	1313427.4151576941	8549357.637295853	4969283.864792202	8344795.923298543	22728854.385335933	10926657.755218774	3963697.6638547312	1022207.3824187294	0.513521904499986	-0.9615022782474845	0.248530449329636	0.72	0.816690254825144
Com_5922_neg	N-Oleoyl Dopamine	C26 H43 N O3	417.32345	9.861	416.31665	Full match	No results	No results	1634869.580646615	1878935.6126371024	832682.9964377815	293784.16691578046	918040.4384925809	928395.2984570714	247194.05245187736	7575336.705471022	632223.3373497182	6865083.435768509	2267849.3366563674	2271008.407121223	2920962.779299011	6738295.524521842	9780670.138038835	230750.02255121156	22462845.54038342	3952969.130814735	2700689.259641792	2884984.560564508	0.387940724104714	-1.366091864055328	0.0644981879081607	0.76	1.32364670842347
Com_593_neg	Ethyl-��-D-glucuronide	C8 H14 O7	222.07394	1.396	221.06657	No results	Full match	No results	618261291.5958735	92437665.12926799	336250294.2360534	345779131.8678786	314336364.71564263	278090505.89224225	259154037.7689199	536058572.4647396	317840594.9529659	200668440.39224225	79957211.41341735	200710580.9442254	134773259.88908365	205623815.42568696	46633276.02296319	104674285.17737402	311402476.7754543	222817569.27558446	190492680.20011947	265107399.19996244	1.8720297568625	0.9046033674730064	0.0179524564014239	0.84	1.56426300996983
Com_5958_neg	LPE 13:0	C18 H38 N O7 P	411.23848	7.951	410.23135	No results	Full match	Full match	19399621.070558675	7254315.6459127385	8847019.140552385	11130999.223144036	16003145.878202584	15601403.890796646	2970374.543823477	15691889.863358201	17509174.064511064	9408186.900807235	4866728.253705507	13479712.966130005	14217993.329211988	8983949.325849157	20433391.237427507	653356.1851965227	15392614.7044889	18815070.29515574	9017732.785363944	27358233.245758567	0.929419471171489	-0.10559822551936263	0.758423660449468	0.51	0.497952039040588
Com_5983_neg	PE (15:0/18:2)	C38 H72 N O8 P	701.50039	10.529	700.49347	No results	Full match	No results	836588.3251172848	528379.614554117	1361672.6641577606	2178828.093940201	1403879.9874053863	457039.96138186735	363053.9625095707	913312.3216219915	759825.8686469556	1842181.064038819	727513.9280077214	661089.3075672804	1573698.2869756748	6165924.648631295	1205673.3486914532	28787851.511128772	13235881.469404785	1120464.786113484	22035207.18818851	8204895.203211098	0.127149913690528	-2.975397612161659	0.0159419826565202	0.76	1.68984579887101
Com_6107_neg	Prostaglandin E3	C20 H30 O5	350.21217	9.109	349.20499	Invalid mass	No results	No results	7187064.008294736	7635433.033210561	5501473.535233571	8896417.591337897	7564028.3477424	4980201.773749292	6082335.399655799	6127364.435719746	3823395.743227556	16467720.833095267	956158.7327960366	1911996.9846215975	558094.0297503218	2610911.846186666	4267477.644990073	806349.1308073868	6482759.723703933	1794172.3550555503	2362663.3998091067	4949290.328760382	2.78149006285148	1.4758579514299224	0.000897984245351329	0.93	2.17734784851157
Com_6111_neg	Hydroquinone	C6 H6 O2	110.03671	5.058	109.02955	No results	No results	Full match	2604221.315229093	5560014.669425366	2249932.387535364	2012182.4431118956	3742722.785224234	1914283.5987689514	2246685.240320116	2027008.7349897341	2491697.883315593	1315087.269403129	9104313.269428661	8956994.145822896	2118658.7429897115	2516002.9289547172	8225994.455713171	10198583.86106256	3257006.53009359	28525660.04877644	6241153.386920227	2603651.6083594947	0.320054683335211	-1.6436096752853406	0.00820798081855205	0.86	1.78141814050149
Com_615_neg	(��)12(13)-DiHOME	C18 H34 O4	314.24571	7.323	313.23831	Full match	Partial match	Full match	538451016.6079365	157461301.2458965	108939839.82426983	280681250.43304944	173949989.49621603	395316444.4046875	257869669.8743402	214768186.21514848	619489018.2651258	169872989.01159588	259653179.89887917	75748762.06935444	138406664.54176834	159197779.63619646	236453261.8644832	358578217.3725357	124607114.39951055	416211558.246431	135280310.70967433	196932096.2610042	1.38824559390101	0.47326281702292616	0.228526731148436	0.65	0.855344447341737
Com_6212_neg	N-Glycolylneuraminic acid	C11 H19 N O10	325.10105	1.354	324.09375	No results	Full match	No results	12129896.934543226	10025172.143006781	7081325.2909659045	5951891.23833196	10413058.67470684	10437558.964885078	2499254.5676689195	3372368.5638551977	12501458.855357934	4240503.133777936	13095368.23161605	6777788.549179687	4002762.6648794925	5750356.5849078465	9699842.002633283	23310507.52776025	21099472.76948678	20538963.781165093	5924064.8161450885	7624966.742113207	0.66754163700562	-0.5830702691312014	0.196822988798843	0.62	0.992698077975443
Com_622_neg	Adenosine diphosphate ribose	C15 H23 N5 O14 P2	559.07255	1.47	558.0639	No results	Full match	Full match	70015189.27442414	255104403.9690917	108274073.2041394	65556436.904988736	50950681.29448872	72323719.48221979	61341073.62768118	58374374.82070588	31944943.212343775	34033970.14052346	33387197.05302498	32079736.84966435	115586465.94517763	359550385.6468152	36695243.61636709	17153777.990654297	49032208.14970606	54140507.054356605	99659184.6945277	23114079.52668718	0.984787982623419	-0.022114938178092878	0.496860191305506	0.64	0.503022278389566
Com_6227_neg	(1E,4Z,6E)-5-hydroxy-1,7-bis(4-hydroxyphenyl)hepta-1,4,6-trien-3-one	C19 H16 O4	308.10264	5.705	307.09525	Invalid mass	No results	No results	15969861.95910268	16909283.87440255	13847285.74586428	13775891.38710434	14178562.460407779	17783529.906888	16239355.993708266	12243579.234815521	27380732.00769391	9402454.667588905	12836129.042914217	9937956.393039472	6442335.252929596	11016823.816692516	11379747.740027385	23245156.486646544	15592239.338037437	15441698.1115832	10870074.780719886	14541964.104392633	1.20126109638301	0.26454975763611344	0.169401748286305	0.7	1.02770414913433
Com_6314_neg	PEtOH (22:1-20:4)	C47 H83 O8 P	806.59161	9.955	805.58441	No results	Invalid mass	No results	2774405.3279975676	1201603.05573201	1380992.6195971174	289322.54649857525	1136765.8311887218	563554.4141961482	185461.28042350672	1982878.392166971	1388137.5638561298	15809052.849030875	1477422.14023845	1469149.135902898	4111284.836451257	8366014.418644141	8059062.382505881	183931.5899955437	5347176.9686747175	1495357.3229819369	510638.71188800497	1924128.7920785176	0.810831685280968	-0.3025256280552308	0.388971769178422	0.66	0.823134780264175
Com_6348_neg	Cytidine-5'-monophosphate	C9 H14 N3 O8 P	323.05233	1.471	322.04501	No results	Full match	Full match	15169069.20317991	5306800.191551961	8999143.087970037	4589589.593227449	10556089.253120914	10174795.6575548	3860449.744840123	12537045.490214853	10728102.755354967	3297391.3248073044	6444017.58799378	7840702.499282347	13138013.513199136	3411229.6924296534	7367875.698223682	6349805.070026663	5020366.230483943	4801904.37300021	3594646.4979735008	17464342.264287177	1.12972552335076	0.17597229989626997	0.579134313947449	0.57	0.400383957805032
Com_6390_neg	16-(Hexopyranosyloxy)-7-hydroxy-8,9-epoxypimaran-18-oic acid	C26 H42 O10	514.27798	6.407	1073.5542	No results	Full match	No results	5926478.491781772	3077076.726322428	3675014.937806552	9002339.503539408	3974241.601988713	5299843.600178175	10504565.06843039	8267249.4028738905	4413857.999849252	4346547.727194276	12477713.591798509	12776583.54708409	7453157.56598488	5470427.979532527	7481567.382188369	32432932.117924035	5784344.150805816	26954844.089172274	14390682.9104422	4055316.331294095	0.452415799670191	-1.1442787815901119	0.021478763262296	0.79	1.5716206476237
Com_644_neg	Lysopc 18:3	C26 H48 N O7 P	517.31558	7.902	516.30817	No results	No results	Full match	72918705.90524724	39271068.178200476	56266219.26636944	88635556.30575491	60466132.06391897	63960624.67326088	88215816.75173299	94138151.52508493	69154073.23578027	154439565.5049281	135383544.46618995	150925317.09912097	292472015.89486855	136198122.6120381	53403122.96533766	30086190.047646753	45604864.07574213	128413724.84043118	78361960.58269556	155800867.9674362	0.652605220448159	-0.6157175667212286	0.252540352610765	0.64	0.810186857530348
Com_645_neg	D-Gluconic acid	C6 H12 O7	196.05813	1.373	195.05081	No results	No results	Full match	361852767.56409377	145159721.7133858	196498226.9127678	181382294.2527935	63559810.04540814	224722558.2937328	321938978.150306	241387140.44632986	267637841.92757034	170779291.44142976	309647866.2437122	299389411.5724796	68840653.10451117	128873061.1613517	111046099.70147495	735728860.305185	428753204.8655962	605285745.8206762	136105190.511038	190565953.79914814	0.72154887565989	-0.47083097281964004	0.59968218441147	0.54	0.51315715168431
Com_6452_neg	LPC 16:1	C24 H48 N O7 P	539.3223	8.646	538.31512	No results	Invalid mass	No results	3202992.4710835307	2313625.617446298	869231.3866598279	1642201.7398399748	3506310.1494106455	2626682.35076252	1241762.1534840523	10748708.51176528	1881861.64251853	867727.8725317264	692520.7280447568	3955875.905558458	12848080.922292354	4471027.910828634	595470.6853044173	1035449.4885225601	3192480.2111603273	2389195.499929085	4932720.795540868	2564942.4096099557	0.787973428717343	-0.3437811135611011	0.704323059273593	0.58	0.298475133079993
Com_65_neg	23-Nordeoxycholic acid	C23 H38 O4	378.27702	7.694	377.26974	No results	No results	Full match	144244879.97881028	14560613.288046047	150607067.584134	93450929.94816186	42179639.05326143	35664225.05128487	58825866.71770196	360063011.8023106	372928466.611008	155181357.8349061	123327748.20150118	110150581.21768612	2609389409.7909207	56792934.492125645	145530109.89460132	93786049.19430895	153424786.48211756	417893727.96894395	86521680.38332415	589240994.8346665	0.325510070901617	-1.6192259155054871	0.147793538520761	0.65	0.998121409201894
Com_6536_neg	LPA 16:0	C19 H39 O7 P	410.24341	9.509	409.23593	No results	Full match	Full match	3511397.5197660597	2828753.0809101155	1470813.1971849345	3174118.790904423	5458494.743199179	3221454.9828657447	2072816.054239765	8651847.850347314	5555270.554104029	6391450.646865732	5363842.503943533	3769962.720449981	12627171.377001557	8849873.55052968	7823438.899903501	673327.4773640657	9932898.748512264	9785880.062128063	2923559.981789584	7651656.495450886	0.610020665398614	-0.7130699778461055	0.245682534514162	0.73	0.94151395134366
Com_6557_neg	Propionyl-L-carnitine	C10 H19 N O4	217.13129	5.873	216.12408	No results	No results	Full match	1639204.728862803	1898839.8210388708	4837055.484012614	7628133.37021884	3058561.6755103474	12510409.344319101	12031188.44193113	20866295.980545804	9621590.69370405	947294.6098525913	8866768.486872246	1153879.8665322259	5926220.9486736655	5597193.203971075	6812363.529031864	10902946.141859986	4479232.821080723	5314227.990605804	4263744.244840857	9884584.083420783	1.18729739432721	0.24768134659095425	0.812189064668326	0.51	0.35172273340906
Com_66_neg	Succinic acid	C4 H6 O4	118.02635	2.526	117.01919	No results	Full match	Full match	2620502622.3336735	1098098170.2004416	914088646.4655577	1287784891.7004235	1656912497.4794455	1305562679.4439435	1069295625.5813893	2455239111.4214177	1374096777.5718021	932517665.2594953	3296914688.9521894	3414745059.62861	1642992785.4591722	2424692235.1625285	1607747427.2416184	1319543822.7259777	3578506883.826119	5355278963.70634	2948070518.9198813	1243949249.3806193	0.548369726751328	-0.8667791668615243	0.0103709293831037	0.82	1.66226032233307
Com_6645_neg	1-Methylguanosine	C11 H15 N5 O5	297.10627	1.444	296.09927	No results	No results	Full match	11098644.200467495	16379445.21067057	19416449.661223464	6306424.959916056	8208506.081030403	15057658.241740204	8069540.173551696	19994448.221068963	10653572.453865431	4946865.250524349	6862008.043923172	7148556.686010875	4262125.021052675	5742381.1479313625	7720037.997680233	28297871.272498686	9755316.704220612	25450271.013297338	8019451.353954596	6364290.350959517	1.09586775631428	0.13207371178317526	0.441182095149169	0.65	0.557769267968899
Com_6674_neg	LPG 15:1	C21 H41 O9 P	468.24891	8.72	467.24152	No results	Full match	No results	15830154.21396944	2381223.825278532	10392672.868037628	2015507.4952095558	10210811.777910842	19856216.972062062	1826339.3034066074	7745897.348722339	9771987.33469777	2962484.3780085696	3218010.631335845	2047644.0807034948	1741833.173372055	2003059.1941244244	3688226.6934934077	1348817.46256961	3714649.3551101405	2457912.8415466296	2058900.6892397532	5695544.243576893	2.96673769661425	1.5688773769285742	0.0171915623082314	0.76	1.60649393079349
Com_6698_neg	LPS 16:0	C22 H44 N O9 P	497.27574	9.492	496.26843	No results	Full match	No results	810889.3131071118	321803.5516729164	403930.3027731509	293185.6648160542	474194.6243011537	666738.320025151	1199921.2051318064	440936.91349523223	4505420.380962263	14504768.020912427	913899.4249783411	2191801.8836925067	4330384.873657452	2423990.3089667973	5927857.509899886	576065.8821160313	7189367.849795936	4595164.334084097	1427264.3684706963	3112494.9030420748	0.722637596821355	-0.46865577875982356	0.045956435728971	0.79	1.3604976572673
Com_67_neg	Taurodeoxycholic Acid (sodium salt)	C26 H45 N O6 S	499.29661	7.354	498.28925	Full match	Partial match	Full match	200669202.21104163	89069299.78567734	52026620.7672755	669950162.8390979	744621321.603969	84368777.53194043	379731401.2494793	238842877.26950663	19073888.180606585	442336906.54853344	205305898.83138654	2220938692.508424	2558156413.9498506	674358652.9367176	212927295.07457072	23364930.961244464	120420702.52945293	75662115.34313959	753194695.0926456	76886241.08398196	0.421990963815671	-1.2447159883669758	0.501544491218405	0.42	0.591515079260106
Com_6709_neg	2-deoxyglucose-6-phosphate	C6 H13 O8 P	244.03486	1.32	243.0276	No results	No results	Full match	9926404.281654285	5368209.39355353	4834228.369657446	2785712.7009740258	4478960.40846385	19695881.647793636	1665207.8124004665	8617565.750138775	4846391.033197265	2018260.3340900736	2504352.1632149	1614765.191798738	3413740.0330132707	1799121.178416775	803420.9544712811	8935570.79228122	1749994.3935098564	3186984.7959910193	1166140.2121167125	5381892.37411092	2.10226663783805	1.0719456629683435	0.0400302455002036	0.75	1.38983547122256
Com_6732_neg	2-(Formylamino)Benzoic Acid	C8 H7 N O3	165.04238	5.429	164.03506	No results	No results	Full match	15214944.470344828	14197059.524042208	10834320.215775544	11422828.86356016	13543340.5144515	11917742.353295812	12408708.207278969	19983415.901132286	22477114.00391396	12171788.566585837	20235209.76278602	9498109.550309902	9915999.723820189	13346729.726501903	13107114.36009556	21606435.837369334	9310124.438150512	21543324.63666658	13280593.471467365	15571908.6645396	0.977992229805153	-0.032105091945133966	0.987466680804541	0.5	0.231128115967593
Com_6736_neg	pyridine-2-carbaldehyde 2-(2-quinolyl)hydrazone	C15 H12 N4	248.10837	6.02	247.10115	Invalid mass	No results	No results	12916057.848033382	5832187.14817837	8880904.113502856	10883252.166357765	12075028.95932897	4866438.174669447	11857216.939084904	9649374.093563331	17676181.070595328	7268714.261432304	13848491.288325872	4421132.874574996	12031855.866960267	7486727.325502741	8896874.938105848	10502150.496611994	7449632.803299274	12664132.263604956	8197166.553145526	10929449.406756386	1.05680676666189	0.07971160920523093	0.824357076145652	0.52	0.168063410939925
Com_681_neg	11(E)-Eicosenoic Acid	C20 H38 O2	310.28748	11.394	309.28006	Full match	No results	Full match	66696569.79553227	17046262.70864667	37688697.76629945	7235164.2930329265	30890345.882724464	14692062.99966208	25475215.65031619	48657228.16037668	173757231.95930758	325730669.0699421	114547164.45124498	70920434.68200088	221550134.19809273	140748153.92599797	239593525.17915025	42512031.38535629	350573903.21532375	107133062.66104437	16727932.308335373	112936608.90032065	0.527693186131067	-0.9222287401196183	0.0468420880815586	0.76	1.35585972254339
Com_682_neg	Docosatrienoic Acid	C22 H38 O2	334.28742	11.137	333.28012	Full match	No results	No results	98002629.76488648	15438403.425421186	37695205.088152744	2153703.791591933	42808842.82639333	12481071.08566644	6124433.749922519	57720302.2930111	95336440.99209507	257330251.93057013	64777215.07783477	54328659.00519096	109237287.85278375	119421274.85291065	311116693.0855851	8992786.005522937	424379660.16985327	35608456.064913385	15077770.97633037	119089539.38520989	0.495306459136097	-1.013606660059079	0.161140565694263	0.69	1.02969082550932
Com_685_neg	Corchorifatty acid F	C18 H32 O5	328.22494	6.391	327.21762	No results	Full match	No results	369133847.8113659	202002009.63955304	195035804.2806267	186096595.5338531	291273055.48431206	321783153.02466357	399354470.9270278	433488000.95274204	512243536.5977017	236478430.71393484	323533692.2554103	165056256.20022812	208985049.67996985	213786096.32653078	175590445.06211805	481564522.0820578	187332807.26951516	465757595.30576026	260869273.4832187	131730004.06916	1.20376482031536	0.2675535601155507	0.241237087375631	0.65	0.812601023836512
Com_6855_neg	DGMG (18:2)	C33 H58 O14	678.38317	8.77	677.37415	No results	No results	Full match	2584525.901209047	2914492.228329153	1918354.8050463742	1662624.6606622855	2679837.24652705	1841092.312657422	1563888.7417664689	19472771.28071698	2162654.5218958305	2400292.00364089	3526047.3920422294	2347813.074224331	4459271.160267796	4616663.607343439	4546754.462035407	1931777.094014172	2438246.766133837	18491907.23223185	2972464.9786603656	3310298.7121387753	0.805911405480205	-0.3113068440987588	0.256791923322199	0.78	0.871811689725633
Com_6893_neg	13,14-dihydro-15-keto-tetranor Prostaglandin D2	C16 H26 O5	140.0825	7.002	279.15781	Invalid mass	No results	No results	10403309.529270386	10864426.762619108	6452344.093278841	10207163.95757619	16394977.241379276	14064646.858657569	7780962.771296838	10560864.238280369	23669414.2386826	9698582.560403861	10208511.708715284	8317250.682689635	6103691.171918798	6955359.551201107	10280859.208479248	22680205.46209147	8902639.031734532	11494242.242162874	7231356.592125758	12473427.775358817	1.14763030568244	0.19865797123287507	0.402038458864536	0.63	0.636836798975489
Com_6911_neg	Cyclocytidine	C9 H11 N3 O4	225.07501	1.36	224.06755	No results	No results	Full match	20090909.007652245	7603371.0313870935	8857937.757341217	12036998.960279789	8535840.037634686	15936976.950140424	11729189.18584384	15421092.623537887	9758076.347729843	5845544.221649846	15716714.646534164	6159035.438820931	4194461.579862414	8385152.660343349	6961298.270401532	34235594.29242121	1536221.8682737444	13939348.368682606	9412271.123046247	8589083.269272508	1.06127375384426	0.08579684510438766	0.349491795900614	0.64	0.768928138927665
Com_6936_neg	N-Methylthreonine	C5 H11 N O3	133.07378	1.369	132.06645	No results	Full match	Full match	23314202.167785548	12357477.23396301	13410727.240973901	8643435.757559748	15038409.347303493	10715924.086662885	8307850.82269708	10601419.700468699	11316164.847758207	7796250.485373372	16602522.771112189	11440508.241983974	11539674.59516044	9592312.445241943	15129006.704633884	11461769.218396742	12424948.853154287	15126118.22451321	15566341.894528385	12739528.910021314	0.923106973808583	-0.1154302513060859	0.330644900856639	0.71	0.724895204579912
Com_6954_neg	N-acetyl-L-ornithine	C7 H14 N2 O3	174.10016	3.072	173.0929	No results	No results	Full match	14559909.907414177	7506035.764813029	7175345.441219258	6324432.21405604	7561767.063320145	9862177.11202395	8370327.992275053	10247033.990304096	6847817.387805712	9743832.596900098	8016864.912251263	4709514.538892677	3656399.5687196194	7234261.249800428	7392883.738621931	31755405.16266256	12268364.85597769	23814004.539664373	8789537.524128221	12332540.17764628	0.735174159805353	-0.44384203579009796	0.587989574012668	0.55	0.530323991041023
Com_6956_neg	Phloretin	C15 H14 O5	274.08423	5.747	273.07697	No results	Full match	No results	4288976.668074472	4215908.905307926	4914668.490874295	9690278.36484524	8738689.865741244	4115933.7884797975	7640808.105990446	7404792.777258057	5684365.938178595	5133404.741702826	20897477.318385556	9797139.529168168	5392140.354264628	6598039.511698338	11166634.201976145	7671885.094755329	6090051.276879796	19699713.65809447	9071786.076081585	4993200.0711062085	0.609873806235567	-0.7134173406585245	0.0409991094769236	0.78	1.37557561091253
Com_6970_neg	4-[2-(2-oxo-1-imidazolidinyl)ethyl]-1lambda~6~,4-thiazinane-1,1-dione	C9 H17 N3 O3 S	248.101	1.477	247.09372	Invalid mass	No match	No results	19533978.415517133	11292238.973049628	12166582.91813119	6440446.6489833705	8696609.022000903	15652584.214283243	6333315.893344894	10273871.424932307	9914559.102927124	8205791.335385595	10653678.519608485	8093690.73863111	7424268.568298	9805895.398494575	10171947.390482793	19135502.045286726	17888921.324594904	18296595.40700732	10457387.643606577	19456260.66270357	0.825898556630948	-0.27596350553457616	0.268079283597205	0.61	0.928489478789884
Com_6994_neg	Oxoadipic Acid	C6 H8 O5	160.03711	1.476	159.02979	No results	No results	Full match	9927592.122169701	7010201.7697516745	6621017.632033484	8706234.720170505	6571889.8355412865	7408800.502485506	16890939.38402252	8079563.9775977	8060060.453506644	2671691.8872394157	13972555.85622552	5685410.540424956	3728403.197422679	5485974.486605962	5593037.205079571	28089493.770905863	9069238.592724329	12494815.299961232	6775882.3057745695	6891657.663069213	0.838029976857784	-0.2549262439334243	0.720802121709447	0.54	0.637365175831002
Com_7009_neg	5-(3-chloro-4-methylanilino)-1-methyl-1H-pyrazol-3-ol	C11 H12 Cl N3 O	237.06725	4.8	236.05986	Full match	No results	No results	7323664.7487260895	9883189.273717703	8121128.038695291	15430903.30516373	5682021.329776053	6535474.069299183	15279980.49449238	18885871.976278543	17339906.206932247	6425478.443949018	11118409.113276908	9955076.371623728	6992019.546608373	8665350.93373052	9442384.86008316	3862823.2361863637	6972027.023465912	9222747.721460748	12541717.171163628	9875255.006254716	1.2511038530577	0.3232015513523291	0.353107942388846	0.44	0.708664973956473
Com_7018_neg	Ne-(1-Carboxymethyl)-L-lysine	C8 H16 N2 O4	204.11105	1.478	203.10371	No results	No results	Full match	20531151.36457433	11989158.0870983	12927495.968537563	7627341.149497276	11968800.984360555	11817043.690920742	8011339.8882248	14816507.55476828	19125767.556103323	6729166.413197123	11895136.858524129	9200545.644450588	7030383.603050577	9127353.565016534	8596714.617141955	33551556.0924726	11597143.74275168	16809327.057917897	8145207.846335765	8393686.143518396	1.00962401147703	0.01381812687020658	0.728182896429899	0.59	0.388918151255745
Com_7036_neg	Gamma-Glu-Leu	C11 H20 N2 O5	260.13749	1.491	259.12988	No results	No results	Full match	18450848.02846217	12724626.51471433	13144491.46445206	11269235.201410374	10790892.736081248	18188511.64992328	12600795.887450086	12368450.640890477	15263935.694577912	8711349.187498735	14216799.056258392	12475981.196681935	11322439.271378528	10152051.661122898	10573075.11266871	10099112.666838545	13356272.813274363	13857971.113997292	12386214.427289383	18843037.49226065	1.04894749813833	0.06894247003052016	0.671732171970497	0.55	0.566752485281221
Com_7038_neg	LPS 15:0	C21 H42 N O9 P	483.25964	8.857	482.25269	No results	Full match	No results	1557669.648390559	1738685.0885738856	3019080.639853946	2209046.918106779	3976875.8071833053	4952235.821169753	5292287.0596720595	7557105.776322806	8899273.765157914	10039185.658620495	2921487.2140556267	3303008.609701162	8410917.815373499	1937077.7551005813	11968218.896692054	985756.2765471489	12162031.024486715	9237267.25232919	3557613.9081765707	21745184.36720542	0.645971066065478	-0.6304585488206297	0.504794925541577	0.6	0.572162024711267
Com_704_neg	Picolinic acid	C6 H5 N O2	123.03196	1.876	122.02462	No results	Full match	Full match	536060598.26640624	290301512.8531461	289453719.3814989	88459591.35156156	275916134.2108025	288274750.66315705	111671809.68097974	209461216.6467822	327763734.2959161	204292800.3224774	157073137.24770093	143407029.64626673	204977335.92753744	170707264.80156985	199348049.10057285	185520272.43715617	219952552.96508974	148482798.2458935	133318323.34875068	280759255.4901201	1.42207237592866	0.5079948923386169	0.171047571695101	0.74	0.957846425260794
Com_7052_neg	PE (3:0/18:2)	C26 H48 N O8 P	533.3119	9.494	532.30469	No results	Full match	No results	2426509.8389944704	1323231.84395665	880964.9912184579	1626441.3141701121	3159358.050776438	1240469.4679993407	1318642.4220483208	14252438.00281586	3105580.741926069	2000481.960922569	356540.2464151716	8026559.116723985	11300211.359087987	5279978.728719549	5357612.070571257	875616.3270878675	15594525.827506872	2375573.042058006	2932409.2244990384	2017718.9901958937	0.579009670180639	-0.7883406516725893	0.334632298898416	0.65	0.872126642946836
Com_707_neg	N1-[4-(cyanomethyl)phenyl]-4-chlorobenzamide	C15 H11 Cl N2 O	270.0529	6.052	269.04553	Invalid mass	No match	No results	48512468.136303686	83002308.8708931	52670060.11088582	142437422.67162356	121301254.74497418	39142448.65191811	187177601.22616503	212314477.82591936	103549087.61111653	160123456.860576	469606898.9848545	165818820.13478693	72262485.0061843	239450044.90313023	122371639.41369735	197640141.2628096	84429048.73180659	267417129.50085202	190397938.64190876	54952831.69148244	0.616961649368931	-0.6967472813389872	0.134728369364655	0.72	1.02629696290632
Com_7079_neg	LPG 18:3	C24 H43 O9 P	506.26488	8.802	505.25708	No results	Full match	No results	3951690.5861852	801829.1437959303	2368661.2245888375	3166931.2191927806	10877254.62800691	5410989.761959306	692508.6529436265	18648401.54011154	5639546.188858189	2008686.5681081288	1127986.9524924608	1498176.3201010663	1776825.6565780384	5126622.663873605	286996.21163219505	545191.7476584732	7866287.088007643	8771236.30389189	3846801.116223563	9367240.039966887	1.33205715841076	0.41365598960624905	0.49493085426492	0.59	0.505663431018343
Com_709_neg	LPC 20:3	C28 H52 N O7 P	591.35409	9.511	590.34705	No results	Invalid mass	No results	251868646.69336292	107044604.16660197	162047635.6650469	28179710.67590424	236356371.51467818	130354696.25513135	6404055.49703017	375924722.05602825	48131577.45156246	53548369.68971628	27026666.13214847	167291108.20528474	158425938.34399647	81502678.49976054	179481164.19597632	2160369.664805624	401387728.42078304	111953782.29145716	61128271.176953964	110299631.81661147	1.07627147286371	0.10604202134797718	0.839254551918501	0.51	0.563322219055604
Com_7260_neg	LPS 20:3	C26 H46 N O9 P	547.28923	10.485	546.28168	No results	Full match	No results	553289.5689742154	199299.7335650256	274988.7753434581	146056.69561847285	389156.1318582325	196891.7469104524	1402468.4143690206	1763782.8570911628	4115456.611699493	12904305.227093033	1333061.242282309	1668359.6611540476	8675588.236092838	2468339.38976323	6720666.225733035	1134176.9316643667	6578041.689784302	2130045.9523614943	553134.6514825522	763169.8076524647	0.685276533422613	-0.5452418106234236	0.0719102725094137	0.73	1.28660213116092
Com_7380_neg	N6-Succinyl Adenosine	C14 H17 N5 O8	383.10817	5.095	382.10086	No results	No results	Full match	13051378.171940096	3936439.4798864624	4775253.620815192	4767001.831565929	5163648.983368436	3095925.3758812817	4211609.624414312	4123384.62931721	4270771.95886088	7903033.01294465	19074770.2480694	8684887.600656146	1446468.3749612875	3877837.6590491342	15468195.434142197	14593710.155411383	10444123.786713302	19061976.36854405	4346903.089002757	19420732.481996153	0.474992563277351	-1.0740231688266704	0.0810459702417664	0.74	1.23529590767419
Com_739_neg	LPG 22:6	C28 H45 O9 P	556.2803	9.272	555.27319	No results	Full match	No results	209408301.6823667	197365280.51717213	140034393.10448802	201750980.0422649	229899459.13289618	170336494.15101928	157615564.92024446	209820847.91912094	115360395.69863501	286483060.9619262	289855914.8514794	148125864.49653733	123105768.87880787	248311411.83772784	362368788.3818847	15470327.609601213	90414488.37921694	238376638.7979418	184313281.11022925	168362795.73020706	1.0264190927178	0.03761991177669035	0.448525080036154	0.52	0.775865397229863
Com_7410_neg	FAHFA (20:3/18:2)	C38 H64 O4	584.47865	10.387	583.47137	No results	Full match	No results	4338651.097730041	832883.3672189146	2035091.7701373901	211991.76393592544	2433916.619752148	1242143.416716181	444296.6567481943	2786189.1362499488	5751414.573272229	12464895.095984181	2586863.4984533433	3828348.5106184855	7471729.734564172	4905807.264098524	6954732.02393127	313143.7254676317	8530762.122542353	2785930.4192808517	2257270.2464710227	6172927.770167744	0.71039595301224	-0.4933047319293581	0.20878461795367	0.69	0.943266093193663
Com_7429_neg	PE (20:2/20:4)	C45 H78 N O8 P	791.54787	11.11	790.54059	No results	Full match	No results	240875.5878738597	162010.40893507897	356576.47851836396	246623.04252252993	286459.17439586367	165295.48150931988	165658.3785414934	187646.36203207722	214197.06882688904	1376707.660494849	309066.9912429829	240333.7096776686	205658.62149571461	1366610.2369897573	1555635.8986410995	7292588.646110786	1501915.6388523302	255299.49261424225	16187823.408986224	421235.47177116433	0.115967757961905	-3.1082043403458526	0.0283748416088825	0.82	1.52215570944478
Com_7442_neg	4-(octyloxy)benzoic acid	C15 H22 O3	250.15602	8.272	249.1497	Full match	No results	No results	9192301.47790682	5951554.453141019	7646419.961582962	11952254.600860162	7837416.711966914	7410666.557942535	15302461.412839562	6708635.828145826	14822552.974770507	5904203.766583218	5131208.635290175	9778288.301565683	10383827.116722738	8137701.344752386	4338582.274853926	11221875.183673272	11338507.862693444	10864694.558627602	9773992.124279184	8116347.076951865	1.04089849318245	0.05782938609887654	0.869150973261518	0.54	0.307785086541169
Com_7443_neg	Capric acid	C10 H20 O2	172.14632	7.724	343.28555	No results	No results	Full match	17626346.41244247	6507867.652873503	9366383.143569123	3390925.302021193	1339400.0901814506	3758720.7782662064	9823304.474638017	11202877.950726073	2693974.957862715	3684157.682348737	7228075.107108434	10479694.864860468	3327191.930784889	4194796.730443651	6246919.534572757	6204676.258883681	12541308.31017831	6208594.837460649	5799099.915464993	11981839.24805217	0.935074846121275	-0.09684624774125324	0.410596644325154	0.59	0.601341316639035
Com_7467_neg	1-Methyladenosine	C11 H15 N5 O4	281.11131	1.349	280.10391	No results	No results	Full match	21282176.891376108	10326090.811564425	11060822.27284521	4710543.887558178	11156068.013734765	16529210.193320172	4196152.802571402	10159022.635580482	9589366.227105059	6024797.046941147	6711292.212043704	6123455.386197746	4256663.014654565	4199248.665031143	6955766.598362475	19554944.07478969	8404074.627651231	9489132.173413277	7468790.70414356	10280097.812461805	1.25874746985051	0.33198887834106444	0.334388912708977	0.66	0.740263726396547
Com_7479_neg	Bilirubin	C33 H36 N4 O6	584.26459	6.401	583.25659	No results	No results	Full match	800339.2034477309	1383854.2083385342	943695.3653745144	2351154.6406712956	2977385.783570671	3985447.473166799	1792101.8458637511	2602664.323978898	2188932.8294448955	4822392.695884021	1549658.556503829	2045490.0206772138	10292785.314584251	3048574.3442109227	4348771.057830079	863458.3612303154	2653567.746164068	1281075.8827557373	2513923.652665799	6290668.636066801	0.683558427950935	-0.5488634357503811	0.389917822094948	0.6	0.638601023564473
Com_7546_neg	LPC 22:4	C30 H54 N O7 P	617.36941	9.834	616.3623	No results	Invalid mass	No results	16423786.751260024	2293664.052764399	3538269.7727118097	860641.6875913745	7165360.453919653	6578952.995572269	566964.2958461255	15979369.561678646	3834597.993559657	1431484.1165411384	1348330.1998810195	9885199.618567238	6334528.005996533	4673494.689863636	5768232.953736738	529248.2677255936	15873894.6530291	3902963.330745941	3192955.1485064337	4835017.558031023	1.04133950127644	0.05844049799040621	0.763080911774182	0.52	0.411953525790943
Com_7577_neg	FAHFA (20:2/22:4)	C42 H70 O4	638.5258	11.032	637.51837	No results	Full match	No results	164894.4096144776	63120.59047332379	90255.5010384123	57891.48008118129	74744.18212840537	71405.41012781256	63257.820106000974	75940.79342342794	83948.6267743344	248461.74062054002	247869.31084897488	168169.1941721443	580485.2915919697	1037596.2303007906	7619305.654825279	141185.29881761418	15785442.249884367	102065.58308215282	185401.37995053787	131090.53169524015	0.0382297563856252	-4.70916018296785	0.0131608583024152	0.91	1.71022268476076
Com_7645_neg	LPA 18:0	C21 H43 O7 P	438.27525	10.481	437.26758	No results	Full match	Full match	994280.7569630974	465603.92810063675	583487.4648562399	324308.52045180206	854527.9630281504	401704.8781262419	753215.2440902813	2251093.033326889	4114606.1025790954	11942096.94232444	1091177.094786024	2516724.5625030748	8755312.01039985	3236983.0965617695	8745744.004133953	1075616.4894245525	10933127.290808735	1980849.0698225924	1012687.4793376679	1629166.2578116267	0.553596173347844	-0.8530941242956172	0.0631617517314012	0.78	1.33071348889198
Com_7648_neg	Spiculisporic Acid	C17 H28 O6	328.1887	6.418	327.18143	No results	No results	Full match	4680727.284631666	3279808.367410004	3618531.645233676	7416766.514675287	4032403.80604402	6605822.263488815	10921668.568926591	16584635.78084255	7316969.8044417435	2659115.587294206	5847635.463395867	2017782.002796002	3443238.5416963995	4114292.928380457	3257753.8590311785	9007054.115530327	4505256.143884142	4552923.050177433	4283641.731808719	5183026.745187257	1.45234076785392	0.5383799976950155	0.213158113179397	0.63	0.871249321665266
Com_7651_neg	PE (16:0/18:1)	C39 H76 N O8 P	717.53186	11.28	716.52502	No results	Full match	No results	2055295.4100265577	436674.8811728171	710940.4871015591	410245.33012245386	2018635.103161845	1323399.6431407975	740822.2000355666	726676.2676608989	833973.244451177	364195.9513960639	864923.3933971981	839903.6716952458	770167.5240736412	2261999.7674439545	2733897.4846391403	1908314.5127957286	3050816.709594823	4822585.492715617	1677005.1483090888	19191024.577879895	0.252379260991419	-1.986334731691007	0.0130529944274921	0.86	1.7088239028173
Com_7655_neg	LPG 14:0	C20 H41 O9 P	456.2493	8.449	455.24176	No results	Full match	No results	8208780.070816443	13216394.096146934	1018963.4214068905	2843360.2075203573	5900033.113854175	8685189.457608493	614641.5160076467	5801037.415009042	4591874.310647678	1054813.8735999519	1519458.903913654	2046345.4651852914	1844899.346381087	2469614.732862612	3331534.2990662768	704563.5004695096	15580294.926537266	4701918.8168283235	1471728.3071118428	5070161.367686966	1.34058830212699	0.42286625016347423	0.532430328281366	0.6	0.473975504418981
Com_770_neg	Taurochenodeoxycholic Acid (sodium salt)	C26 H45 N O6 S	499.29689	6.495	498.28964	Full match	Partial match	Full match	43501351.6329992	15538014.197433895	29056437.076772295	172662491.25166947	64234693.55783955	18148432.796330623	187033059.0318576	62001141.598048426	26145225.39219138	83428505.5074997	65865492.53962314	139811382.0432584	228244371.3120254	103324877.72233687	53016317.7399687	5228319.6110522095	89232545.51059681	73924701.69549231	96546394.93995953	36028188.141347945	0.787400767134879	-0.3448299768263411	0.543578230634545	0.65	0.620968943660907
Com_772_neg	L-Ornithine	C5 H12 N2 O2	132.08971	1.355	131.08238	No results	No results	Full match	378645077.47290987	310881018.7693628	372054866.9831936	139069531.37092373	269311244.1442061	210202875.1163495	142283945.3708395	290489766.8508216	221163711.6116641	192957086.02840805	252397500.66006187	176565755.43208212	169839405.03675327	141096332.77810705	285562013.5798599	336775276.8857907	356223339.07033306	270761288.06867635	224560331.82169583	410280783.56774545	0.963033304019501	-0.0543424040741146	0.800398530585462	0.53	0.256084961982087
Com_7746_neg	LPG 20:1	C26 H51 O9 P	538.3279	11.66	537.32104	No results	Full match	No results	12831860.900151026	1008455.0359015313	4043548.8825289956	640773.4655531461	2624074.8326535774	3343997.2714132904	157714.76124903787	4896935.342009193	3127132.6110833553	6056322.2704638615	741747.0993961372	3720579.5500738374	6120091.787814399	1654394.626058566	14756243.591689065	344356.68453084363	10575448.338172143	2295293.803625014	737390.2337292563	11617691.390818104	0.736842278092005	-0.44057225299694314	0.74267255017316	0.46	0.466705827591787
Com_7853_neg	Cer-AP (t15:2/22:2)	C37 H67 N O5	651.50821	10.308	650.50098	No results	Invalid mass	No results	447653.07544350973	571139.5825211604	543272.9784128513	138159.76903180633	325754.97256303334	139332.12563294545	112333.70041639406	1156636.4496643378	597766.0087965649	4693887.359998733	2126979.952342211	1805281.5889556718	919619.4791692498	4645189.351729879	5063671.563654158	166621.2072934542	14994888.541618992	2846005.685810967	388795.9617659773	592608.5383676445	0.260090133131858	-1.9429164251402675	0.0314682933433372	0.78	1.49069997803072
Com_788_neg	D-(+)-Galactose	C6 H12 O6	180.0633	1.365	179.05597	No results	Full match	Full match	388977061.30067426	163993967.3936135	209221258.10752437	255615489.72373417	225530568.70690835	259022379.23443764	211911277.08507305	333332173.58202815	239244335.7053868	144848672.0916421	260569347.9323343	167270410.1866786	85563889.33164614	173412971.68526268	103881436.74968818	648400995.033018	221411359.0843652	307550244.5483043	184292840.10004923	165495730.10741717	1.04911793094916	0.0691768598337372	0.418809883839468	0.62	0.660350241653059
Com_7890_neg	17(S)-HpDHA	C22 H32 O4	360.23041	9.855	359.22302	Full match	Partial match	No results	9028876.314704146	9753195.224027203	3425918.8739467547	2101983.522866275	4769696.203781448	2887779.3106969274	2036496.8786718321	10278916.851160282	4260319.066091646	6206589.663947611	5446204.348743352	5185680.911578019	4904147.359702719	11467417.352325309	9906615.989298522	659714.2896081809	13790632.067563955	10811653.179602874	4283011.406882475	7895872.45825937	0.736369506758765	-0.44149820931682543	0.489027109279437	0.69	0.68589969097932
Com_7897_neg	Gly-Tyr-Ala	C14 H19 N3 O5	309.13318	5.142	308.12567	No results	No results	Full match	19642120.683218576	8139173.47809279	7596225.121633887	3775902.21920105	7411766.472412245	11840085.311161844	3822568.4666854837	10069513.697374871	7099985.239198002	3055444.4684168035	3731487.444054684	5684460.297338542	5273149.907125552	8026142.465120524	3221303.103522169	13882167.70372622	9260783.99289854	11692050.70317204	6467380.628516722	4679803.901042023	1.14647164917148	0.19720067929251384	0.69552031895262	0.56	0.367651368614911
Com_7916_neg	PC (4:0/20:4)	C32 H56 N O8 P	659.38067	9.834	658.37286	No results	Invalid mass	No results	7118617.381677358	574824.1878488577	1868789.5548930713	1283306.2127329637	6889165.070214032	2060192.484074805	283830.39237076463	15727217.970990328	1249620.9585189412	653770.1103475532	654439.7733488436	7022937.817820445	4059829.497547955	1528399.061824771	2454328.3601271864	264949.2121297027	7616974.105233825	1042310.7377187022	2501514.514965419	1365138.5550089716	1.32263232555938	0.4034120670487244	0.998457851373067	0.54	0.483258061719728
Com_792_neg	5-Hydroxyindole-2-carboxylic acid	C9 H7 N O3	177.04243	4.775	176.03523	No results	No results	Full match	94920253.80708262	48523781.49978576	48463583.71549988	296663050.0723342	179913526.80382186	81459441.5282953	216590107.86082414	222027567.42210576	236831825.0152289	73642258.57886088	200548984.71011114	112079550.85586804	102931601.22871958	81882577.92651951	203996193.87792057	26772758.704278573	97721608.54126349	246058598.36007154	265388932.1719833	120419285.9455643	1.02828597981212	0.04024155274116518	0.99395136567836	0.46	0.307504201477137
Com_795_neg	��-D-Glucopyranuronic acid	C6 H10 O7	194.04248	1.344	193.03516	No results	Full match	Full match	289244752.9559643	181852558.16841483	119846735.30583844	101147557.96624272	93064131.45366518	242726254.3956147	169358554.1204005	145111147.12239856	159427315.46823603	118847693.80429497	186885516.79271674	68744907.47997545	30038367.20162745	51357296.85816686	62630121.18173948	570769041.4819621	339335631.6725617	207049763.71282062	36403561.72592858	146124750.77158853	0.953680660525821	-0.06842183347975635	0.35168791738474	0.59	0.719393977487571
Com_8055_neg	2-Aminoadipic acid	C6 H11 N O4	161.06863	1.889	160.06134	No results	Full match	Full match	5789624.682299695	3850228.366511486	3476686.5344335176	7196888.67015047	5383988.990553403	4072904.7387147187	4873771.215953299	5216079.5387279475	5314798.260553637	3990802.956473594	13771601.852053687	5923316.622379091	3026483.7121164757	5966861.166813998	6861107.192949944	8050122.247295035	3950030.297925165	17139442.785687577	14339989.449784456	4654147.143483902	0.587523317168002	-0.7672819855159295	0.0643470232218524	0.73	1.32116731612924
Com_8077_neg	N2-Acetyl-L-ornithine	C7 H14 N2 O3	174.10017	2.101	173.09297	No results	Full match	Full match	12131700.521584323	9491124.082275094	14612426.796142973	7769194.449159953	7438232.484826021	11334946.903697122	6804604.91816817	8502315.404061222	8162297.913820363	8745692.111371847	12587747.874144034	6656356.561849815	5935715.592421738	7374570.398970168	9608991.162044395	5791145.50981325	9438054.314466067	18800849.61771982	14278954.35053734	11214991.591527218	0.934162512716482	-0.09825454292327036	0.87043037981001	0.49	0.163898455756757
Com_809_neg	(��)9-HpODE	C18 H32 O4	312.23003	7.295	311.22269	Full match	Partial match	Full match	114298274.5997805	172555320.88022906	78310863.12973468	173355204.47417966	109296699.11382802	141714411.13910055	271584802.2463891	202398738.27968827	177502724.57021892	103286095.76767457	386676578.1036637	61341440.43390413	54411853.190451786	233763373.27067855	180723339.59136707	591523910.5578336	154521308.98110512	318180141.8696272	113446834.09131904	146448661.87475845	0.68910188883187	-0.5372107830103212	0.50505883582611	0.6	0.605713146491307
Com_8151_neg	PG (15:0/16:0)	C37 H73 O10 P	708.4951	11.275	707.48785	No results	Full match	No results	18669550.644566566	933550.3220087421	253765.44364013668	151154.6893297331	202917.04551260537	179302.65813609553	186369.07690826245	183197.3888447264	325742.4085645249	318237.01184784796	302679.7795984511	179100.7201879427	180514.59722961986	192336.2938564943	541200.2265336296	1948974.5127115224	939170.0229958288	409189.0846459939	2037820.6317200896	1330818.9080428516	2.65496216790518	1.408691303378034	0.573044882039165	0.65	0.55039309326024
Com_8159_neg	PC (3:0/20:4)	C31 H54 N O8 P	645.36472	9.555	644.35724	No results	Invalid mass	No results	5066712.435971285	386360.03815401887	1582735.3635897455	1318790.7251786245	5242790.998126062	1965715.673884641	295004.1067257648	14983977.533231413	970929.0205736494	407637.92099616776	378347.28722677566	11080899.394783484	5629775.831703332	2140792.944796016	4115032.36414967	261784.471303584	12781314.349822288	3035853.363997978	3894408.5617203168	1991123.7987494702	0.711126210259666	-0.4918224636547823	0.357932651734615	0.63	0.748675116602071
Com_8173_neg	NADH	C21 H29 N7 O14 P2	665.12436	5.406	664.11786	No results	No results	Full match	14188291.890717253	9420922.349151222	8599838.038690154	6941233.479098337	12953402.430573285	9846813.421376267	8071613.369065531	8911357.974129288	16142272.620346278	5474284.720089144	5577611.494441834	10110095.270885536	3297742.174721585	4669759.540828379	10221179.841510138	26567636.153815933	9880954.809727075	7665194.038239694	6999545.638892103	8820728.921181027	1.07184255657014	0.10009300324230813	0.40415420238235	0.6	0.639312642209556
Com_819_neg	Sodium cholate	C24 H39 Na O5	430.26952	7.404	475.26788	No results	No results	Full match	46975951.739658326	94151663.84840561	64343845.67177101	133338557.05748212	275500470.0233018	49342630.52886602	194487984.5306863	110236334.00947674	65447969.8562078	64411484.02963738	194037973.01195192	282425718.29634106	165500662.07670802	167870089.4500486	173050665.1343791	459603918.8855985	116467637.27689062	185779008.0702498	234729630.07466692	42304597.42927427	0.543205679071162	-0.8804295322322334	0.0312431310759032	0.76	1.43122669100216
Com_820_neg	FAHFA (18:2/20:4)	C38 H62 O4	582.46264	10.041	581.45544	No results	Full match	No results	218698839.18506253	134999568.5995275	133694307.93529414	219915798.5541669	179380512.94188303	117014121.49898484	136989675.68386936	244790589.2092434	173057500.30139762	216615154.42152137	250717131.98496363	176027098.3721968	136769775.2600446	199698459.5361093	314676769.1969282	11328382.055748928	314639490.3446824	404613439.0509783	167004506.7410724	234935724.4235908	0.80308876830906	-0.3163686320249333	0.984659253314601	0.67	0.560606630269399
Com_8239_neg	PC (3:0/18:2)	C29 H54 N O8 P	621.36497	9.65	620.35712	No results	Invalid mass	No results	2866807.8803238436	1026739.6448568626	1105869.1400896364	745478.047396474	1850864.5733667263	667393.0560125061	108792.91963867827	9989145.74156436	604014.214626891	5634387.762106884	423891.9386151382	7019982.005332467	8887896.070071166	2548325.746901424	3553397.2361686165	1434620.8349651566	7455493.529771528	2103435.5198275605	3322034.8140089223	2157753.672145736	0.632266676960411	-0.6613949093005119	0.11836639317285	0.71	1.15776960071449
Com_834_neg	1-(3-phenylpropanoyl)-4-piperidinecarboxylic acid	C15 H19 N O3	522.26512	6.603	521.25781	Invalid mass	No results	No results	148332528.06464994	114386304.60192306	292025996.86129487	187742322.43540558	195792585.16849682	229666152.74914053	177963454.89310002	337482776.59064627	141036564.00306845	194881157.25039172	241577482.21782756	139488705.15926728	188146680.96265376	242446355.79077443	271261315.61786026	29094037.927811645	176027212.9291122	183278282.635798	237965648.62034363	363283273.12824154	0.97430283261965	-0.03755783468064404	0.772772391630047	0.55	0.430381188841916
Com_8376_neg	L-Saccharopine	C11 H20 N2 O6	276.13235	1.337	275.12527	No results	Full match	Full match	14417213.427034806	13228204.993409403	9256842.095223276	6238183.259522225	6506671.10019713	8775162.90862949	6292894.951302972	7083886.508012741	13040899.303520173	10083774.246095024	10932053.987514604	6560301.433057998	7153146.838495525	4893966.654234763	6483137.9636318665	10514984.679363387	8891281.11402843	14212639.884606078	5512049.836750171	10231971.434840478	1.11170743495968	0.15277716785724538	0.467310972022446	0.56	0.5397929871963
Com_841_neg	cholesteryl sulfate	C27 H46 O4 S	466.31089	7.166	465.30374	No results	No results	Full match	81131172.39811122	92437787.77042674	178868180.55977762	143271736.4127254	135612270.65892404	94361637.71681528	93697510.28467265	94434078.90420154	104706221.6067356	241793919.14393297	156232013.50136822	53580976.68729718	56252336.80560431	103409720.00170346	174017515.91606906	36043402.831424385	112975954.97605021	142845911.63233143	145402661.97054577	225775631.5878187	1.04457254813281	0.0629126946039027	0.583733528132719	0.51	0.480955708400047
Com_8424_neg	LPA 22:6	C25 H39 O7 P	482.24346	9.345	481.2363	No results	Full match	No results	725131.0887082574	523473.51937688916	722221.6335344508	465866.94860098715	574608.7844111728	551400.1379834099	1222282.7060265394	629319.4211250411	11432743.198305232	10244474.63004209	2101409.963447348	599051.8597388713	419560.6734590944	1205261.2656665726	1708753.022919897	2677153.667871337	2525572.296402607	1535314.416107092	478749.1711593997	572152.8382805404	1.95989024688744	0.9707728662258778	0.971130963787461	0.55	0.178195669978588
Com_8434_neg	PC (14:0/18:2)	C40 H76 N O8 P	775.53855	10.356	774.53131	No results	Invalid mass	No results	510438.65475037124	269341.0495285641	454123.42997037387	471974.16671605926	473336.6659020705	245306.11801717934	187042.44912253995	457000.38780520443	429244.0576319432	1228523.0860799374	325378.1524506135	351959.24094767444	305553.3982583923	917758.2404538866	2809434.620704485	25282053.94316829	1098238.7234926415	368897.56558561313	5241851.60933838	375506.93044475955	0.127474631767182	-2.9717179243923764	0.0861083867182706	0.63	1.22377425642373
Com_8437_neg	6-Hydroxynicotinic acid	C6 H5 N O3	139.02677	3.428	138.01944	No results	Full match	Full match	16690112.744486399	11360333.357364958	8813101.24452912	3173809.817388745	14925937.08690304	13899678.673595812	3729082.6467610793	7216556.5485772975	15585664.132796368	5875286.357798453	3667064.0213999217	3752130.6560240802	5615210.249303143	3504817.022671058	3994116.0922028106	6344859.439878485	6101070.858932116	4148359.871786939	3135207.993693848	7562234.889480823	2.11749946818163	1.0823616072189515	0.00920471370486172	0.8	1.72372331429202
Com_845_neg	N-Acetyl-aspartic acid	C6 H9 N O5	175.04793	1.437	174.04063	No results	No results	Full match	58565353.35653237	16235206.60370794	19400280.883824624	22887347.27133028	2061861.0768447777	30833009.515349954	32318211.66552361	24869688.883632764	28272161.127176587	19722535.170901842	366081031.1359599	238232472.8230138	11943503.373253362	23124076.096209746	98184328.94118397	27150299.362027813	36179608.199505724	74113710.77050224	22805742.643427413	17671706.686820664	0.278721380512285	-1.8431044201243454	0.0752577920477422	0.67	1.21698403396445
Com_8464_neg	LPS 18:0	C24 H48 N O9 P	525.30702	10.195	524.29974	No results	Full match	No results	387955.54746568063	201135.36477175122	221500.00967914748	121460.83795582756	230992.43349461112	140916.49955771657	645872.460139332	1420139.0482393166	3011175.0130593423	8824277.073378509	648194.9758504273	1449644.9061755484	8510374.97036441	1903626.9094511804	5094091.1949335	561517.59844749	7645353.9700652715	2069524.2702910167	401356.1668112282	668640.9546376386	0.525188350370099	-0.9290931798935927	0.0587501807019334	0.77	1.34369972080487
Com_852_neg	Prostaglandin B2	C20 H30 O4	334.21442	5.946	333.20773	No results	No results	Full match	74623420.9360326	106875356.69654685	230333609.37591547	91282379.14666863	56793152.02739543	47036659.1495739	194871390.13074607	47147213.74637232	83723985.369717	65951811.31162413	302585386.3482758	98873435.4680171	114512643.83126421	95248518.31237231	278158150.24602187	582983305.4471861	312047115.0110871	258858040.4428824	100086515.40115474	111333861.97086182	0.442916906018464	-1.17489202933379	0.0109065096339506	0.87	1.70158394863711
Com_8644_neg	S-(5-Adenosy)-L-Homocysteine	C14 H20 N6 O5 S	384.12074	7.077	383.11346	No results	No results	Full match	852027.8242645578	1706477.562561559	1062242.7856092898	698257.8213758933	702366.5075508493	652062.2337254103	689987.2567177184	793531.456595897	691186.2749640977	9892949.54002559	1268363.8685576147	677613.1810102805	1150069.29532742	1426485.2139121508	820281.1422303914	1023676.3922626077	2462693.8867673823	1040707.3553809326	795192.7682463414	950913.607815329	1.52729806180222	0.6109816406032736	0.941561673765679	0.67	0.359214414005838
Com_8649_neg	Lysops 22:5	C28 H46 N O9 P	571.2895	5.848	570.28223	No results	No results	Full match	2141408.6744637913	2559775.164691586	12858647.007044107	3063627.937561247	2206621.6515817465	3717229.402079927	4249124.50836711	2720650.2315312545	3848468.6507599996	2498810.6628564214	4911873.935834993	1765370.8669139098	2321008.0000093384	4172018.208862371	12433806.239247201	891986.3846944671	3128112.7878356967	4785828.421920576	4271630.143326367	4490038.761761999	0.923391669301713	-0.1149853782151803	0.913643692592414	0.61	0.166699835128847
Com_867_neg	JNJ-1661010	C19 H19 N5 O S	365.13261	4.406	364.12534	No results	No results	Full match	19709322.30015406	298291264.18279266	47092136.666005336	5684935.335887848	11281539.167792218	33594886.73169249	14122033.707091551	8604822.297808304	15043526.414143845	20926873.299545735	30877067.22026752	4406474.448305174	5383282.26288655	17825925.655259993	9476813.49106931	297271781.302335	35529677.84269287	8197688.217465757	15479739.504558267	11448701.46438325	1.08821849046127	0.12196824726719518	0.638354645947243	0.6	0.534969359814111
Com_8710_neg	PG (2:0/16:0)	C24 H47 O10 P	526.29112	10.155	525.28363	No results	Full match	No results	1104760.0607949453	229914.92326320164	261332.6758590992	930973.9737626814	1741679.8747994301	725652.1014496445	134230.12846592622	13585043.493018491	1312141.7181409306	681524.9810578079	250868.28374112197	626727.598876679	802232.231832611	1317130.308892018	1146212.4140195237	301581.7824008896	1998859.6691339628	3822748.0136936856	1561140.3008584823	1120153.1898192116	1.5993055005362	0.6774455498315339	0.716516113844499	0.61	0.539092030952698
Com_872_neg	Maltotriose	C18 H32 O16	504.16987	1.436	503.16245	No results	Full match	Full match	392782164.40634197	46836874.591205716	208192471.7249914	165286338.37580284	187339405.64127186	240568505.03514296	147674682.72088322	319919165.7998027	209200331.98660165	112493894.74718696	91882317.79192087	151984769.00835907	122516993.19357318	159923577.98893562	52974918.944528095	75524935.94006057	198365103.1390282	247776169.47619644	120314681.79228914	221670714.7484393	1.40705921331927	0.4926830428349515	0.219834197230186	0.67	0.856266279819189
Com_8755_neg	LPE 16:3	C21 H38 N O7 P	447.23871	7.756	446.23129	No results	Full match	No results	6150528.394161372	4218965.308794448	7681968.002267604	567605.3194754788	6451923.199415975	10783891.323649218	3733711.044051137	6400369.961148054	7534517.618650542	9714944.965248786	4262853.911253229	7801510.0719413245	5696730.856241273	3795058.932459587	3933287.4685411258	1875278.2210091427	8549968.06237505	2579298.2509063166	2799601.0729734134	9000069.331149107	1.25738373269146	0.33042500358993554	0.632589176470881	0.63	0.378112065492902
Com_8776_neg	Deoxycytidine	C9 H13 N3 O4	227.09088	1.479	226.08337	No results	No results	Full match	9139987.468619654	7315272.393563533	8010584.321605945	6942917.092289181	7992164.832347028	7837440.669025842	8632391.76145234	10860412.787442116	10020751.271582372	4852015.481159978	8845554.688725047	4063294.848578988	5663248.817259337	6794822.27408397	10863637.437476775	8711730.369551525	8842316.076444732	12784496.55108163	12613938.479847819	8012847.844889508	0.935869116349806	-0.09562131550207144	0.799965688497639	0.59	0.225686748606501
Com_883_neg	��-Aminobutyric acid (GABA)	C4 H9 N O2	103.06331	1.351	102.05615	No results	Full match	Full match	386859393.09253025	229177089.90966135	233491039.99911824	65548415.52608302	213395332.9238335	198575088.34900525	72110952.06055927	164310507.304307	218524174.44922495	147534786.25787705	137406383.8060326	131112554.4431632	110528183.40912515	101303654.85745586	144481376.74816215	241285664.43607396	177592272.79951552	127679366.12154076	110834514.9467035	288169582.3244413	1.22868995169388	0.2971209111657866	0.484257921511323	0.64	0.536325353201908
Com_888_neg	2-Hydroxyvaleric acid	C5 H10 O3	118.06292	5.366	117.05563	No results	Full match	Full match	48961807.14855724	29193793.28636491	8055856.383077129	121652452.41968825	49108489.19251215	17805845.420795895	86754697.32216421	91124099.08791839	78725369.53518775	7027872.286663213	212913899.34070873	63114270.873044096	40791236.75554084	106688772.04929236	41209299.99611777	79654701.96126519	71910042.0968553	384411402.5113099	114494029.30308029	13149864.061849141	0.47717130117627	-1.0674208181906275	0.112073204109749	0.67	1.09181669757934
Com_8927_neg	Dimetghyl 4-Hydroxyisophthalate	C10 H10 O5	210.05268	5.803	209.04533	No results	No results	Full match	14790056.78176176	12089355.362059794	14368792.680212528	8330567.198667143	8898004.062637307	8561154.888696956	9081129.072990099	8336847.452684151	12615994.26087252	6353558.897880136	8083715.448702282	6574785.756099752	5148066.587338661	6701832.37418896	8060743.763625316	16029372.020693606	6505150.576927162	8109956.855506011	7768449.749774446	8159281.508708776	1.27463315242068	0.35008208995723694	0.0643015089341445	0.82	1.28318391117315
Com_8989_neg	3-Hydroxyanthranilic acid	C7 H7 N O3	153.04146	2.201	152.03418	No results	Invalid mass	No results	14489174.146131385	8366830.857678176	9909913.807446089	8476404.881367762	9367449.179690167	12723038.713336151	11563646.5645405	9721496.87153365	12197175.78854419	6896969.878527923	9144220.812013699	4358795.83281397	3014841.061502169	6913384.329453866	7941524.778722483	2090664.6902277968	7093493.60025535	9687183.832845293	7329504.062846339	9794436.235314613	1.53948499125282	0.6224478023287021	0.0149994426329402	0.84	1.65571878346207
Com_9013_neg	lipoamide	C8 H15 N O S2	205.05853	1.452	204.05133	No results	No results	Full match	16068502.243192026	4703528.882347501	4926232.760244649	4992583.511204983	6563226.716027401	8483593.117833078	3345183.7694275132	10681529.541742425	6658430.390621037	3075843.7775054453	7893872.6366638765	6741533.260534934	3949428.876620169	6233239.539764347	7790436.116227235	15608335.635030538	4343595.498966884	15169696.41183264	6477188.867154604	5631998.023692443	0.87048149300318	-0.20011446931007962	0.464962668546542	0.58	0.586671571268006
Com_910_neg	Valproic acid	C8 H16 O2	144.11485	5.921	143.10742	No results	No results	Full match	85501197.0652887	56858235.939327486	81856932.2122866	143545921.90987977	74773676.56867923	128112148.40733162	197829320.54472318	299596276.2286413	148635947.59182265	42271101.179761685	92393441.92352323	40502357.88865903	67794641.50547275	44221150.73310637	74021805.80965889	96531466.0645548	54164100.934972905	88949679.84444466	64546328.6173401	94322645.34718734	1.75480512428702	0.8113108243559665	0.0552902393979037	0.72	1.30827161503207
Com_9123_neg	6-bromo-3-(2-phenylethanhydrazonoyl)-2H-chromen-2-one	C17 H13 Br N2 O2	356.018	2.49	355.01077	Invalid mass	No results	No results	11237476.03832401	5896372.850562512	3203077.8472349774	2355060.855479184	3986890.747730977	3839079.730497591	1954749.9662130727	6662398.2022601105	3469110.4098458705	3359636.886385826	5367509.350521549	5891142.880877141	5223398.992583202	5528122.827740737	3823631.863433267	3345186.9032666283	9076811.578832146	15832799.310541872	6014441.024510892	4782856.499065963	0.708379673584773	-0.4974052792390507	0.0987120428954003	0.7	1.1231691610297
Com_9127_neg	Flavin mononucleotide (FMN)	C17 H21 N4 O9 P	456.10699	5.363	455.09961	No results	Invalid mass	No results	4209825.567193948	7392306.1006332785	1008515.3301577438	2049522.5214072613	2181421.3036096897	4242559.778277395	2889820.568052027	3255626.1590311853	7464546.518113251	9121629.097676637	2004291.1236213194	1096388.9703146555	3144897.7386901546	2969009.582440969	3579868.252067831	4557103.379176979	2582986.330171763	3622730.286256955	2942682.145695823	3327208.296954166	1.46898879998639	0.5548233963940632	0.329821002272395	0.61	0.690894497723545
Com_917_neg	Tyrosine	C9 H11 N O3	135.06834	2.423	180.06659	No results	Invalid mass	No results	332218767.2961675	242614827.5311713	199071647.0667886	85508930.07493015	176466915.05925128	212908914.48626134	113911742.45478348	187242718.35956976	174620271.35992184	152174646.02040246	156759034.43249553	108749985.966249	137039490.42205998	125845266.01316066	193723987.26463825	388439923.15170157	276308921.3225449	370677658.7624345	187203286.88526413	222870493.49013546	0.865807230979347	-0.20788224530211985	0.529998119309696	0.56	0.535322810682261
Com_9175_neg	15-Deoxy-��12,14 -Prostaglandin J2	C20 H28 O3	316.20013	5.849	315.1929	No results	Invalid mass	No results	1085997.2889697847	11551341.126013806	1152931.172922602	1706489.7419013553	1607389.548225112	1483941.3604302113	1863552.6345688985	2100755.5081540975	1922179.3317892025	1351963.3994476406	1665336.571026776	683179.6783094024	928896.8013758676	626141.6289849224	1172544.4636231004	1755979.4963483824	980197.1345923408	1393406.1365361584	1541162.8846467643	1217969.147325569	2.15854097154854	1.1100564770425503	0.0507730585538893	0.78	1.33104052620031
Com_9179_neg	PE (4:0/18:2)	C27 H50 N O8 P	547.32785	9.778	546.32068	No results	Full match	No results	1345028.5600016671	449068.3288473941	723740.1214562793	115460.64648291298	1280408.5485115494	290515.638016975	122750.05711206554	7492824.531980386	435696.4358633849	363893.12436564686	189970.91902481872	2854990.273927434	7553315.095187629	2715049.58650423	2075545.7931391213	216135.51167396214	11408533.90526361	1525049.9453717468	959766.3722368863	867426.4451296857	0.415579128667683	-1.266804894263473	0.0943338798686726	0.74	1.20556871826396
Com_9187_neg	Mevalonic acid	C6 H12 O4	148.07341	2.673	147.06613	No results	No results	Full match	8172631.717530693	5205565.016283842	5758078.780416456	6850039.304583097	6901731.895637175	5625692.351713432	5830314.94560601	6435196.077107267	6889456.205331699	4719471.859337959	13718969.951787971	5815755.253859372	5549618.645967172	4990866.29927103	6527086.147173602	8287843.79175378	4028656.302137982	14233682.2536239	7266781.642422861	4646132.495101929	0.831117720702766	-0.26687525802931034	0.476382060120013	0.52	0.551047379717074
Com_9200_neg	HexCer-AP (t29:1/18:2)	C53 H99 N O10	955.72297	7.163	954.7157	No results	Invalid mass	No results	1041077.6027915904	3418925.682285587	16299983.471782798	1003478.2508123403	977596.758556175	931765.2744757757	945509.7567056686	1102172.8929832028	912771.6295673952	4551806.356158246	1384165.8159408192	792299.3107532829	849153.9129841801	941807.3746691257	1016653.92901428	1347193.4418262963	2181843.9696680033	1464504.166694877	1061885.651146349	1133914.7766551473	2.56173545788279	1.3571215009309288	0.255042684015184	0.48	0.834438029169453
Com_9223_neg	N-Acetyl-��-D-glucosamine 1-phosphate	C8 H16 N O9 P	301.05642	1.327	300.04916	No results	Full match	Full match	7925285.243855525	4220444.913513928	6194525.41399515	2516361.9656239892	4320068.927396155	12202466.587993873	5587944.83019873	8147864.012376022	13431031.84085631	4867475.417143188	3710589.142086671	5457013.607231382	6075294.638878285	3506904.5565997716	2220447.22937789	6415996.347493942	3134395.3091964577	4741847.50691234	3819771.7998368787	7876600.438095152	1.47817618021293	0.5638182310345962	0.11160505264106	0.72	1.11104519987337
Com_9225_neg	2-Aminobenzenesulfonic acid	C6 H7 N O3 S	173.01458	1.385	172.00728	No results	No results	Full match	12362358.996372815	6879100.4535695175	9394001.62010463	9370791.114588218	10329053.570610005	8015341.59181761	9454201.623240102	7649221.087396088	9586140.130637744	7225449.528915672	12555613.391372373	8764131.181316143	7490025.8022816805	6555369.842784375	6475071.84128014	10032195.964730602	8113786.5783941075	9710128.27757173	8014489.776769424	7606345.261543805	1.05800124992398	0.08134133185464394	0.485026963608517	0.59	0.575593759025938
Com_924_neg	4-Methoxycinnamic Acid	C10 H10 O3	178.0628	6.056	177.05553	No results	No results	Full match	27755102.76155809	68818709.50035638	48049225.01795399	29160375.295782983	20093980.58478725	36907075.36652342	58183694.176323906	14642367.65927605	46948392.824860975	44055568.0787105	65562187.26885813	6802324.4760937495	5243105.126817003	31955130.59869641	33209688.863781985	522544744.67304873	54068292.33991879	20584624.532264374	17744568.492919512	28641049.62153734	0.501826950882336	-0.9947381413579166	0.725061257984902	0.59	0.507531186625992
Com_9255_neg	PC (16:0/20:5)	C44 H78 N O8 P	825.55357	10.913	824.54633	No results	Invalid mass	No results	697051.1830533583	196479.84693128715	287590.53369526507	592730.8720764247	1297233.3077381558	277642.56670318387	407776.9704814589	352730.9952896949	335176.8393525524	1004311.3161831655	456644.03227848624	278818.0978636555	118393.8195373478	308386.3104008571	1535520.9292509486	7497023.473208946	3513826.877421998	211843.7603055145	11588097.126872301	1133966.8383860246	0.204512342401877	-2.289740181868698	0.20594568593685	0.61	0.937706230409553
Com_929_neg	16-Hydroxyhexadecanoic acid	C16 H32 O3	226.2297	7.924	225.22235	No results	Invalid mass	No results	132291694.45421878	269707830.23933065	96639484.80717802	50877502.794301175	86950836.36214751	106960102.42109881	70501932.15757094	98016362.5861734	96047893.8308359	187595837.72466058	188932426.88591024	72289034.86070307	135232133.10678467	175572077.84462434	107368349.06646164	129606993.55634427	126992100.79010306	188745886.86810607	164709172.57047006	105054824.663244	0.857358841963849	-0.2220289335289258	0.231370961341533	0.71	0.84156620397743
Com_9298_neg	Orotic acid	C5 H4 N2 O4	156.01702	1.495	155.00972	No results	Full match	Full match	9211718.387671689	11325375.767454552	4994239.218610283	4622664.103491629	3074816.279445798	6225805.294852748	4377451.670469914	4862044.140485987	2958898.6525786524	4036837.737155287	7565450.854034277	1507441.6135187435	1650393.4189833547	2945348.7904125815	3654031.4001803435	5347540.307932491	5204308.491002396	10641737.104000716	3255133.7198401513	5844187.969679677	1.16957220002559	0.2259809248829197	0.347416592272905	0.58	0.686583351545123
Com_9327_neg	FAHFA (16:1/18:3)	C34 H58 O4	530.43144	9.765	529.42401	No results	Full match	No results	5421225.8797354475	2340568.0505801043	2070527.224086495	1235744.8011781329	2486209.848805288	1714126.9319384154	725235.5903611036	5407003.668306092	3003500.3655512454	8804214.831586683	2311185.6504622553	2049125.9164362934	2614251.643766478	2788719.8773600725	6172792.264740834	143622.4135286187	9213397.711667245	3078759.7473808713	1597237.8501339986	4760253.431820303	0.956204493659321	-0.06460890927623238	0.858009884310551	0.54	0.666782571167269
Com_9422_neg	PE (13:0/15:0)	C33 H66 N O8 P	635.45364	10.936	634.44653	No results	Full match	No results	395876.598859987	717271.9974243278	824776.6884011745	217404.45463158493	378039.5431684071	159958.62160356643	434793.01777526824	6840053.379443965	3063381.044302081	8656793.324698543	4179201.0138514144	2702194.3837020285	2017211.29537275	1111551.5508989613	8422460.111874806	8841151.199527524	10171127.542730074	5625663.164619287	780652.1627018761	1764911.897432431	0.475453559291331	-1.0726236645315814	0.023159729681509	0.79	1.52578278191682
Com_956_neg	Glycocholic acid	C26 H43 N O6	465.30876	6.326	464.30154	No results	Full match	Full match	42833941.66715499	92999901.10483417	51083718.83371146	38324887.37704225	48235678.34017212	24533429.459608376	52244504.72953914	29314721.065843824	21034070.311119616	91476834.2270753	19496974.608264852	92350561.97788545	170255463.06032228	95230742.77050833	69000067.5745939	83319162.34071803	110177731.41575307	28187680.935306422	165057535.9271852	61406821.227683015	0.550129884121455	-0.8621558197848811	0.069150497705122	0.75	1.23189450627647
Com_9562_neg	Pyridoxamine	C8 H12 N2 O2	168.08968	5.739	167.08264	No results	No results	Full match	2964621.0108203795	2654546.3068621787	5936820.845849847	5699515.738437457	3919404.2040694184	7318752.246203283	5680476.422628674	11774431.785261763	8016785.724739393	2973811.6219816697	4636062.346883049	3797483.8970255903	4602308.153006904	3974490.425906193	7738975.0679734405	3295218.0679121963	3954696.968286845	5951901.543015404	4498571.512310443	4742931.79919759	1.20652640264369	0.2708594866654247	0.542061309021278	0.55	0.513544034865967
Com_9579_neg	LPC 20:0	C28 H58 N O7 P	597.40036	10.623	596.39355	No results	Invalid mass	No results	1873584.6707005524	1487097.5671140694	1812293.697969749	770183.1865608465	1364142.3457400042	1102526.63202814	761804.7260685519	2721535.1594779617	1600659.8239070224	3810317.837943831	2746340.9299359694	2757484.0786188543	803586.0981021317	7271659.177259101	10636361.989870248	632685.9565373356	7253084.903401287	4011694.1310575474	1479478.0481605097	4519164.883653339	0.410912200473478	-1.2830979284088682	0.0705876502936338	0.74	1.27552072062189
Com_9580_neg	2-Hydroxyhippuric acid	C9 H9 N O4	149.04758	5.079	194.04587	No results	Invalid mass	No results	6777089.5312142465	5458936.679454712	4860141.646431569	8876279.401223885	8406456.290347567	8060092.884515021	9184448.581381736	9321487.106853288	12368873.523155484	4854797.793369115	6282910.450981849	5978391.477776937	6741544.279470079	8520747.479185523	6679472.065858919	10195450.258033963	6349480.293279419	10661812.821359072	9491496.622374732	9089698.605702082	0.977217426749508	-0.03324850342615728	0.724369463781759	0.45	0.427367681269506
Com_9688_neg	Sedoheptulose 1,7-bisphosphate	C7 H16 O13 P2	370.00598	3.23	368.99835	No results	No results	Full match	11327298.923362732	2088308.9948822889	3888948.0090040257	2886076.17454124	6340528.006938151	11346981.678209454	1841958.8186252313	8618721.451175302	5495745.182594121	2202943.130016077	610224.3399918509	421801.83315329946	853789.8841980817	1946806.5335296653	408792.87286751566	1063934.1509530959	2414705.2116403696	1562216.0256488118	3647044.790355309	446431.5379630191	4.18948636019954	2.0667733773335257	0.000283795127140883	0.92	2.17073614126514
Com_9712_neg	L-Argininosuccinate	C10 H18 N4 O6	290.12263	1.349	289.11557	No results	No results	Full match	8703669.997979857	4170135.592933133	5036684.498211645	2855120.440565885	5883863.0181845445	6992678.746297796	2948347.4988535224	5277716.4095029	4015123.8664156487	3077457.5963455425	12628736.231508529	7020703.1886883015	2230550.7242387226	4826479.262916925	4812918.463055027	9088427.692591835	5231857.293587358	8026511.446413249	5778861.727766949	7817629.057067772	0.72574646056571	-0.4624624639799646	0.139877006301117	0.7	1.16370583265761
Com_9719_neg	5-(tert-butyl)-2-methyl-N-(5-methyl-3-isoxazolyl)-3-furamide	C14 H18 N2 O3	262.13206	5.357	261.1246	Full match	No results	Full match	4098806.718258532	3346921.4985299953	3119325.3575088643	3740905.63972811	2700607.6517084246	4521497.605411148	1852941.2065558808	6208289.443420722	2819708.6280622263	2619915.3519430067	4557543.362777379	1913063.2162640253	1816505.2776082372	2577973.8646161943	3163797.562438533	20483614.72626959	2651257.9141814057	6228863.061123937	1582562.5327624953	1566352.3694053628	0.752637830670524	-0.4099722878771631	0.878081345808301	0.62	0.18964846054682
Com_9759_neg	L-Arabinitol	C5 H12 O5	152.06839	1.379	151.06108	No results	No results	Full match	10028123.300985625	4010840.8223461485	7159118.509333342	4167351.705409707	5787944.719269891	4686521.370420328	4355877.383966374	4899949.427764314	6652006.995772131	3227011.732322087	12521331.552385265	4133842.3897166383	2107858.8422445557	2814472.775178135	4898371.151667776	5914118.558834302	6725924.304144327	9282952.146533446	4014609.2564657102	4020911.1126290015	0.974135521476218	-0.03780560126458624	0.801116165627905	0.55	0.240782549053228
Com_977_neg	��-Gluconic acid ��-lactone	C6 H10 O6	178.04768	1.477	177.04039	No results	Full match	Full match	97107642.72215559	31205570.72461766	29309612.38145062	68218716.06456992	53474478.66047951	60870976.451904275	208173142.65200287	100993396.26641928	68477150.3536531	65650015.936501965	111658236.82410164	64049480.3482733	23813170.785610054	47992280.230888925	36030827.333148494	170389007.61476687	197282084.2812913	344104107.8676215	56525107.18900007	29928527.388144664	0.72425622144077	-0.4654279224290396	0.739630377616176	0.51	0.240321146646145
Com_9832_neg	LPE 15:1	C20 H40 N O7 P	437.25413	8.319	436.2467	No results	Full match	No results	7209257.003819292	1435874.5715498733	2365201.841729988	2387127.205916983	8783043.190251647	5626991.739937323	512816.7118141986	11301078.695752056	4143916.3416497586	1780166.415870493	592151.4791644436	3260676.940092754	4290647.23274618	2902507.0116051016	3819584.144117123	641671.8477976159	4512738.495798918	4770802.976744633	2759330.3340854794	2993725.9251616546	1.4911510505998	0.5764264071273619	0.532104599974919	0.55	0.662765455796961
Com_984_neg	4-chloro-1H-indazol-3-amine	C7 H6 Cl N3	167.02513	1.48	166.01781	Full match	No results	No results	240626363.66968125	154739352.8135874	24035648.257215343	90645807.62504683	174573205.75442126	55914243.508464195	112046924.74675499	68970690.96479921	30996119.082685415	196553539.02929273	124005298.06088525	206925919.0813523	142866275.7356516	108832717.95086029	27568759.107033607	75901354.65705794	39620305.450874336	42175185.01727922	219285563.98916608	13930648.44853284	1.14782548195232	0.19890330798808545	0.57672823832402	0.56	0.431033607244927
Com_9950_neg	ethyl 3-cyano-6-methyl-2-(phenylthio)isonicotinate	C16 H14 N2 O2 S	298.07229	5.554	297.06491	Invalid mass	No results	No results	3145330.4001904405	3033650.522569401	1828526.577697067	5238466.338811538	2654910.7132175863	3748455.8204123434	6017591.748770119	4979998.495713163	4781818.466926097	2536300.733661658	7252769.307638523	3653858.7802171083	2141025.1520525026	2701411.7585539403	7621449.937251866	9376922.906921526	4227192.63454702	5722216.918715774	10394853.367991382	6017097.403706327	0.642291012419573	-0.6387009859383936	0.0747671288647141	0.73	1.29373378825291
Com_9976_neg	Menaquinone	C31 H40 O2	444.30211	9.289	443.29483	No results	No results	Full match	2437648.2817413583	2453802.6661237665	2430673.288698629	6248449.428833768	2809790.8740740963	4245279.517140662	5993274.262633687	11037463.662582358	3356067.1833515815	2076900.5754461512	7681557.064081867	1487261.0290002285	2749203.321593155	3048582.580900301	7549660.521389775	3418325.430594782	2393661.7545046993	9475737.690136345	2753208.2391857696	6450093.094047547	0.91665248253313	-0.12555320594287928	0.793970860393898	0.56	0.185142932938113
Com_999_neg	L-(-)-Malic acid	C4 H6 O5	134.02147	1.535	133.01419	No results	Full match	Full match	245965098.7271601	90355763.73572071	133688032.90441091	48561614.679069124	72060496.4398211	201725406.31681752	28260151.300514743	76500798.17095464	89303334.00576667	130744799.58806159	100941138.36582276	122230381.82452193	123132504.14981341	57221882.30639855	88424914.13325934	146089745.39427015	172780634.10445482	115791256.05637439	66097416.78926517	311496578.79978305	0.856586389539982	-0.22332934072538038	0.406914195406753	0.58	0.668255664852966
